# Supplementary material for: Strike at the root: exploring the transferability of heat stress tolerance in tomatoes by reciprocal grafting
Source: Front Plant Sci. 2025 Jul 24;16:1549737. doi: 10.3389/fpls.2025.1549737 (PMC12328372; doi:10.3389/fpls.2025.1549737)
Supplement: Supplementary file 3 [file Table1.xlsx]

## Sheet: ReadMe
Investigated tomato genotypes, denotation and primary source.
Seeds of the tomato diversity panel were provided by AUA (Agricultural University of Athens, Greece), Culinaris (Culinaris – Saatgut für Lebensmittel, Germany), EGE (Ege University, Turkey), GAUTIER (Gautier Semences, France), INRA (Institut National de la Récherche Agronomique - Génétique et Amélioration des Fruits et Légumes, France), UIB (University of Balearic Islands, Spain) and UNITO (Unive…

## Sheet: Tomato_Genotypes
Denoted	Primary provider	Variety	Source code	Material type	Fruit type
T01	INRA	Moneymaker	Moneymaker	Commercial	Normal
T02	GAUTIER	Tyfrane	Tyfrane	Commercial hybrid	Beef
T03	GAUTIER	Raffy	Raffy	Commercial hybrid	Beef
T04	GAUTIER	Brentyla	Brentyla	Commercial hybrid	Beef
T05	GAUTIER	Akneton	Akneton	Commercial hybrid	Cherry
T06	GAUTIER	Brione	Brione	Commercial hybrid	Normal
T07	UIB	de Ramellet	TR_BA_0360	Landrace	Normal
T08	UIB	de Ramellet	TC#296	Landrace	Normal
T09	UIB	de Ramellet	TC#313	Landrace	Normal
T10	UIB	de Penjar	TC#345	Landrace	Normal
T11	UIB	de Ramellet tres cantons	BGIB0096.1	Landrace	Normal
T12	UIB	Valldemossa (de)	BGIB0144.1	Landrace	Beef
T13	UIB	Cor de Bou	BGIB0102	Landrace	Beef
T14	UIB/UNITO	Seccagno PSC1-1	SR-15	Landrace	Normal
T15	UIB/UNITO	Rhodesia	TGEM-E89	Landrace	Cherry
T16	UIB/UNITO	CC_1791 Allungato a Fiasco	TC#260	Landrace	Cherry
T17	UIB/UNITO	Vesuvio foglia riccia	TC#249	Landrace	Cherry
T18	UIB/UNITO	CC_1665 Pollena	TC#267	Landrace	Cherry
T19	UIB/UNITO	Giallo Beneventano	SR-12	Landrace	Cherry
T20	UIB/UNITO	Acampora	SR-33	Landrace	Cherry
T21	UIB/UNITO	Corbarino	SR-31	Landrace	Cherry
T22	UIB/UNITO	Giallo Castel di Sasso	SR-13	Landrace	Cherry
T23	UIB/UNITO	Lucariello	SR-34	Landrace	Cherry
T24	AUA	GRC-451/04	AUAT1	Landrace	Cherry
T25	AUA	ATS-048/06	AUAT2	Landrace	Normal
T26	AUA	ντοματάκι (ntomataki)	AUAT4	Landrace	Cherry
T27	AUA	Ολυμπία (Olympia)	AUAT6	Landrace	Beef
T28	AUA	Χοντροκατσαρή (Chondrokatsari)	AUAT7	Landrace	Beef
T29	AUA	Αρετή (Areti)	AUAT8	Landrace	Beef
T30	EGE	genotype, not commercial	EGE 9	Landrace	Normal
T31	EGE	genotype, not commercial	EGE 26	Landrace	Normal
T32	EGE	genotype, not commercial	EGE 35	Landrace	Normal
T33	EGE	genotype, not commercial	EGE 53	Landrace	Beef
T34	EGE	genotype, not commercial	EGE 56	Landrace	Normal
T35	EGE	genotype, not commercial	EGE 57	Landrace	Normal
T36	EGE	genotype, not commercial	EGE 61	Landrace	Normal
T37	EGE	genotype, not commercial	EGE 67	Landrace	Beef
T38	EGE	genotype, not commercial	EGE 79	Landrace	Normal
T39	EGE	genotype, not commercial	EGE 95	Landrace	Beef
T40	INRAE	Cherry	Cherry VFNT	Landrace	Cherry
T41	INRAE	Cherry	8bis	Landrace	Cherry
T42	INRAE	Cherry	ECU1067	Landrace	Cherry
T43	INRAE	Cherry	Ohmiya Suncherry	Landrace	Cherry
T44	INRAE	Cherry	Celsior	Landrace	Cherry
T45	INRAE	Cherry	VIR795	Landrace	Cherry
T46	INRAE	Cherry	ECU78	Landrace	Cherry
T47	INRAE	Cherry	LA1228	Landrace	Cherry
T48	INRAE	Cherry	VIR749	Landrace	Cherry
T49	INRAE	Cherry	VIR135	Landrace	Cherry
T50	INRAE	Cherry	LA1464	Landrace	Cherry
T51	INRAE	Cherry	LA1482	Landrace	Cherry
T52	INRAE	Cherry	LA2670	Landrace	Cherry
T53	INRAE	Cherry	Mex-104	Landrace	Cherry
T54	EGE	Lapcin	EGE 109		Beef
T55	EGE		R3034		Normal
T56	Culinaris	Primavera	Primavera	Commercial	Normal
?!
