# Supplementary material for: Strike at the root: exploring the transferability of heat stress tolerance in tomatoes by reciprocal grafting
Source: Front Plant Sci. 2025 Jul 24;16:1549737. doi: 10.3389/fpls.2025.1549737 (PMC12328372; doi:10.3389/fpls.2025.1549737)
Supplement: Supplementary file 4 [file Table2.xlsx]

## Sheet: screening_mean
Treatment	Mean greenhouse PAR [µmol/(m²*s)]	Mean cabin 2 CO2 [ppm]	Mean cabin 2 temp. [°C]	Mean cabin 2 rel. hum. [%]	Mean cabin 3 CO2 [ppm]2	Mean cabin 3 temp. [°C]	Mean cabin 3 rel. hum. [%]	Mean cabin 4 CO2 [ppm]	Mean cabin 4 temp. [°C]	Mean cabin 4 rel. hum. [%]	Mean cabin 5 CO2 [ppm]	Mean cabin 5 temp. [°C]	Mean cabin 5 rel. hum. [%]	Mean cabin 6 CO2 [ppm]	Mean cabin 6 temp. [°C]	Mean cabin 6 rel. hum. [%]	Mean cabin 7 CO2 [ppm]	Mean cabin 7 temp. [°C]	Mean cabin 7 rel. hum. [%]
DAY (PAR >= 10 µmol/(m²*s))	347.734	412.553	31.1313	54.3125	406.978	31.7689	60.9388	422.277	21.1157	59.0251	422.278	21.1405	55.0821	408.91	30.4944	69.2577	423.009	21.1409	49.8847
NIGHT (PAR < 10 µmol/(m²*s))	1.17243	456.619	24.1252	57.4146	468.354	24.6764	62.6954	461.677	18.8547	69.2173	460.798	18.3019	69.163	465.195	23.5365	71.019	459.346	18.4525	66.8331
Treatment	DAY/NIGHT	Mean temp. [°C]	Mean rel. Hum. [%]	Mean CO2 [ppm]	VPD [kPa]
control	DAY	21.1324	54.664	422.521	1.13
control	NIGHT	18.5364	68.4045	460.607	0.67
heat	DAY	31.1315	61.503	414.18	1.74
heat	NIGHT	24.1127	63.7097	461.44	1.09

## Sheet: screening_raw
Date	Treatment	Time	Mean global PAR [µmol/(m²*s)]	Day/Night	Mean greenhouse PAR [µmol/(m²*s)]	cabin 2 CO2 [ppm]	cabin 2 temp. [°C]	cabin 2 rel. hum. [%]	cabin 3 CO2 [ppm]2	cabin 3 temp. [°C]	cabin 3 rel. hum. [%]	cabin 4 CO2 [ppm]	cabin 4 temp. [°C]	cabin 4 rel. hum. [%]	cabin 5 CO2 [ppm]	cabin 5 temp. [°C]	cabin 5 rel. hum. [%]	cabin 6 CO2 [ppm]	cabin 6 temp. [°C]	cabin 6 rel. hum. [%]	cabin 7 CO2 [ppm]	cabin 7 temp. [°C]	cabin 7 rel. hum. [%]
2020-04-01		7	446.667	DAY	223.333	466.667	27.4333	35.9333	470	29.4667	93.6333	430.333	22.3333	38.7667	461	28.7333	23.6667	431	22.3667	47.6333	437	22.5	28.5667
2020-04-01		8	677.4	DAY	338.7	451.4	31.2	31.64	455.2	33.28	92.48	421.6	22.54	38.98	446.8	32.24	20.84	421.8	22.56	47.82	423.2	22.74	28.08
2020-04-01		9	954.6	DAY	477.3	430.8	34.96	27.34	429.2	35.08	93.52	416.4	22.84	38.66	429.8	35.08	17.82	417	22.78	47.82	417.4	22.9	27.94
2020-04-01		10	1170.6	DAY	585.3	417.2	34.92	26.76	416	34.84	94.88	413	23.02	39.34	417	34.94	17.18	413.2	23.02	48.16	414	23	28.48
2020-04-01		11	1295.8	DAY	647.9	415.2	34.84	27	414.6	34.78	96.34	412.8	23.3	39.84	415	35	17.4	412.8	23.26	48.48	413	23.26	28.76
2020-04-01		12	1324	DAY	662	416	35	27.28	415.2	34.94	97.38	413	23.1	41.14	415.8	35.14	17.76	413	23.1	48.56	413.2	23.12	29.42
2020-04-01		13	1250.4	DAY	625.2	417.6	35.2	27.66	416.8	35.1	98.12	413.2	23.06	42.66	417.2	35.14	18.28	413	23.08	48.7	413.8	23.08	29.68
2020-04-01		14	1049	DAY	524.5	417	35.08	27.88	416	35.18	96.68	412.4	23.12	42.36	417	35.14	18.46	412.4	23.08	49.12	412.8	23.12	30
2020-04-01		15	843.2	DAY	421.6	418.6	35.02	28.14	416	35.2	96.26	412	23	41.98	417.4	35.06	18.82	412	23	49.52	412	22.92	30.1
2020-04-01		16	467.2	DAY	233.6	421	32.82	29.96	419.2	33.68	96.52	412	22.74	42.34	419.8	32.78	20.68	412	22.7	49.84	412	22.68	30.46
2020-04-01		17	203	DAY	101.5	421.8	28.4	35.04	421.8	28.84	97.28	412.2	22.3	43.54	420	27.64	25.38	412	22.2	51.36	412	22.32	32.4
2020-04-01		18	33.2	DAY	16.6	423.6	24.36	40.34	424.2	24.58	97.52	413.8	21.48	45.04	420.2	23.12	31.8	413	20.76	54.06	413.2	20.68	36.14
2020-04-01		19	1.2	NIGHT	0.6	427.8	23.44	42.5	426.8	21.72	97.52	417.8	19.7	48.38	421.8	20.22	37.22	416.2	20.26	55.46	417	20.5	38
2020-04-01		20	1	NIGHT	0.5	433	21.82	46.2	429.2	20	97.7	421.4	18.4	50.46	424	18.56	40.6	419.4	18.62	58.62	423.2	19.08	41.02
2020-04-01		21	1.2	NIGHT	0.6	437.2	20.5	49.94	430.6	18.5	97.8	424	17.04	52.76	425	17.22	43.5	422.8	17.5	60.8	425.4	18.04	41.98
2020-04-01		22	1	NIGHT	0.5	440.2	19.32	52.98	432.4	17.28	97.64	425.6	16.16	54.32	426.2	16.12	46.38	425.4	16.68	62.78	429	17.46	44.74
2020-04-01		23	1	NIGHT	0.5	442.4	18.54	54.64	433.4	16.54	97.16	426.8	15.66	55.04	427.2	15.44	48.66	427.8	16.02	64.54	432.2	16.96	47.08
2020-04-02		0	1	NIGHT	0.5	444.2	18.08	55.78	434	16.22	96.64	427.4	15.52	55.3	428.2	15.18	50.16	429.6	15.84	65.58	434.6	16.76	48.66
2020-04-02		1	1.2	NIGHT	0.6	445.8	17.72	57	434	15.9	96.52	428.4	15.34	55.84	429.2	14.9	51.9	431.2	15.58	66.82	436.4	16.52	50.24
2020-04-02		2	1	NIGHT	0.5	446.8	17.26	58.2	434.8	15.5	96.32	429.8	15.1	56.38	430.4	14.54	53.56	432.8	15.26	68.1	438	16.24	51.84
2020-04-02		3	1	NIGHT	0.5	447.8	16.74	59.24	435	15.02	96.64	430.4	14.74	57.12	431.6	14.18	55.26	434.4	14.92	69.22	439	15.94	53.4
2020-04-02		4	1.4	NIGHT	0.7	448.6	16.36	60.08	436	14.74	95.96	432.4	14.34	58.12	433.2	13.88	56.8	436.2	14.66	70.1	440.4	15.66	54.92
2020-04-02		5	4.6	NIGHT	2.3	449	15.48	62.46	436.2	14.48	95.84	434	14.14	59.1	434.8	13.56	58.28	437.4	14.04	71.54	442	14.7	58.44
2020-04-02		6	50.2	DAY	25.1	448.6	14.42	65.54	437.8	14.34	77.54	436	14.18	59.62	436.4	13.54	59.16	439.2	13.18	72.44	444.2	13.54	62.9
2020-04-02		7	147.2	DAY	73.6	448.4	15.12	65.2	440	15.02	54.6	437.4	14.9	59.54	437.2	14.2	58.12	439.8	13.88	71.6	445	14.3	62.36
2020-04-02		8	349.2	DAY	174.6	449.2	17.06	60.68	441.2	17.24	50.2	439.2	17.08	56.58	439.2	16.6	53.6	441.6	16.22	67.44	447.4	16.54	57.94
2020-04-02		9	561	DAY	280.5	447.4	19.94	54.16	440.2	20.38	43.96	438.6	19.92	52.78	438.4	19.86	47.48	440.4	19.58	61.6	447	19.72	51.12
2020-04-02		10	813.2	DAY	406.6	439.6	23.8	45.44	435.4	24.28	35.5	427	22.26	46.5	433	23.9	38.22	429	22.28	55.18	434.6	22.34	39.6
2020-04-02		11	641.6	DAY	320.8	430	26.36	39.2	427	26.94	29.2	413	22.3	42.5	426.2	26.48	31.24	413.6	22.3	50.46	415	22.28	32.34
2020-04-02		12	350.8	DAY	175.4	426.8	23.24	41.44	424.2	23.86	32.12	413.6	22.12	42.22	422.2	23.32	33.64	413.2	21.94	50.58	414.2	21.9	33.18
2020-04-02		13	642	DAY	321	426.8	23.54	40.34	424.4	24.22	30.94	414	22.28	42.08	420.8	23.68	32.24	414.4	22.26	50.62	416.4	22.2	33.36
2020-04-02		14	913.4	DAY	456.7	423.8	28.04	34.9	420.4	28.86	24.68	410.4	22.66	41.52	419	28.38	25.72	410.6	22.6	49.48	411.8	22.66	30.8
2020-04-02		15	732.4	DAY	366.2	423	28.96	33.74	420	30.08	23.2	409.2	22.68	41.16	418.4	29.58	23.9	409.2	22.62	49.38	409.4	22.58	30.56
2020-04-02		16	490.6	DAY	245.3	422.4	28.34	34.14	420	29.32	23.72	409.2	22.54	41.68	418	28.7	24.24	409.2	22.44	49.68	409.2	22.42	31.12
2020-04-02		17	225.4	DAY	112.7	422.8	25.98	37.02	421	26.16	27.54	410	22.26	42	418	25.3	27.94	410	22.1	50.34	410	22.06	31.82
2020-04-02		18	35.4	DAY	17.7	423.6	21.24	43.6	422	21.6	34.18	413.6	20.3	45.56	418	20.62	34.68	412.4	19.52	54.92	412.4	19.6	36.56
2020-04-02		19	1.4	NIGHT	0.7	426.2	19.52	46.74	423.8	18.24	39.14	417.2	17.54	49.62	419.2	17.28	40.02	416	18.24	57.34	417.6	18.68	39.02
2020-04-02		20	1.2	NIGHT	0.6	430	17.98	49.62	424.8	16.32	42.72	420	15.88	52.1	420.4	15.38	44.9	419.4	16.66	60.86	422.4	17.34	42.52
2020-04-02		21	1	NIGHT	0.5	433.8	16.9	52.18	426.6	15.1	46.16	423.2	14.78	54.18	422.8	14.24	48.74	423.4	15.46	63.96	426.6	16.4	45.58
2020-04-02		22	1	NIGHT	0.5	436.8	16.06	54.54	428	14.34	48.42	426	14.08	55.66	425.2	13.58	51.38	426.4	14.88	65.74	429.8	15.82	47.94
2020-04-02		23	1	NIGHT	0.5	438.4	15.92	55.6	429.4	14.32	49.24	428	14.22	55.94	426.8	13.62	52.52	428.4	14.86	66.34	432	15.8	49.12
2020-04-03		0	1	NIGHT	0.5	439.4	15.8	56.62	430.2	14.34	50.16	429.8	14.38	56.32	428.6	13.7	53.54	430.2	14.84	67	433.2	15.74	50.26
2020-04-03		1	1.2	NIGHT	0.6	439.8	15.66	57.44	430.6	14.16	51.58	430	14.2	57.36	429	13.7	54.56	430.8	14.82	67.58	434.4	15.66	51.52
2020-04-03		2	1	NIGHT	0.5	438.6	15.32	58.82	430	13.88	53.28	430	13.72	59.2	429	13.4	56.36	430.6	14.64	68.4	435	15.56	52.78
2020-04-03		3	1	NIGHT	0.5	437.6	14.8	61.36	429.8	13.34	56.22	430	13.22	61.6	429	12.78	60.18	430.2	14.06	70.44	435	15.06	55.56
2020-04-03		4	1.2	NIGHT	0.6	437.2	14.64	63.12	429.6	13.26	57.92	429.4	13.38	62.3	429	12.66	62.34	430.6	13.9	71.74	434.4	14.9	57.48
2020-04-03		5	5.4	NIGHT	2.7	435.2	14.06	65.12	428.2	13.24	58.64	428.4	13.46	62.6	428	12.5	63.5	430	13.36	73.02	434.2	14.04	60.76
2020-04-03		6	108.6	DAY	54.3	431.8	13.48	65.74	426.2	13.3	57.92	426.6	13.6	61.84	426.4	12.64	62.3	428.4	12.74	72.94	432.4	13.3	63.06
2020-04-03		7	388	DAY	194	428	15.32	59.98	423.4	15.34	50.88	423.2	15.6	57.1	423.2	14.66	54.2	425.2	14.82	67.6	430	15.64	55.86
2020-04-03		8	683.8	DAY	341.9	424.6	19.88	49.16	421.2	20.04	40.46	421.2	19.94	49.54	421	19.42	42.98	423	19.82	58.02	427	20.3	44.34
2020-04-03		9	873.8	DAY	436.9	420.8	24.88	40.22	418.8	25.3	32.76	415.6	22.2	43.64	418.4	24.8	32.56	415.8	22.18	51.94	418.6	22.16	34.9
2020-04-03		10	1093.4	DAY	546.7	418.6	28.24	35.44	416.8	28.66	34.8	412.2	22.28	42.58	417	28.2	26.86	412.4	22.38	50.28	413.2	22.4	32.22
2020-04-03		11	1211	DAY	605.5	418.2	32.02	31.18	416.2	32.36	46.4	411.8	22.5	42.3	417.8	31.68	22.6	411.4	22.68	49.54	411.8	22.68	31.16
2020-04-03		12	1072	DAY	536	418.8	33.46	29.72	416.8	33.7	52.28	412	22.92	41.4	419.2	33.22	20.88	412	22.86	48.84	411.6	22.82	30.2
2020-04-03		13	1162.6	DAY	581.3	419.6	33.76	28.86	416.4	33.98	54.1	411.8	22.86	41.18	419.8	33.5	20.1	411.8	22.92	47.64	411.8	22.76	28.3
2020-04-03		14	785	DAY	392.5	420	31.84	30.06	417.4	32.48	56.18	412	22.82	40.9	420	31.88	20.76	412	22.7	48.36	411.8	22.68	29.3
2020-04-03		15	697.2	DAY	348.6	420.6	30.48	31.72	418	31.44	59.08	411.6	22.46	41.04	419.4	30.68	21.82	411.6	22.46	48.58	411	22.46	29.08
2020-04-03		16	507.6	DAY	253.8	420	29.58	32.68	418	30.36	63.56	411.2	22.56	40.82	418.6	29.46	22.58	411	22.46	48.52	411	22.54	29.26
2020-04-03		17	199.2	DAY	99.6	419.2	26.64	35.74	418	26.92	68.08	411.8	22.14	41.38	417.8	25.84	26.12	411	21.78	49.54	411	22	30.22
2020-04-03		18	36.6	DAY	18.3	419.6	22.26	41.24	418.6	22.74	71.32	412.8	20.84	43.66	417.6	21.46	31.98	412.4	19.84	53.28	412.4	20.02	33.84
2020-04-03		19	1.6	NIGHT	0.8	421.4	20.58	44.76	420.2	19.66	74.04	415.2	18.54	47.32	418.4	18.36	36.66	414.4	18.56	55.84	415.6	19.4	36.1
2020-04-03		20	1	NIGHT	0.5	424.8	19.34	47.8	421.6	17.8	74.28	418.2	17	49.58	420	16.56	40.44	418.2	17.28	58.78	420.2	18.04	39.82
2020-04-03		21	1	NIGHT	0.5	429	18.56	49.8	423.6	17	75.02	421	16.4	50.58	421.6	15.84	43.12	421.4	16.54	61.06	424.4	17.38	42.52
2020-04-03		22	1	NIGHT	0.5	432.8	18.02	51.78	426	16.72	75.22	425.6	16.3	51.14	425.4	15.7	44.72	427	16.28	62.46	429.2	17.16	44.34
2020-04-03		23	1.4	NIGHT	0.7	438	17.6	53.62	430	16.4	75.78	432.4	15.98	52.24	431.4	15.44	46.68	433.4	16.08	63.64	436	16.9	46.06
2020-04-04		0	1	NIGHT	0.5	440.2	17.06	55.12	431.4	15.9	76.56	434	15.4	53.7	433.2	15.1	48.54	435.8	15.76	64.78	438.4	16.62	47.52
2020-04-04		1	1.2	NIGHT	0.6	445.4	16.8	56	437	15.68	77.18	443.2	15.26	54.54	441.2	14.92	50.14	444.8	15.54	66.04	446.4	16.4	48.98
2020-04-04		2	1.4	NIGHT	0.7	448.2	16.44	56.8	440	15.3	78.1	448	15.16	55.36	445.4	14.54	51.98	449.4	15.24	67.24	451	16.12	50.42
2020-04-04		3	1.2	NIGHT	0.6	449.8	16.1	57.5	441.8	14.98	78.78	448.2	15	56.02	447	14.26	53.32	450.4	14.98	68.2	453	15.86	51.72
2020-04-04		4	1.6	NIGHT	0.8	452.4	15.88	58.46	444.6	14.76	79.16	451.2	14.92	56.6	450.6	14.08	54.64	453.6	14.78	68.92	455.8	15.66	53.02
2020-04-04		5	3.4	NIGHT	1.7	456	15.18	61.56	448.8	14.7	79.18	456.2	14.86	57.22	455.2	13.82	55.98	459	14.2	70.4	461	14.76	56.38
2020-04-04		6	61.4	DAY	30.7	457.2	14.62	63.84	450.8	14.64	79.2	457	14.94	57.5	456.8	13.84	56.52	460.2	13.64	71.36	462.8	14.06	58.94
2020-04-04		7	299.2	DAY	149.6	456.2	15.9	61.66	449	16.02	76.96	452.4	16.26	55.54	452.4	15.22	53.2	455.8	15.06	68.92	459.2	15.46	55.84
2020-04-04		8	654.2	DAY	327.1	450.4	20.5	51.24	443.4	20.72	71.1	443.8	20.6	48.66	445.4	20	43	448.2	20.02	59.32	453	20.3	44.94
2020-04-04		9	970.2	DAY	485.1	438.6	27.2	40	432.2	27.28	68.42	418.6	22.76	42.46	435.8	26.84	31.3	421.8	22.82	51.48	425.6	22.84	33.72
2020-04-04		10	1199.2	DAY	599.6	427	31.6	33.4	422.4	31.68	74.72	411	23.02	41.98	426.6	31.02	24.96	411.8	23.04	50.5	412	22.98	31.88
2020-04-04		11	985.6	DAY	492.8	419.8	34.52	30.2	417.6	34.8	83.36	409.6	23.36	42.06	421.2	33.26	21.8	410	23.18	50.54	410.6	23.32	31.58
2020-04-04		12	1027.2	DAY	513.6	419.4	33.44	30.92	418.4	33.82	86.16	411	23.14	42.78	421	32.7	22.22	410.8	22.98	50.92	410.2	23	32.32
2020-04-04		13	847.2	DAY	423.6	420	32.46	31.76	420	32.98	87.68	411.2	23.02	42.94	420.6	31.86	22.92	411	23.04	50.26	411.2	22.98	31.56
2020-04-04		14	1072	DAY	536	419.4	34.28	30.16	418.2	34.7	89.56	410.6	23.32	42.26	420.8	34.1	20.9	410.8	23.3	49.84	411	23.32	30.84
2020-04-04		15	863.6	DAY	431.8	417.4	34.98	29.22	416	35.24	91.68	409.8	23.38	41.86	419	35.12	19.54	410	23.28	49.54	409.8	23.22	30.4
2020-04-04		16	582.4	DAY	291.2	417	33.58	29.96	419	34.7	92.2	410	23.26	41.72	419	33.56	20.68	409.8	23.2	49.4	409.4	23.18	30.22
2020-04-04		17	247.4	DAY	123.7	418.2	30.72	32.92	421.2	30.94	92.84	410.2	22.9	41.66	419	29.62	23.74	409.8	22.68	49.6	409.2	22.64	30.44
2020-04-04		18	37	DAY	18.5	419.8	25.96	38.22	422.8	26.3	94.12	412.6	22.3	42.28	419.4	24.68	29.04	411	21.48	51.06	410.4	21.56	31.96
2020-04-04		19	2	NIGHT	1	422.6	22.92	42.22	425.8	22.24	94.42	417.4	20.36	46.2	421.8	20.58	35.2	415	19.82	54.6	414.2	20.6	34.64
2020-04-04		20	1	NIGHT	0.5	428.2	21.24	46.28	428.2	19.74	94.9	423.8	18.46	49.14	425	18.12	38.94	421	18.38	57.4	422.2	18.9	38.6
2020-04-04		21	1	NIGHT	0.5	434.4	19.68	50.34	431.2	18.1	93.76	429.4	17.1	51.14	428.8	16.56	42.06	428	16.88	60.6	431.8	17.6	41.58
2020-04-04		22	1	NIGHT	0.5	441.6	18.4	53.28	436	16.7	93.1	437	15.94	52.96	435	15.28	45.78	436.8	15.76	63.4	440	16.7	44.46
2020-04-04		23	1	NIGHT	0.5	450.2	17.74	54.68	443	16.04	91.76	447	15.28	53.82	444.2	14.6	47.96	448	15.28	64.88	449.4	16.32	45.82
2020-04-05		0	1	NIGHT	0.5	457.6	17.36	55.46	449	16.24	89.22	453.4	15.08	54.28	450.8	14.6	48.36	455.4	15.68	64.18	456.6	16.66	45.4
2020-04-05		1	1	NIGHT	0.5	469.4	17	56.04	458.2	15.98	89.18	463.6	14.72	55.06	459.6	14.34	49.2	465.2	15.64	64.28	466.2	16.62	45.46
2020-04-05		2	1.2	NIGHT	0.6	477.8	16.68	56.42	465.8	15.68	89.5	470.6	14.42	55.46	466.8	14.08	49.94	472.2	15.42	64.64	473.2	16.46	45.56
2020-04-05		3	1.4	NIGHT	0.7	484	16.34	56.76	471.2	15.26	89.8	474.8	14.16	55.88	471.6	13.74	50.84	476.6	15.18	64.98	478	16.24	45.8
2020-04-05		4	1.6	NIGHT	0.8	489.4	16	57.16	475.8	14.54	90.8	479	13.84	56.46	476.2	13.32	51.74	481	14.9	65.3	483.4	16	46.1
2020-04-05		5	15	DAY	7.5	489	15.32	59.12	476.4	14.88	89.48	477.6	14.36	55.3	475.8	13.28	51.66	480.4	14.42	65.88	484	15.06	48.98
2020-04-05		6	152.2	DAY	76.1	486.6	15.58	60.44	476.2	15.98	87.58	474.4	15.64	53.28	473.8	14.12	50.06	478.2	14.4	66.94	483.2	14.54	54.52
2020-04-05		7	418	DAY	209	479.8	17.7	57.4	471.6	17.94	86.68	466.6	17.38	51.66	467.6	16.5	45.78	471.2	16.64	64.16	477.8	17.5	51.44
2020-04-05		8	744.2	DAY	372.1	466.8	22.42	48.5	461	22.7	84.4	449.6	21.34	46.64	457.2	21.62	38.16	455.6	21.24	56.56	462.4	21.5	41.82
2020-04-05		9	983.4	DAY	491.7	440.6	28.32	38.6	439.8	28.4	86.84	414.6	22.48	44.22	439	27.66	29.1	416.2	22.58	52.7	417.8	22.44	34.84
2020-04-05		10	1203.4	DAY	601.7	423	33.06	32.18	423.8	33	89.76	409.8	23.06	43.74	425.2	32.1	23.48	409.4	22.94	52.54	410.2	22.96	33.94
2020-04-05		11	1331.6	DAY	665.8	416.2	35.18	30.24	416.2	35.08	92.32	409.8	23.3	43.94	419.8	34.92	20.86	410	23.2	52.34	410	23.16	33.68
2020-04-05		12	1355.8	DAY	677.9	413	35.24	29.96	412.2	35.12	93.84	410	23.6	44.34	414.8	35.18	20.34	410	23.56	51.86	410	23.44	33.04
2020-04-05		13	1278	DAY	639	412.4	35.16	30.18	412.2	35	95.52	409.8	23.58	45.38	413	35.2	20.46	409.6	23.68	51.98	409.8	23.46	33.02
2020-04-05		14	1099.4	DAY	549.7	412.2	35.14	30.26	411	35.08	95.18	409	23.5	45.06	412.2	35.12	20.7	409	23.64	52.12	409	23.48	33.36
2020-04-05		15	857.2	DAY	428.6	413	35.06	30.08	411.2	35.08	95.48	408.8	23.28	44.08	412.4	35.02	20.52	408.6	23.18	51.9	409	23.12	32.8
2020-04-05		16	569	DAY	284.5	414.8	34.12	30.7	414.4	34.66	95	409	23.02	44	415.2	33.9	21.5	408.6	22.92	51.88	408.2	22.78	32.82
2020-04-05		17	245.8	DAY	122.9	415.6	31.1	33.48	416.6	31.32	95.36	408.6	22.6	43.82	415.8	29.98	24.74	408	22.48	52.16	408	22.44	32.9
2020-04-05		18	40.8	DAY	20.4	416	26.5	39.06	419.6	26.72	96.2	410.2	22.2	44.18	416	25.24	29.82	409.6	21.78	53.08	409.4	21.88	34.46
2020-04-05		19	2.2	NIGHT	1.1	419	22.78	44.42	422	23.44	96.52	413.4	20.8	47	418	21.76	35.34	412.8	19.7	56.92	412.6	21.44	35.66
2020-04-05		20	2	NIGHT	1	421.2	20.68	49.42	423.4	21.34	96.04	416	18.88	49.58	418.8	19.84	39.06	415.6	18.18	59.58	415.8	19.94	37.9
2020-04-05		21	1.8	NIGHT	0.9	424.2	19.8	52.04	425	19.86	96.38	419.4	17.92	50.76	420.4	18.38	41.56	418	17.52	60.9	418.6	18.88	39.18
2020-04-05		22	1.6	NIGHT	0.8	429	20	52.76	427	18.58	96.7	421.8	17.04	52.44	422	17.24	43.88	420.8	17.72	61.1	422.6	18.18	40.88
2020-04-05		23	2	NIGHT	1	432.4	19.04	55.22	427.6	17.48	96.2	423.4	16.14	54.1	423.4	16.26	46.2	423.8	16.84	63.28	425.8	17.6	43.44
2020-04-06		0	1.6	NIGHT	0.8	436	18.24	56.88	429.4	16.56	95.38	425.6	15.34	55.74	425.2	15.4	48.98	426.4	16.02	65.48	429.4	16.96	46.32
2020-04-06		1	1.4	NIGHT	0.7	439.8	17.4	58.26	430.8	15.68	95.14	427.8	14.6	57.26	427	14.58	51.64	429.6	15.18	67.7	433	16.24	48.88
2020-04-06		2	2	NIGHT	1	442.8	16.64	59.18	432.4	14.78	96.14	430.2	13.86	58.58	429.8	13.78	54.08	432.4	14.48	69	436	15.6	50.74
2020-04-06		3	2	NIGHT	1	445.6	15.94	60.04	434.6	14.04	95.58	433	13.22	59.58	432.6	13.02	56.14	435.8	13.82	69.56	438.6	15.1	52.1
2020-04-06		4	1.8	NIGHT	0.9	448.2	15.3	60.62	436.4	13.26	92.92	436	12.56	60.7	435.6	12.28	58.08	439	13.2	69.72	441.8	14.58	52.92
2020-04-06		5	16.6	DAY	8.3	449	14.04	63.1	438	12.72	92.2	437.6	12.12	61.24	437.4	11.72	59.54	441	12.16	71.98	443.8	13.04	57.32
2020-04-06		6	167	DAY	83.5	448.2	13.88	64.74	438.8	13.38	90.76	437.8	12.82	59.56	438	12.4	57.26	441.8	12.06	72.6	445.8	12.9	60.88
2020-04-06		7	444.8	DAY	222.4	445.8	17.28	58.02	437.6	17.18	87.42	435.6	16.52	53.36	436.2	16.26	48.3	439.8	16.02	65.7	445.6	17.2	52.04
2020-04-06		8	743.6	DAY	371.8	440.8	22.9	47.18	435.4	22.94	85.74	429.2	21.46	46.16	433.6	22.08	38.34	433.4	21.44	56.02	438.4	21.78	39.98
2020-04-06		9	1019.2	DAY	509.6	428.8	29	36.96	427	29	90.32	415.8	23.52	42.28	426.6	28.38	28.44	416	23.64	51.06	417.4	23.54	32.48
2020-04-06		10	1231.4	DAY	615.7	422.6	33.86	31.12	421.8	34.06	92.26	414	28.7	38.24	422.8	33.44	22.18	414	28.84	45.42	414.6	28.74	26
2020-04-06		11	1353.4	DAY	676.7	414.8	35.22	29.96	414	35.1	93.88	412.8	34	33.98	414.2	35.14	20.22	412.6	34	41.5	414.4	34.14	21.48
2020-04-06		12	1375.6	DAY	687.8	412	35.32	30.16	411.4	35.3	95.68	411.4	35.24	34.66	411.2	35.24	20.52	411.2	35.3	41.52	412.6	35.24	20.96
2020-04-06		13	1297.8	DAY	648.9	410.8	35.5	29.76	410.2	35.48	96.52	410.6	35.44	35.72	410.2	35.52	20.08	410	35.36	41.86	411.2	35.38	20.7
2020-04-06		14	1118.4	DAY	559.2	410.4	35.42	30.2	410	35.54	96.64	410	35.4	36.64	410	35.42	20.56	409.8	35.38	42.18	410.6	35.6	21.06
2020-04-06		15	866	DAY	433	410.4	35.28	30.18	410.2	35.52	96.56	410	35.4	37.12	410	35.46	20.54	409.2	35.28	42.42	410.2	35.34	21.14
2020-04-06		16	574.4	DAY	287.2	411.8	35.14	30.42	411.2	35.22	96.28	410.8	35.18	37.34	410	35.2	20.72	409.8	35.14	42.68	411.4	35.18	21.22
2020-04-06		17	247	DAY	123.5	415.4	33.4	31.54	414.2	34.24	95.6	413.2	33.84	38.28	412.8	33.92	21.68	411.6	33.5	44.34	414.4	32.98	22.82
2020-04-06		18	44	DAY	22	417.2	29.14	36.2	419.2	30.24	96.32	415.8	29.66	42.14	415.4	29.48	26.08	413.4	29.12	49.06	417.4	28.52	28.14
2020-04-06		19	2.4	NIGHT	1.2	420.2	25.44	41.64	424.4	26.46	96.96	419.6	26.12	46.1	418.8	25.56	30.9	417.2	25.34	54.22	421.4	24.84	33.14
2020-04-06		20	2	NIGHT	1	425.2	23	46.06	428.6	24	97.2	425.8	23.76	48.98	424	23	35.48	423.2	22.86	58.02	427.8	22.38	37.84
2020-04-06		21	1.8	NIGHT	0.9	432.2	21.14	50.76	434.2	22.04	97.7	434.6	21.94	51.08	430.8	21.3	39.44	430.4	21.02	61.32	435.4	20.56	42.54
2020-04-06		22	2	NIGHT	1	441	21.14	51.9	440.2	20.52	98.24	441.8	20.52	53.64	436.4	19.94	42.98	436.8	20.82	61.82	442.4	20.8	42.78
2020-04-06		23	1.6	NIGHT	0.8	451.4	20.7	54.12	446	19.44	98.46	449.4	19.52	55.7	442.8	18.9	45.46	444.4	20.3	63.16	450.8	20.68	44.24
2020-04-07		0	1.8	NIGHT	0.9	461.8	19.82	57.08	452.6	18.56	98.12	457.4	18.6	57.32	450	18.08	47.72	453.2	19.44	64.66	459.8	19.92	46.92
2020-04-07		1	1.8	NIGHT	0.9	474	18.98	59.1	461	17.74	97.3	468.8	17.66	59.18	460.4	17.22	50.3	464.2	18.62	66.18	471	19.18	48.98
2020-04-07		2	2	NIGHT	1	487.2	18.24	60.56	471.8	17.1	95.12	481	16.96	60.38	472.2	16.48	52.62	477.6	17.84	67.84	483	18.54	50.66
2020-04-07		3	1.8	NIGHT	0.9	499.6	17.62	61.76	483.6	16.42	93.4	493.6	16.22	62.06	485	15.76	54.94	490.8	17.14	69.14	495.2	17.94	52
2020-04-07		4	1.6	NIGHT	0.8	507.4	17.1	62.5	491.8	15.76	92.52	501.4	15.64	62.88	494.2	15.14	57	499.6	16.52	70.18	504	17.4	53.04
2020-04-07		5	18.4	DAY	9.2	515	15.86	65.78	500.2	15.32	92.68	509.4	15.3	62.86	503.6	14.54	58.52	509	15.22	72.88	512.4	15.64	57.9
2020-04-07		6	163.2	DAY	81.6	518.8	15.82	66.5	506	15.96	91.32	516	16	60.98	511	15.24	57.08	516.4	15.34	72.16	520.4	15.66	59.9
2020-04-07		7	420.4	DAY	210.2	506.4	19.32	58.16	495.8	19.64	88.56	502.4	19.58	54.5	500	19.02	48.86	504.2	19.16	64.54	511.8	19.9	50.38
2020-04-07		8	710	DAY	355	484.6	24.44	48.48	480.8	24.98	88.44	483	24.82	47.72	482.4	24.52	38.86	486.2	24.86	56.92	493.6	25.16	40.04
2020-04-07		9	977.2	DAY	488.6	450.8	29.74	41	458.8	30.86	92.14	464.6	30.8	41.38	464.6	30.92	30.54	466	31.14	50.22	470.6	30.76	32.46
2020-04-07		10	1196.8	DAY	598.4	433.4	34.24	37.3	439	34.98	94.04	442.8	35.06	39.36	443	35.08	27.14	443.6	35.08	47.84	450.4	34.9	28.96
2020-04-07		11	1324.6	DAY	662.3	420.2	35.42	37.04	418.6	35.4	95.84	419.6	35.44	41.18	419.4	35.38	28.4	419	35.42	48.74	423.8	35.46	29.72
2020-04-07		12	1352.8	DAY	676.4	415.2	35.66	36.66	414.2	35.68	96.16	414.8	35.62	41.6	414.6	35.76	28.1	414.2	35.64	48.58	416.4	35.78	29.42
2020-04-07		13	1277	DAY	638.5	413.2	35.76	36.34	412.6	35.72	97.84	413	35.7	41.78	413	35.8	27.84	413	35.8	47.88	414.8	35.98	29.18
2020-04-07		14	1124.8	DAY	562.4	411.4	35.76	34.86	410.4	35.68	97.08	411.2	35.84	40.72	410.6	35.82	25.96	410.8	35.86	46.24	411.8	36.24	27.34
2020-04-07		15	877.8	DAY	438.9	411.8	35.9	33.68	410.8	35.8	96.84	411.2	35.82	40.12	411	35.92	24.7	410.6	35.8	45.64	411.8	35.84	26.68
2020-04-07		16	582.4	DAY	291.2	412.6	35.34	33.84	411.2	35.64	96.08	411.6	35.42	40.32	411.2	35.78	24.18	411	35.7	45.44	412.6	35.66	26.26
2020-04-07		17	256.2	DAY	128.1	414.2	33.88	35.38	414.4	34.86	95.84	413.4	34.64	41.08	412.4	34.6	25.36	411.8	34.48	46.96	414.6	34.04	27.96
2020-04-07		18	46	DAY	23	416.8	29.6	40.48	420.2	30.84	96.76	416.2	30.58	45.84	415.8	30.38	30.94	414.4	30.28	52.7	418.4	29.58	33.54
2020-04-07		19	2.4	NIGHT	1.2	418.8	25.8	46.54	422.8	26.92	97.9	419.2	26.96	49.86	418.6	26.36	37.08	417.6	26.48	57.36	422.2	25.8	39.56
2020-04-07		20	2	NIGHT	1	420.2	23.52	50.72	424.2	24.48	98.22	421.4	24.62	53.38	421.2	23.84	41.44	420.6	24.02	61.58	424.4	23.52	43.56
2020-04-07		21	2	NIGHT	1	422	21.88	53.8	426	22.84	97.82	423.8	23	55.16	422.8	22.42	44.18	422.4	22.3	64.38	426.8	21.82	47.16
2020-04-07		22	1.8	NIGHT	0.9	424	20.52	56.8	428.2	21.42	98.14	426	21.62	57.14	424.2	21.08	47.3	424.6	20.96	66.9	428.8	20.52	50.8
2020-04-07		23	1.8	NIGHT	0.9	426.4	19.32	59.8	430	20.12	98.82	428.4	20.62	57.7	426	19.94	50.18	426.8	19.74	68.78	431	19.34	54.04
2020-04-08		0	1.8	NIGHT	0.9	429.6	18.92	60.78	432.6	19.28	97.7	431.6	19.62	59.46	428.8	18.92	52.54	430	19.3	68.72	434.2	19.12	54.46
2020-04-08		1	2	NIGHT	1	434.8	19.16	59.74	435	18.42	96.26	435	18.68	60.7	431.4	18.02	54.5	433.4	19.48	68.18	438.2	19.82	52.22
2020-04-08		2	2	NIGHT	1	440	18.38	60.92	437.2	17.52	94.3	437.8	17.66	62.28	434.4	17.1	56.68	436.8	18.58	68.68	442.4	19.12	52.76
2020-04-08		3	2	NIGHT	1	445	17.54	61.8	440.2	16.72	93.2	441.4	16.7	64.24	438.2	16.24	58.56	441	17.72	69.64	446.8	18.42	52.96
2020-04-08		4	1.8	NIGHT	0.9	449.4	17.04	62.22	442.8	16.1	92.78	444.8	16	65.62	441.6	15.56	59.9	445	17.02	70.36	450.6	17.84	53.12
2020-04-08		5	20	DAY	10	452.2	15.66	66.06	445	15.7	92.5	447	15.74	64.66	444.8	15.04	60.88	448.4	15.76	73.32	453.8	15.98	58.48
2020-04-08		6	166	DAY	83	452.4	15.88	66.38	446.2	16.4	91.54	447.8	16.46	62.5	446	15.82	58.26	449.8	15.88	72.84	454.8	16.02	61.74
2020-04-08		7	424.8	DAY	212.4	448	19.14	58.44	443.4	19.86	89.24	443.8	19.76	55.54	443.2	19.36	49.64	446.8	19.46	65.58	452.2	19.98	52.78
2020-04-08		8	719	DAY	359.5	440.8	24.02	49.02	439.4	24.9	90.5	437.2	24.62	48.58	438	24.5	39.1	441	24.82	57.68	445.6	24.94	41.4
2020-04-08		9	976	DAY	488	429.8	29.46	39.32	431.6	30.78	92.46	431.6	30.66	41.06	432.2	30.98	29.4	433.4	31.04	50.02	436.6	30.74	31.1
2020-04-08		10	1187	DAY	593.5	422	34.2	34.38	425	35.08	94.28	423.2	34.9	37.82	423.6	35.12	24.46	423.8	34.96	46.32	428.8	34.8	26.16
2020-04-08		11	1317.6	DAY	658.8	413.8	35.14	35	412.4	35.04	96.2	412.4	35.06	39.58	412.4	35.18	25.6	411.8	35.24	47.42	415.4	35.22	27.3
2020-04-08		12	1341.2	DAY	670.6	411.6	35.32	35.18	410.6	35.32	97.46	411	35.32	40.4	410.4	35.4	26.06	410.2	35.34	47.64	412	35.42	27.88
2020-04-08		13	1278.8	DAY	639.4	410.6	35.5	32.14	410.2	35.6	98.26	410.2	35.58	38.32	410	35.58	22.64	409.8	35.62	44.86	411.4	35.74	24.18
2020-04-08		14	1117.4	DAY	558.7	409.2	35.62	30.52	409	35.9	97.06	409	35.78	37.44	408.6	35.76	20.82	408.2	35.66	43.66	409.4	36.02	22.44
2020-04-08		15	867.4	DAY	433.7	408.8	35.64	30.5	408.4	35.92	96.84	408.6	35.86	37.62	408	35.66	20.92	408	35.64	43.8	409	35.68	22.72
2020-04-08		16	568.6	DAY	284.3	409.6	35.44	30.54	408.8	35.64	96.46	408.4	35.66	37.7	408.4	35.74	20.56	407.4	35.46	43.98	409.2	35.58	22.52
2020-04-08		17	259.8	DAY	129.9	413	34.48	31.2	412.4	35.02	96	411.2	34.82	38.1	411.2	35.04	21.1	409.2	34.8	44.64	411.8	34.4	23.56
2020-04-08		18	47.8	DAY	23.9	416.6	30.34	35.26	420.4	31.62	96.4	415	31.22	41.66	414.8	31.1	25.26	413	30.92	49.34	416.8	30.22	27.72
2020-04-08		19	2.6	NIGHT	1.3	421.2	26.26	41.06	427.2	27.5	97.54	420.6	27.38	45.54	419.6	26.9	30.38	418.2	26.82	53.98	422	26.12	32.74
2020-04-08		20	2	NIGHT	1	425.8	23.8	45.3	431.8	24.98	98.24	428	25.12	48.52	425.2	24.32	34.62	424.8	24.3	58.26	428.6	23.7	37.26
2020-04-08		21	2	NIGHT	1	433.4	22.1	48.88	437.6	23.26	98.12	437.4	23.5	50.5	432.2	22.62	38.36	433.2	22.56	61.28	437.4	22.04	41.52
2020-04-08		22	1.8	NIGHT	0.9	442	20.8	52.94	443.8	21.84	98.42	446.8	22.1	52.6	439.6	21.5	41.4	441	21.3	63.8	445.6	20.76	45.8
2020-04-08		23	2	NIGHT	1	450	20.18	55.18	450.4	20.48	98.82	455.4	20.94	54.08	446.6	20.24	44.98	449.2	20.74	64.9	454	20.4	47.5
2020-04-09		0	1.4	NIGHT	0.7	463.4	20.28	55.82	459.4	19.4	98.36	467.4	19.74	56.64	457	19.12	47.76	461	20.7	65.06	467.2	20.88	46.74
2020-04-09		1	1.6	NIGHT	0.8	475.4	19.42	58.08	466.6	18.5	98.62	478.2	18.9	58.02	466.6	18.36	49.82	471	19.9	66.9	479	20.26	49.02
2020-04-09		2	1.8	NIGHT	0.9	482.4	18.66	59.66	471.8	17.72	98.08	481.2	18.08	59.4	471.2	17.56	52.1	476	19.1	67.8	485.4	19.6	50.78
2020-04-09		3	1.4	NIGHT	0.7	492.6	18	60.86	480.6	17.18	96.78	490	17.24	61.02	481.2	16.8	54.16	486.6	18.34	68.78	495.6	18.96	51.88
2020-04-09		4	1.6	NIGHT	0.8	498.2	17.4	61.62	486.8	16.48	96.4	496.2	16.54	62.56	488.8	16.12	56.14	494.4	17.68	70.02	502.4	18.4	52.74
2020-04-09		5	21.2	DAY	10.6	499	16.04	65.42	488.4	16.2	94.48	495	16.28	62.9	490.8	15.76	57.7	496.2	16.4	73.12	504.6	16.48	58.7
2020-04-09		6	155.2	DAY	77.6	498.6	16.46	64.72	489.6	17.04	93.18	495.6	17.12	60.96	493	16.64	55.58	498.2	16.82	71.7	505.2	16.82	59.5
2020-04-09		7	406.4	DAY	203.2	491.6	19.76	57.14	484.4	20.48	91.32	488.4	20.34	55.24	487.2	20.16	47.8	492.4	20.24	65.28	499.8	20.62	50.58
2020-04-09		8	652.4	DAY	326.2	477.2	24.74	47.92	473.8	25.66	92.12	475.6	25.34	48.44	474.4	25.46	37.86	479	25.78	57.6	485.2	25.8	40
2020-04-09		9	936.8	DAY	468.4	449	28.5	41.04	455.6	29.86	93.2	458.2	29.52	43.28	458.4	29.92	31.28	461.4	30.18	52.58	463.8	29.64	33.34
2020-04-09		10	986.4	DAY	493.2	428.8	32.04	35.92	438.4	34.1	94.32	444.6	33.9	39.06	444.6	34.18	25.66	445.8	34.4	47.88	446.6	33.52	27.9
2020-04-09		11	1232.6	DAY	616.3	418.8	35.14	33.02	418.2	35.04	95.82	419.6	35.02	38	419.8	35.1	23.5	418.6	35.12	46.56	425.2	35.2	25.12
2020-04-09		12	1424.6	DAY	712.3	411.2	35.32	32.84	410	35.12	97.54	410.2	35.6	37.76	409.8	35.6	22.88	410	35.54	46.2	412.8	35.56	24.48
2020-04-09		13	1214.4	DAY	607.2	409.6	35.28	33.72	408.4	35.34	97.74	409	35.64	38.66	408.6	35.56	23.68	408.6	35.56	47.08	409.8	35.56	25.54
2020-04-09		14	1146	DAY	573	409.6	35.18	34.36	409	35.26	97.64	409	35.28	40.22	409	35.3	24.7	408.8	35.34	47.92	410.2	35.5	26.56
2020-04-09		15	827.2	DAY	413.6	410	35	34.3	408.8	35.18	97.18	409	35.18	40.24	408.4	35.14	24.68	408.6	35.24	47.92	409	35.04	26.96
2020-04-09		16	524.6	DAY	262.3	412.4	33.84	35.54	410.8	35.08	96.72	410.2	34.96	40.6	410	34.98	25.06	409.4	34.94	48.48	411.8	34.64	28.48
2020-04-09		17	162.4	DAY	81.2	414	30.54	39.22	415.4	32.24	97.12	413	32.02	44.12	412.6	31.9	28.82	411.2	31.74	52.62	415.8	30.84	36.26
2020-04-09		18	34.4	DAY	17.2	415.2	27.24	43.96	418	28.68	97.68	415.2	28.5	47.7	414.8	28.16	33.98	413.6	28.06	57.66	418.4	27.34	45.2
2020-04-09		19	2.6	NIGHT	1.3	416.8	24.72	49	420	26.04	97.18	417.2	25.94	51.18	416.6	25.32	38.92	415.8	25.28	62.06	420.8	24.68	54.94
2020-04-09		20	2	NIGHT	1	418.2	22.6	53.36	421.6	23.76	97.76	419	23.86	54.36	418.2	23.08	43.08	418	23.08	66.28	422.8	22.58	63.66
2020-04-09		21	2	NIGHT	1	420.4	20.98	57.52	423.4	22.1	97.48	421.2	22.32	56.5	419.6	21.46	47.12	419.8	21.5	69.78	425.2	21	68.7
2020-04-09		22	1.6	NIGHT	0.8	422	19.6	61.06	425.2	20.7	97.26	423	21.06	58.3	421	20.18	51.02	421.8	20.14	72.7	427.2	19.7	70.02
2020-04-09		23	1.4	NIGHT	0.7	425.2	19.1	61.92	427.8	19.54	97.32	425.8	19.88	60.04	423.6	19.02	54.24	424.6	19.66	72.7	430	19.4	67.46
2020-04-10		0	1	NIGHT	0.5	430.8	19.16	60.56	430.4	18.2	98.16	430.2	18.7	61.7	427	17.94	57	428.6	19.62	70.84	434.8	19.82	63.16
2020-04-10		1	1.4	NIGHT	0.7	435.6	18.24	60.98	432.6	17.3	96.98	433.4	17.48	63.7	430	16.98	59.08	432.4	18.6	69.86	439.4	19.02	61.94
2020-04-10		2	1.6	NIGHT	0.8	440.2	17.34	61.06	435	16.3	95.48	436.8	16.3	65.86	433.2	15.86	61.02	436.2	17.54	70.14	443.4	18.14	61.52
2020-04-10		3	1.6	NIGHT	0.8	445.2	16.46	60.98	438.6	15.32	95.26	441.4	15.34	66.94	438.4	14.9	61.98	441.8	16.54	70.6	448.2	17.34	61.06
2020-04-10		4	1.6	NIGHT	0.8	451.6	15.74	60.96	444.6	14.42	95.48	448.6	14.56	66.8	445.4	13.92	61.84	449.8	15.58	71.36	454.8	16.58	60.84
2020-04-10		5	19.2	DAY	9.6	454.2	14.68	64.26	446.4	14.88	94.52	450.8	14.74	64.98	448.6	14.06	59.8	452.8	14.8	73	457.2	15.12	63.06
2020-04-10		6	185.6	DAY	92.8	456	15	67.94	449.4	15.66	93.66	454.8	15.56	62.5	452.2	14.88	57.74	457	14.96	75.7	461.2	15.18	67
2020-04-10		7	498	DAY	249	458.8	18.78	61.06	452.6	19.36	91.68	457.6	19.22	55.3	455.8	18.7	50.06	460.2	18.84	71.04	465.2	19.52	62.82
2020-04-10		8	798.2	DAY	399.1	453	24.66	49.26	449.4	25.38	92.42	451.8	25.28	46.88	451	24.96	38.5	454.6	25.36	61.7	459.8	25.46	54.92
2020-04-10		9	1071.2	DAY	535.6	435.4	30.52	37.42	438	31.98	93	440.8	31.94	39.02	442.2	32.28	27.74	444.2	32.26	52.18	448.2	31.62	42.1
2020-04-10		10	1286.6	DAY	643.3	423.2	34.72	31.84	424.2	35.36	94.8	424.8	35.28	35.94	424.6	35.3	22.06	425	35.42	46.6	433	35.2	30.08
2020-04-10		11	1396	DAY	698	413.4	35.26	30.88	411.6	35.2	96.22	411.8	35.14	36.44	411.2	35.26	21.16	411	35.22	45.46	414.4	35.3	24.66
2020-04-10		12	1418.6	DAY	709.3	411.2	35.32	30.64	410	35.38	97.02	410.2	35.58	36.32	410	35.64	20.7	409.6	35.44	45.28	411.6	35.62	23.86
2020-04-10		13	1342.8	DAY	671.4	410.4	35.5	30.58	409.2	35.42	97.56	409.6	36.02	35.9	409.2	35.84	20.24	409	35.6	45.36	411.2	35.76	23.54
2020-04-10		14	1116.4	DAY	558.2	410.4	35.38	30.76	409	35.46	97.78	409.4	35.56	37.08	409	35.42	20.84	409	35.46	45.56	410.4	35.38	24.2
2020-04-10		15	853.6	DAY	426.8	411.4	35.28	30.56	409.2	35.42	96.74	409.4	35.34	37.38	409	35.3	20.76	409	35.36	45.7	410.4	35.28	24.42
2020-04-10		16	563.8	DAY	281.9	413	34.74	31.28	410.6	35.3	96.24	410.4	35.22	37.7	410	35.24	21.08	409.4	35.2	46.3	412.6	35.04	26.34
2020-04-10		17	291.4	DAY	145.7	414	32.58	33.36	415	33.96	96.44	412.4	33.64	39.42	412.2	33.6	23.08	411.4	33.4	48.96	416	32.42	31.38
2020-04-10		18	51	DAY	25.5	415.2	27.96	39.42	419.6	29.12	97.9	414.8	28.86	44.46	414.2	28.5	28.76	413.2	28.38	55.58	417.8	27.56	40.92
2020-04-10		19	2.6	NIGHT	1.3	417.2	23.96	45.32	422	25.14	97.94	417.2	25.04	49.12	416.4	24.32	34.66	415.8	24.34	61.62	421	25.98	46.22
2020-04-10		20	1.6	NIGHT	0.8	419.2	21.72	49.3	424.2	22.84	98.06	420.4	22.84	51.36	419.2	22.04	39.3	419	22.08	66.08	425.8	24.22	51.64
2020-04-10		21	1.6	NIGHT	0.8	421.6	20.1	53.58	426.4	21.08	98.26	422.8	21.26	52.96	420.6	20.38	43.32	421.6	20.4	69.72	430.2	22.78	54.6
2020-04-10		22	1.6	NIGHT	0.8	423	18.72	56.84	426.8	19.74	98.12	423.2	19.94	54.96	421	19.06	46.2	423.2	19.14	71.36	432.6	21.6	56.34
2020-04-10		23	1.2	NIGHT	0.6	424.6	19.36	55.78	426.2	18.66	97.92	423.2	18.9	56.38	421	18.1	48.68	424	19.88	69.84	433.6	20.68	57.38
2020-04-11		0	1.4	NIGHT	0.7	428.2	18.78	57.32	426.6	17.74	97.58	424.6	17.88	58.44	422.8	17.18	51.8	426	19.12	70.02	436	19.82	58.14
2020-04-11		1	1.6	NIGHT	0.8	432	17.84	58.82	428.2	16.76	96.52	427.6	16.8	60.54	426	16.08	55.1	429.6	18.1	70.2	438.4	18.9	58.32
2020-04-11		2	1.2	NIGHT	0.6	436.4	17.08	59.54	431.2	15.92	95.68	430.8	15.76	62.92	429.4	15.38	56.88	432.8	17.16	70.96	441.2	18.1	58.42
2020-04-11		3	1.2	NIGHT	0.6	439.6	16.38	60.22	433	15.16	95.98	433.4	15.06	63.94	432.4	14.66	57.96	436.4	16.38	71.82	444	17.4	58.6
2020-04-11		4	1.2	NIGHT	0.6	444	15.78	60.58	436.6	14.48	96	438.2	14.46	63.68	436.8	13.9	58.96	441.2	15.68	72.16	447.2	16.82	58.54
2020-04-11		5	27.2	DAY	13.6	450	14.82	63.06	441.6	15.3	94.74	445.8	14.88	62.26	443.4	14.22	56.96	448.2	15.04	73.36	453.2	15.46	60.44
2020-04-11		6	211.2	DAY	105.6	451.6	15.46	63.6	444.6	16.22	93.7	447.6	15.9	59.52	446	15.24	54.06	450.6	15.46	74.74	455.2	15.84	63.52
2020-04-11		7	493.6	DAY	246.8	451.4	18.82	57.42	445.2	19.48	92.6	446.8	19.1	53.96	445.6	18.64	47.26	449.8	18.84	70.22	455	19.66	60.52
2020-04-11		8	798.6	DAY	399.3	447.2	24.2	47.92	442.8	25.04	92.64	442.8	24.66	46.96	442.4	24.48	37.44	445.8	24.92	61.38	451.4	25.04	53.48
2020-04-11		9	1059.8	DAY	529.9	435	29.82	38.34	434.4	31.2	93.44	435.2	31.06	39.8	436.2	31.3	28.12	438	31.54	52.62	443	31.02	41.58
2020-04-11		10	1250.4	DAY	625.2	427.6	34	33	430.2	35.12	94.42	429.6	35.08	36.46	429.4	35.14	22.82	430	35.1	48.02	435.4	34.92	31.38
2020-04-11		11	1384	DAY	692	422.2	35.28	31.18	420.8	35.2	96.18	420.8	35.26	36.66	420.6	35.2	21.34	419.6	35.3	46.18	424.2	35.3	24.94
2020-04-11		12	1391.2	DAY	695.6	417.2	35.28	30.96	416	35.22	96.72	416	35.3	37.1	415.6	35.26	21.26	415.4	35.44	46.06	418.2	35.46	24.02
2020-04-11		13	1351	DAY	675.5	414.8	35.4	30.52	414.2	35.42	97.04	413.8	35.32	37.2	413.4	35.44	20.62	413.2	35.4	45.96	415.2	35.52	23.48
2020-04-11		14	1166	DAY	583	414.2	35.48	30.3	413.2	35.52	98.06	412.8	35.48	37.48	412.8	35.48	20.32	412.6	35.38	45.8	413.8	35.4	31.8
2020-04-11		15	911.4	DAY	455.7	413.4	35.3	30.04	412.6	35.38	97.08	412	35.34	37.6	411.6	35.3	20.16	411.4	35.3	45.78	413	35.36	34.6
2020-04-11		16	623.8	DAY	311.9	414.4	35.12	30.18	412.4	35.32	96.54	411.4	35.22	37.54	411.2	35.3	20.04	410.4	35.22	45.98	413.2	35.16	34.38
2020-04-11		17	297	DAY	148.5	415	33.04	32.04	416	34.24	96.4	413.2	34.02	38.7	412.4	34.02	21.54	411.6	33.76	48.06	415	32.98	36.6
2020-04-11		18	56.8	DAY	28.4	416.2	28.6	36.84	421.8	29.88	97.4	416	29.64	42.6	415	29.34	25.96	414.4	29.16	53.66	417.6	28.42	42.84
2020-04-11		19	3	NIGHT	1.5	419.4	24.58	42.42	427	25.8	97.86	420.8	25.84	46.86	418.6	25.14	31.14	418	25.2	58.88	421.6	26.68	46.54
2020-04-11		20	1.6	NIGHT	0.8	424.2	22.68	45.82	430.8	23.24	98.12	427.6	23.42	49.4	423.8	22.7	35.78	424.4	23.24	62.3	429.8	24.72	50.88
2020-04-11		21	1.6	NIGHT	0.8	434	22.48	47.38	435.6	21.42	98.16	436.8	21.68	51.34	430.8	21	40.2	433	22.94	63.26	440.2	23.18	54.02
2020-04-11		22	1.2	NIGHT	0.6	445	21.1	51.06	441.4	20.04	98.18	446.2	20.28	53.94	437.8	19.66	43.98	442	21.56	65.86	450.2	21.94	56.06
2020-04-11		23	1.4	NIGHT	0.7	457.6	19.94	54.48	449	18.74	98.3	456.2	18.98	56.04	446.4	18.4	47.04	451.6	20.32	68.32	460.6	20.84	56.9
2020-04-12		0	1.8	NIGHT	0.9	469.6	19	56.62	457.8	17.78	98.66	466.8	17.96	57.86	456.4	17.42	49.66	461.8	19.32	69.32	471.6	20	57.56
2020-04-12		1	2	NIGHT	1	477.8	18.2	58.02	464	16.98	97.4	471.8	17	59.74	462.6	16.6	52	468.2	18.44	69.7	478.4	19.22	58.06
2020-04-12		2	1.4	NIGHT	0.7	488.8	17.42	59.24	473.8	16.12	96.8	481.6	16.12	61.28	472.8	15.7	54.32	479.4	17.56	70.72	488.2	18.46	58.04
2020-04-12		3	1.6	NIGHT	0.8	498.2	16.68	60.1	482.6	15.28	96.74	491.6	15.3	62.8	483.2	14.88	56.2	489.2	16.7	71.54	497.4	17.74	58.06
2020-04-12		4	2	NIGHT	1	507	16.34	59.78	491.4	15.14	96.44	500.4	15.04	62.24	493	14.52	56.32	499	16.46	70.9	505.4	17.52	57.02
2020-04-12		5	30.2	DAY	15.1	517	15.38	62.5	501.6	15.82	95.4	511.2	15.44	61	503.8	14.88	54.6	510	15.76	72.68	515.2	15.98	59.72
2020-04-12		6	205	DAY	102.5	524	15.94	62.66	511	16.46	94.74	520.6	16.32	58.66	513	15.78	52.04	519.2	16.06	73.4	524.6	16.3	65.48
2020-04-12		7	517.2	DAY	258.6	526.4	19.38	56.28	515.4	19.94	93.52	523.6	19.62	53.22	516.8	19.26	45.68	523.2	19.5	68.48	529.2	20.3	61.68
2020-04-12		8	822	DAY	411	508.6	24.98	46.5	504.4	25.74	93.56	504.6	25.48	46.06	502.8	25.4	35.6	506.8	25.96	59.2	513.8	26.14	52.3
2020-04-12		9	1096.4	DAY	548.2	457	30.9	36.78	470.8	32.3	93.62	476	32.28	38.56	480.6	32.66	26.08	479.6	32.76	51.12	481.4	32.48	41.76
2020-04-12		10	1318.4	DAY	659.2	429.6	35.02	31.98	430.2	35.48	95.2	429.8	35.42	36.1	432.6	35.34	21.92	432.6	35.18	47.6	439	35.4	30.48
2020-04-12		11	1424	DAY	712	412.8	35.6	31.44	411.2	35.48	96.26	411.6	35.62	36.66	411.4	35.64	21.46	411.4	35.62	47	413.4	35.68	23.52
2020-04-12		12	1432	DAY	716	411.8	35.88	31.24	411	35.94	97.78	411.2	36.32	35.94	410.8	36.2	20.74	410.6	35.98	46.94	412.2	36.04	20.02
2020-04-12		13	1351	DAY	675.5	410.2	36.02	30.98	409.6	36	97.98	410.2	36.12	36.76	410	36.16	20.84	409.2	35.98	46.84	411	36.04	25.4
2020-04-12		14	1196.8	DAY	598.4	410	36	31.18	409.6	36.06	98.98	409.8	36.02	37.64	409.6	35.92	21.22	409.4	36	46.72	410	35.9	22.92
2020-04-12		15	793.6	DAY	396.8	409.8	35.72	31.32	409.4	35.96	99.62	409.4	35.86	38.34	409.2	35.8	21.26	409.4	35.88	46.6	409.8	35.74	20.28
2020-04-12		16	340.8	DAY	170.4	412.2	34.86	32.22	411.4	35.36	98.36	411	35.5	38.66	410.4	35.38	21.78	409.6	35.34	47.26	411.4	34.94	23.32
2020-04-12		17	130.4	DAY	65.2	414.8	32	35.34	417.4	33.4	97.72	415	33.1	41.46	414.4	32.88	24.76	413.6	32.78	50.48	417	32.1	28.16
2020-04-12		18	40.2	DAY	20.1	417.4	28.34	42.3	421.6	29.58	97.8	418	29.26	46.52	417.2	28.9	31.02	416.2	28.9	56.98	420	28.28	35.68
2020-04-12		19	3.2	NIGHT	1.6	420.8	25.6	50.54	425.4	26.68	98.58	421.2	26.64	51.32	419.8	25.88	38.32	419.4	26.1	62.26	422.6	25.36	44.44
2020-04-12		20	2	NIGHT	1	424.4	23.64	55.94	428.6	24.58	99.38	425.2	24.68	55.7	422.8	23.86	43.4	423.2	24.08	66.2	426.6	23.38	50.88
2020-04-12		21	2	NIGHT	1	429	22.14	60.3	432.6	23.12	99.12	430	23.28	58.04	426.4	22.4	47.7	427.2	22.56	69.5	431	22.04	56.2
2020-04-12		22	2	NIGHT	1	437.2	20.8	64.16	439.8	21.76	99.1	440.2	21.94	61.02	434.6	21.1	52.02	436	21.26	72.56	440	20.72	61.44
2020-04-12		23	1.8	NIGHT	0.9	441.4	19.8	66.36	442.8	20.64	100.4	443.6	21.1	62.12	438.2	20.22	55.52	439.6	20.3	74.76	444.6	19.84	64.78
2020-04-13		0	1.6	NIGHT	0.8	444.6	19.06	67.14	446.2	20.06	99.56	445.8	20.5	62.86	441.2	19.62	57.72	442.2	19.64	75.7	448.2	19.24	66.54
2020-04-13		1	1.6	NIGHT	0.8	449.2	18.52	67.84	450.6	19.68	98.12	449.6	19.94	63.68	445.2	19.12	59.18	446.2	19.06	75.7	452	18.7	67.66
2020-04-13		2	1.6	NIGHT	0.8	456	19.12	65.96	456	19.34	98.26	456.6	19.62	63.8	451.8	19	59.58	453.4	19.42	74.6	459.2	18.94	66.7
2020-04-13		3	1.6	NIGHT	0.8	458.6	19.32	65.14	456.6	18.88	97.5	457.2	19.02	65.1	452.4	18.56	60.96	454.4	19.92	73.78	461.2	19.96	63.5
2020-04-13		4	1.8	NIGHT	0.9	460.2	19.02	66.96	456.6	18.36	97.56	456.8	18.44	67.46	452.6	18.04	63.76	455.2	19.5	76.02	462.6	19.7	66.2
2020-04-13		5	5.6	NIGHT	2.8	456.4	17.06	73.66	451.8	17.78	96.84	451.6	17.68	70.5	448.4	17.18	68.1	451.6	17.54	80.5	459.4	17.22	72.42
2020-04-13		6	50	DAY	25	449.4	16.02	75.48	445.2	16.72	93.82	445.2	16.7	73.38	441.6	16.2	70.66	445	16.24	80.7	451.6	16.08	73.34
2020-04-13		7	159.2	DAY	79.6	443	16.5	72.96	439.6	17.12	92.38	439.4	17.16	71.7	437	16.72	68.46	440.4	16.74	78.28	445.6	16.56	70.82
2020-04-13		8	134.8	DAY	67.4	438	16.84	71.56	435.2	17.56	92.14	434.8	17.52	70.8	433	17.16	67.26	436.2	17.14	77.8	441.4	17.04	71.16
2020-04-13		9	578	DAY	289	431.6	19.38	62.46	429.2	20.18	88.5	428.4	20.04	63.12	426.6	19.74	56.66	429.2	19.78	69.7	434	19.52	65.28
2020-04-13		10	744	DAY	372	425	22.54	52.64	423.6	23.5	90.68	423	23.16	55.6	421	23.22	45.56	422.4	23.3	62.62	426.2	22.96	56.02
2020-04-13		11	1151.6	DAY	575.8	419.4	28.28	40.2	420.6	29.6	93.84	419.6	29.28	45.04	418.8	29.54	33.16	418.6	29.9	54.96	422.2	28.98	37.94
2020-04-13		12	1201	DAY	600.5	416.8	31.6	33.6	419.2	33.5	94.9	418.8	33.22	39.78	418	33.4	26	416	33.8	49.92	420.2	32.56	28.48
2020-04-13		13	754.6	DAY	377.3	416	30.84	33.28	419.4	32.74	95.66	418	32.6	39.68	416.6	32.8	24.34	413.4	32.56	49.36	418.6	31.84	26.88
2020-04-13		14	738	DAY	369	416.6	29.36	34.2	420.6	31.36	95.6	418.4	31.14	40.74	417	31.42	24.88	413	30.84	50.18	418.6	30.36	27.24
2020-04-13		15	780.8	DAY	390.4	416	29.34	33.44	421	31.78	95.5	419	31.46	39.6	417.8	31.76	23.72	414.2	31.72	49.24	418.6	30.7	25.72
2020-04-13		16	394.6	DAY	197.3	415.8	26.9	35.2	421	29.02	96.62	418.2	28.86	41.72	417.4	28.98	25.3	415	28.84	51.9	418	27.92	27.74
2020-04-13		17	286	DAY	143	415.6	25.38	36.62	420.4	26.8	96.54	417.8	26.54	43.38	416.2	26.44	27.02	415	26.26	54.12	417.8	25.56	30.34
2020-04-13		18	55.6	DAY	27.8	416.4	22.08	40.6	420	23.14	97.46	417.6	23.18	46.42	415.4	22.64	31.4	415	22.54	58.52	417.8	21.94	35.86
2020-04-13		19	3.2	NIGHT	1.6	419.2	20.34	43.62	421	19.68	97.58	418.6	19.84	50.28	416.2	19.1	36.1	416.2	20.74	60.46	419.2	20.72	38.96
2020-04-13		20	1	NIGHT	0.5	424	19.02	46.5	422.4	17.82	97.4	421.2	18.08	52.14	418.2	17.32	39.46	419.8	19.32	62.9	423.8	19.7	43.18
2020-04-13		21	1.2	NIGHT	0.6	427.6	18.24	48.36	424	17.06	97.08	423	17.18	53	420.6	16.6	41.76	423.2	18.42	64.72	428.2	19	46.22
2020-04-13		22	1	NIGHT	0.5	428.6	17.64	50.02	422.8	16.46	96.78	421.8	16.34	54.08	420.6	16.08	43.38	423	17.84	65.76	429	18.6	47.74
2020-04-13		23	1.4	NIGHT	0.7	427.8	16.94	51.16	421.4	15.62	96.7	421	15.46	55.14	419.2	15.26	45.08	422.4	17.18	66.44	428.4	18.02	48.58
2020-04-14		0	1.2	NIGHT	0.6	427.8	16.22	52.38	421	14.64	97.48	420.2	14.72	56.36	420	14.26	47.58	423	16.38	68	429	17.34	50.1
2020-04-14		1	1.4	NIGHT	0.7	428	15.6	53.78	421	13.9	97.46	420	14.12	57.3	420	13.5	49.54	423	15.58	69.44	429	16.68	51.56
2020-04-14		2	1.4	NIGHT	0.7	428	14.82	55.82	420.2	12.94	97.42	420	13.1	59.78	420	12.46	52.5	423	14.7	70.96	428.2	15.88	52.32
2020-04-14		3	1	NIGHT	0.5	427.8	13.98	58.18	420	11.9	97.08	419.8	12.06	62.5	419.8	11.44	55.78	423	13.7	71.86	427.2	15.08	52.7
2020-04-14		4	1.4	NIGHT	0.7	428.2	13.3	60.1	420.4	11.1	97.4	420.2	11.46	63.48	420.8	10.78	58.24	423.6	12.94	71.76	427	14.4	52.82
2020-04-14		5	34.4	DAY	17.2	429.6	12.02	64.42	421.6	11.76	95.78	421.4	11.62	63.36	422.2	11.8	55.18	425.6	11.92	73.54	429	12.54	57.72
2020-04-14		6	244.4	DAY	122.2	431	13.58	62.36	424.2	13.68	94.74	423	13.54	59.04	423.6	12.98	52.46	427.2	13.18	71.66	430.8	13.84	58.86
2020-04-14		7	539.6	DAY	269.8	429.8	16.78	56.74	424.2	17.02	93.6	422.8	16.6	54.88	423	16.38	45.7	426.6	16.66	67.04	430.8	17.7	55.26
2020-04-14		8	853.2	DAY	426.6	426.8	22.24	46.94	422.8	22.48	94.32	421.4	22.08	48.28	421.4	22.06	36.64	424.4	22.76	59.46	428.6	22.86	44.64
2020-04-14		9	1163.6	DAY	581.8	421.8	28.42	37.3	420.4	29	94.4	419.4	28.62	40.82	419.2	28.98	27.22	421.2	29.56	52.26	424.4	29.14	32.68
2020-04-14		10	1274	DAY	637	418.4	32.96	30.46	419.2	34.24	95.22	419	33.84	36.2	418.2	34.34	21.28	419	34.52	46.78	422.4	33.88	24.44
2020-04-14		11	1193.8	DAY	596.9	417.6	34.46	28.72	416	34.66	95.8	416.8	34.68	34.92	415.2	34.56	19.12	414.6	34.66	45.32	419.4	34.46	21.22
2020-04-14		12	1170.2	DAY	585.1	417.4	33.94	28.72	416	34.78	96.96	415.6	34.74	35.02	414.2	34.8	18.52	413.2	34.82	45.02	417.8	34.38	20.6
2020-04-14		13	1479.2	DAY	739.6	415.6	35.04	28.06	414.4	34.92	98.48	414	35.22	35.12	413.4	35.28	17.8	412.4	35.16	44.8	417.2	35.3	18.84
2020-04-14		14	1271	DAY	635.5	412.6	35.02	27.84	411	34.88	98.08	411	35.14	35.5	410.2	34.96	17.36	410	35.02	45.02	412.4	35.22	17.84
2020-04-14		15	951.4	DAY	475.7	414.2	34.88	27.74	411.4	35.06	97.32	412	35.06	35.46	411	35.08	17.4	410	35	45.42	413	35.04	18.52
2020-04-14		16	604.8	DAY	302.4	415.6	32.52	29.74	414.4	34.2	97.5	413	33.9	37.22	412.4	34.02	18.52	411	34.16	46.7	414.8	33.42	20.92
2020-04-14		17	336.6	DAY	168.3	416.2	29.76	32.76	417.8	31.16	97.6	415.6	30.54	40.56	414.6	30.54	21.24	413.4	30.72	50.16	416.6	29.76	24.1
2020-04-14		18	68.4	DAY	34.2	417.6	25.28	37.3	420.6	26.5	98.2	418	26.04	44.98	416.4	25.68	25.98	415.4	25.82	55.02	418.8	25.14	29.18
2020-04-14		19	3.8	NIGHT	1.9	418.8	21.46	42.76	421.8	22.38	98.44	419	22.16	48.16	417.4	21.54	31.56	417.6	21.88	59.86	421	23.32	32.44
2020-04-14		20	1	NIGHT	0.5	420.2	21.38	44.1	421.6	20.24	97.86	420	19.9	51.32	418	19.32	35.36	418.6	21.72	60.52	424	22.18	35.96
2020-04-14		21	1	NIGHT	0.5	423.8	20.16	47.68	421.8	18.8	98.1	421.2	18.5	53.1	418.6	17.94	38.04	420.4	20.44	62.88	427	20.94	39.86
2020-04-14		22	1	NIGHT	0.5	428	19.06	50.98	423.2	17.68	98	423	17.52	54.42	420.2	16.92	40.96	423.2	19.24	64.66	430.4	19.94	43.4
2020-04-14		23	1	NIGHT	0.5	430.6	18.18	53.48	424	16.64	97.84	424.2	16.56	56.02	422.2	16.04	44.42	425.2	18.36	66.42	433	19.14	45.98
2020-04-15		0	1	NIGHT	0.5	433.2	17.6	55.1	425	16.12	97.44	425.6	16.06	57.08	423.6	15.56	46.84	427.2	17.76	67.8	434.6	18.62	47.84
2020-04-15		1	1	NIGHT	0.5	434.8	17.42	55.8	426	16.1	97.32	426.4	16.06	57.5	424.8	15.56	47.96	428.4	17.62	68.32	436.2	18.44	49.16
2020-04-15		2	1	NIGHT	0.5	436	17.1	56.82	426.2	15.82	97.68	427	15.74	58.52	425.6	15.4	49.6	429.2	17.38	69.08	436.8	18.2	50.44
2020-04-15		3	1.2	NIGHT	0.6	436	16.6	58.06	426.4	15.24	97.8	427.2	15.04	60.44	426.2	14.88	52.16	430	16.82	70.52	437	17.74	51.92
2020-04-15		4	1.6	NIGHT	0.8	437	16.02	59.46	427	14.5	97.72	428	14.38	61.72	427.2	14.06	54.82	430.4	16.12	72.14	438	17.12	53.4
2020-04-15		5	23.2	DAY	11.6	436.2	14.42	63.76	427.4	14.42	96.8	428	14.4	61.62	428	13.8	55.92	431	14.6	74.96	437.2	14.8	60.28
2020-04-15		6	160.2	DAY	80.1	458	14.88	64.36	457.8	15.04	96.24	450	15.34	62.02	450.8	14.56	56.84	442.2	15.02	74.44	436.6	15.14	60.18
2020-04-15		7	305.2	DAY	152.6	461	16.7	59.76	467.8	17	95.36	466.2	17.16	59.26	488.2	16.52	53.72	479	16.9	71.64	484.6	17.08	55.86
2020-04-15		8	492.2	DAY	246.1	452.2	19.18	54.3	457	19.76	94.72	454.4	19.4	54.96	466.6	19.3	46.82	465	19.48	66.88	466.8	19.74	49.64
2020-04-15		9	904	DAY	452	440	23.2	46.54	444	23.96	94	442.4	23.42	48.5	453	23.52	38.1	451	23.66	60.7	460.4	23.78	40.9
2020-04-15		10	1220.8	DAY	610.4	428.4	31.62	35.3	430.8	32.86	94.86	434	32.4	38.38	437.8	31.76	26.44	439.6	32.54	51.44	449.6	32.18	29.18
2020-04-15		11	1148.8	DAY	574.4	423.6	33.8	33.06	422.4	34.66	95.78	425.8	34.72	36.74	420.4	34.1	23.42	425.6	34.68	49.46	433	34.08	27.26
2020-04-15		12	1041.4	DAY	520.7	420.2	33.24	33.32	418.6	34.76	95.82	420.4	34.62	37.08	414	33.84	23.38	417.2	34.66	49.34	422.8	33.7	26.96
2020-04-15		13	1318.2	DAY	659.1	415.8	34.9	31.68	413.2	35	97.26	414.2	35.02	37.02	411.4	35.12	21.84	412.4	35.1	48.74	418.4	35.16	25.1
2020-04-15		14	1137.2	DAY	568.6	412	35.1	31.12	409	35.1	98.02	409.6	35.16	36.64	409	35.18	21.38	409	35.14	48.48	412	35.18	24.76
2020-04-15		15	940.4	DAY	470.2	412.8	35.1	30.82	408.8	35.14	97.16	409	35.2	36.44	408.6	35.12	21.02	408.4	35.16	48.42	411	35.18	23.82
2020-04-15		16	694	DAY	347	414.8	34.2	31.38	410.6	35.14	97.02	410.2	35.06	36.4	409	35	20.94	409	35.12	48.36	412	34.98	24.34
2020-04-15		17	355.2	DAY	177.6	415	31.56	33.66	414.2	32.94	97.14	413.2	32.82	38.06	409	32.3	23.28	410.8	32.94	50.42	414.6	32.08	26.86
2020-04-15		18	60.8	DAY	30.4	416.6	26.96	39.06	417.2	28.04	97.86	415.4	27.94	42.72	411.2	27.48	28	413	28.04	55.6	416.6	27.22	31.1
2020-04-15		19	5.4	NIGHT	2.7	418.2	22.78	44.44	420.2	24.06	97.92	418.2	24.02	47.08	415.2	23.44	34.22	416	23.94	60.64	419.6	23.14	36.74
2020-04-15		20	2	NIGHT	1	420	20.62	49.1	423	21.9	97.52	421.2	22.14	48.98	419	20.96	39.5	419.6	21.56	63.86	422.6	20.64	42.16
2020-04-15		21	1.2	NIGHT	0.6	422.8	19.18	52.8	425.8	20.5	97.28	424.6	20.76	51.52	421.4	19.4	43.2	422.6	20	66.34	425.6	19.06	46.58
2020-04-15		22	1	NIGHT	0.5	425.2	17.82	56.04	428.2	19.08	97.74	427.2	19.3	54.34	424.2	18.14	46.16	425	18.66	67.78	428.2	17.82	50.28
2020-04-15		23	2	NIGHT	1	427.4	17.16	57.48	430.2	18.02	97.34	429	18.14	56.06	426.2	17.1	49.02	427	17.98	68.7	429.8	17.34	52.3
2020-04-16		0	1.6	NIGHT	0.8	430.6	17.8	54.76	431	17	97.34	429.8	17	58.04	427.8	16.18	51.66	429.2	18.56	67.74	432	18.5	50.58
2020-04-16		1	1.4	NIGHT	0.7	434.8	17.14	48.46	432.4	16	97.48	431.6	15.9	59.96	430.4	15.28	54.38	431.6	17.7	69.38	435.2	17.94	52.26
2020-04-16		2	1.2	NIGHT	0.6	439.2	16.3	50.06	434	15.02	97.9	433.6	14.86	61.88	433	14.4	56.72	434	16.8	71.3	438.6	17.22	53.44
2020-04-16		3	1.4	NIGHT	0.7	444.8	15.36	51.84	437.8	14.12	97.48	438.8	13.94	62.52	438.8	13.54	58.86	439.8	15.76	73.32	444	16.36	53.86
2020-04-16		4	1.8	NIGHT	0.9	448.8	14.52	53.32	440.4	13.2	98.12	442.8	13.08	64.34	443	12.8	60.76	444.4	14.94	74.5	448.8	15.62	54.28
2020-04-16		5	38.4	DAY	19.2	451	12.42	60.1	442.8	12.76	97.22	446.4	12.54	65.24	446.6	12.36	62	448.2	13.02	76.86	452.6	12.86	62.76
2020-04-16		6	265.2	DAY	132.6	451	13.86	56.86	444.8	14.54	95.1	446.6	14.14	61.86	448	14.16	57.44	449.4	14.42	74.44	454	14.62	63.02
2020-04-16		7	532.6	DAY	266.3	450.4	18.8	46.14	446	19.64	93.5	446.6	19.28	53.78	447.6	19.1	47.8	448.8	19.36	66.48	453	20.12	52.56
2020-04-16		8	860.8	DAY	430.4	443.2	23.98	34.24	443.2	25.5	94.44	455.2	25.32	47.22	453.2	24.84	38.06	454.2	25.4	60.02	462.6	25.32	41.46
2020-04-16		9	1132	DAY	566	435.2	27.68	26.02	441.8	28.5	96.12	441.8	28.68	42.56	444.8	28.84	30.98	448.2	29.34	56.06	449.8	29.36	35.12
2020-04-16		10	1312.2	DAY	656.1	425.2	26.76	26.6	422.8	26.96	98.2	420	27.06	43.68	419.2	27.16	29.74	418.4	27	56.6	423.4	27.06	33.2
2020-04-16		11	1439.4	DAY	719.7	412.2	23.48	29.16	412	23.82	100.04	410.6	24.16	46.18	411	24.4	31.98	410.2	24.28	59.02	410.4	24.4	33.6
2020-04-16		12	1404	DAY	702	410.8	23.64	28.5	411	23.74	57.88	411.6	23.82	46.36	410.6	23.94	32.12	409.2	23.92	59.56	409.6	24.16	33.28
2020-04-16		13	1264	DAY	632	409.2	23.68	28.9	408.2	23.82	32.52	408.8	23.76	46.94	409.8	24.16	32.68	410.6	24.4	59.32	411	24.46	33.86
2020-04-16		14	1045.4	DAY	522.7	408	23.14	29.48	407.2	23.4	33.12	408	23.46	47.16	408	24.08	32.38	407.8	24.22	59.64	408	24.4	34.16
2020-04-16		15	823.6	DAY	411.8	407	22.58	31.56	406.2	23.14	34.22	406.8	23.24	47.84	406.8	23.7	34.36	406.6	23.88	60.48	407	23.82	35.72
2020-04-16		16	661.4	DAY	330.7	405.8	22.32	34.76	405.2	22.62	37.28	405.6	22.62	50.3	405.6	22.96	37.76	405.6	22.96	62.96	405.4	22.78	39.5
2020-04-16		17	252.4	DAY	126.2	406	21.26	38.7	405.8	21.5	40.82	406	21.34	52.8	405.8	21.48	41.86	405.8	21.56	65.78	405.4	21.56	43.04
2020-04-16		18	86.4	DAY	43.2	407.4	20.72	43.84	407.2	20.82	44.9	407.2	20.78	55.84	406.8	20.82	46.66	406.8	20.84	68.24	406.2	20.8	47.34
2020-04-16		19	5	NIGHT	2.5	414.6	20.64	49.56	414.2	21.02	49.3	413.6	21.7	59.58	412.8	20.94	52.52	412.8	21.08	70.8	411.8	21.34	53.06
2020-04-16		20	2	NIGHT	1	428.6	19.46	56.68	428.6	19.88	55.6	427.4	21.1	65.5	426	19.78	59.28	426.2	20.08	74.34	424	20.44	61.5
2020-04-16		21	1.8	NIGHT	0.9	438.2	18.64	67.1	440.6	19.06	63.58	441.4	20.04	68.56	439.2	18.9	67.94	440.8	19.02	77.78	439	19.36	66.72
2020-04-16		22	2	NIGHT	1	444.2	18	72.24	446.4	18.54	69.62	445.8	19.3	70.68	445.6	18.32	73.8	447	18.44	80.2	446.4	18.8	72.72
2020-04-16		23	1.2	NIGHT	0.6	447.8	17.86	72.52	450.2	18.1	72.02	445.6	19.04	74.76	449.2	17.9	76.12	450.6	17.94	80.84	451.8	18.32	76.28
2020-04-17	Treatment_period	0	1.8	NIGHT	0.9	452.2	17.76	71.26	454.6	17.88	71.44	451.8	18.64	76.38	453.6	17.98	74.28	455	17.96	78.4	457	17.76	77.16
2020-04-17	Treatment_period	1	1.8	NIGHT	0.9	456.8	17.74	68.48	459.8	18.34	67.94	458	18.08	76.5	458.4	17.94	72.42	459.8	17.9	76.22	462.2	17.88	74.72
2020-04-17	Treatment_period	2	1.8	NIGHT	0.9	461.8	17.84	66.3	464.4	18.32	66	463.6	17.76	75.24	462.4	17.98	70.44	464.4	17.92	74.42	466.6	17.9	72.9
2020-04-17	Treatment_period	3	1.8	NIGHT	0.9	466.6	17.9	64.66	469.4	18.1	65.64	468.8	18.38	72.38	467.2	18.06	68.76	469	17.96	73.1	471.8	17.82	71.8
2020-04-17	Treatment_period	4	2.4	NIGHT	1.2	471.2	17.7	64.32	475	17.96	64.74	475	18.5	70.12	472.2	17.8	68.7	474.2	17.78	72.92	476.6	17.74	71.12
2020-04-17	Treatment_period	5	46.2	DAY	23.1	479.8	17.76	64.3	480	18.18	63.52	480.2	17.94	69.18	476.8	17.88	67.84	478.8	17.86	72.7	481.6	17.66	69
2020-04-17	Treatment_period	6	289.6	DAY	144.8	521.8	19.28	66.58	503.8	19.36	67.4	481.4	19.56	70.24	477.2	19.4	70.88	479	19.42	75.84	482.2	19.2	70.68
2020-04-17	Treatment_period	7	546.6	DAY	273.3	498.8	20.36	64.46	485.8	20.5	63.98	482.6	20.46	67.2	461.2	20.46	67.92	455.6	20.48	72.5	457.6	20.52	65.42
2020-04-17	Treatment_period	8	849.4	DAY	424.7	429.2	21.04	46	427.6	21.04	45.92	424.4	20.88	54.22	426	21.04	50.94	420.8	21.08	63.1	425.2	21.04	50.1
2020-04-17	Treatment_period	9	1137.6	DAY	568.8	411.4	21.46	40.24	410.8	21.52	40.92	417.6	21.36	50.82	417.4	21.38	44.24	421.8	21.46	61.92	416.6	21.42	45.96
2020-04-17	Treatment_period	10	1091	DAY	545.5	412	22.04	41.76	410.4	22.1	39.66	411.8	21.62	50.64	412.2	21.52	42.24	417.8	21.98	60.94	419.6	21.56	41.12
2020-04-17	Treatment_period	11	1229.4	DAY	614.7	410.6	26.68	31.18	409.2	26.64	34.44	412.4	21.9	49.52	412.4	21.96	39.22	411.4	26.6	56.26	412.6	22.1	34.06
2020-04-17	Treatment_period	12	1436.6	DAY	718.3	407.2	32.24	27.28	405.8	32.3	31.82	411.2	22.84	48.42	411.2	22.86	37.02	409.6	31.92	54.82	412.2	22.74	31.66
2020-04-17	Treatment_period	13	1392.2	DAY	696.1	407.4	35.4	24.62	404.4	35.46	31.06	410.6	23.04	48.62	410.8	23.56	35.24	407.6	35.32	54.42	411.2	23.56	30.08
2020-04-17	Treatment_period	14	1157.8	DAY	578.9	408	35.28	23.44	405.2	35.4	32.82	410	23.28	48.46	410	23.46	35.1	408	35.28	52.52	410.2	23.82	29.28
2020-04-17	Treatment_period	15	754	DAY	377	408.2	35	26.32	403.4	35.1	35.68	410.4	22.44	48.14	410.2	22.58	35.4	407.6	34.48	56.7	410.2	22.76	29.38
2020-04-17	Treatment_period	16	773.4	DAY	386.7	406.4	34.04	38.5	407.2	34.62	42.5	410.6	22.36	48.4	410.6	22.42	36.04	406.4	33.04	60.34	410.4	22.46	30.26
2020-04-17	Treatment_period	17	512.4	DAY	256.2	406.4	33.24	41.46	409.8	33.28	48.52	410.2	21.76	49	410	21.82	37.14	408.6	31.66	61.42	410	21.84	31.5
2020-04-17	Treatment_period	18	81	DAY	40.5	413.8	29.62	46.8	418.2	29.86	58.52	411.8	20.94	51.88	411.4	20.94	41.74	415.4	29.18	65.54	410.8	20.92	36.54
2020-04-17	Treatment_period	19	6	NIGHT	3	424.8	28.32	47.2	431	28.7	58.3	421.4	21.68	57.22	420	20.66	49.44	425.6	28.16	65.98	419	21.34	45.26
2020-04-17	Treatment_period	20	2	NIGHT	1	434.8	24.76	57.06	442.2	25.5	63.52	428.2	20.96	60.3	426.8	19.4	53.76	435.6	24.46	71.52	428.8	20.38	51.58
2020-04-17	Treatment_period	21	2	NIGHT	1	441.8	24.24	56.92	449	24.56	61.58	431.2	20.12	61.82	431	18.94	64.44	442.4	23.64	71.34	432	19.44	56.04
2020-04-17	Treatment_period	22	2	NIGHT	1	446	23.64	57.64	451.2	24.08	60.3	429	19.48	61.38	436.6	18.74	70.46	446.2	23.46	70.68	435.4	19.08	60.28
2020-04-17	Treatment_period	23	1.4	NIGHT	0.7	448.2	23.02	56.28	452.6	23.54	59.18	430.4	19	66.26	440.4	17.96	72.26	449.8	23.36	69.64	439.6	18.48	67.2
2020-04-18	Treatment_period	0	1.6	NIGHT	0.8	449.8	23.06	53.28	454.8	23.34	57.22	438.2	18.54	70.88	444.6	18.04	69.7	453.6	23.36	68.68	446.4	17.92	69.74
2020-04-18	Treatment_period	1	1.8	NIGHT	0.9	451	23.12	51.66	457.4	23.34	55.66	444.4	18.02	72.2	448	17.98	68.36	457.2	23.42	68.04	451	17.78	69.28
2020-04-18	Treatment_period	2	1.6	NIGHT	0.8	453.6	23.26	50.38	461.8	23.46	54.34	449.8	18.38	69.86	452.8	17.88	67.08	461	23.52	67.22	455.6	17.8	67.24
2020-04-18	Treatment_period	3	2	NIGHT	1	457.8	23.38	49.08	466.8	23.52	53.32	455.8	18.08	69.6	457.4	17.9	65.42	464.8	23.6	66.58	460.4	17.68	66.34
2020-04-18	Treatment_period	4	2.6	NIGHT	1.3	461.6	23.38	48.7	471.8	23.5	52.8	461.6	18.4	69.16	461.8	17.78	65.34	469.6	23.58	66.46	464.8	17.72	65.38
2020-04-18	Treatment_period	5	52.4	DAY	26.2	464.2	22.84	51.4	476.6	24.36	51.7	465.6	18.2	67.62	465.8	17.86	64.64	472.8	23.68	66.54	468.2	17.64	62.74
2020-04-18	Treatment_period	6	282.4	DAY	141.2	460.8	25.38	51.98	475.8	27.52	50.16	462.6	19.32	69.8	463.4	19.06	68.7	470.4	26.4	66.28	466	18.92	65.7
2020-04-18	Treatment_period	7	581.4	DAY	290.7	450.8	29.2	49.68	460.2	29.78	52.32	440.8	20.28	65.74	443.2	20.26	65.06	457.4	29.4	65.6	443.4	20.36	57.5
2020-04-18	Treatment_period	8	889.2	DAY	444.6	427.6	30.98	49.46	425.2	31.36	52.1	413.8	20.8	52.64	414	20.74	46.64	428.2	30.76	64.84	415.8	20.72	39.22
2020-04-18	Treatment_period	9	1165	DAY	582.5	406.2	33.14	44.96	402.4	33.7	50.28	411.8	21.42	48.12	411.8	21.32	38.38	409	32.2	65.74	412.8	21.24	32.38
2020-04-18	Treatment_period	10	1376.4	DAY	688.2	403	35.22	35.94	393.8	35.3	38.58	413	21.68	47.68	413.4	21.92	36.14	402.2	34.8	60.66	414.4	21.9	29.8
2020-04-18	Treatment_period	11	1497.6	DAY	748.8	405.6	35.36	25.92	397.2	35.44	31.18	409.2	22.54	46.84	409.4	22.66	35.1	405.4	35.3	55.34	410.4	22.76	28.82
2020-04-18	Treatment_period	12	1516	DAY	758	404.6	35.38	23.76	400.8	35.46	30.06	409.2	23.1	45.92	409.2	23.08	33.88	405.6	35.26	53.66	409.4	23.14	27.4
2020-04-18	Treatment_period	13	1433	DAY	716.5	405	35.34	23.12	402.2	35.44	31.04	408.6	23.68	45.5	409	23.48	32.4	405.6	35.3	52.34	409.2	23.76	25.72
2020-04-18	Treatment_period	14	1253.6	DAY	626.8	405.4	35.34	22.4	404.8	35.4	30.44	408.2	23.68	44.98	408.2	23.48	31.46	405.6	35.28	51.64	408.6	23.76	42.74
2020-04-18	Treatment_period	15	1002.6	DAY	501.3	404.8	35.26	23.24	402.4	35.32	31.42	406.8	23.16	44.44	406.8	22.98	31.1	404	35.22	53.24	406.8	23.26	40.74
2020-04-18	Treatment_period	16	702.8	DAY	351.4	403.8	34.92	31.18	401	35.16	37.48	406.4	22.08	45.26	406.4	22.14	31.66	403	34.68	57.36	406.2	22.3	42.92
2020-04-18	Treatment_period	17	388	DAY	194	404	32.7	39.8	407.2	33.1	49.22	406.4	21.2	46.54	406.2	21.28	32.62	406.4	31.54	64.94	406.2	21.28	41.24
2020-04-18	Treatment_period	18	65.2	DAY	32.6	410.2	29.2	47.38	415.8	29.7	60.16	408.6	20.74	49.74	408	20.62	37.96	413.8	29.08	68.22	408.6	20.64	43.68
2020-04-18	Treatment_period	19	7.2	NIGHT	3.6	420.2	28.58	46.88	426.8	29.12	55.86	413.6	21.22	53.86	412.6	20.06	44.9	422.2	28.48	67.92	412.6	20.82	49.12
2020-04-18	Treatment_period	20	1.8	NIGHT	0.9	428.4	25.26	56.42	433.6	26	59.86	417	20.38	54.58	415.2	19.24	47.2	428.6	24.88	72.72	416.4	19.94	50.84
2020-04-18	Treatment_period	21	1.6	NIGHT	0.8	433.6	23.94	57.06	435.4	24.56	59.48	418.8	19.2	58.62	419.8	18.78	58.38	431.8	23.96	72.34	419.6	19.18	55.7
2020-04-18	Treatment_period	22	1.4	NIGHT	0.7	436	23.28	55.7	438	24.14	57.92	424.2	18.82	66.62	425.4	18.02	68.08	435.6	23.46	71.8	425.8	18.52	65.68
2020-04-18	Treatment_period	23	1.8	NIGHT	0.9	438.6	23.2	54.14	443.2	23.6	58.64	431.4	18.3	70.94	431.2	17.88	68.9	440.4	23.42	71.12	433	17.82	70.4
2020-04-19	Treatment_period	0	2	NIGHT	1	441.8	23.24	52.34	447.8	23.58	56.4	437.2	18.02	70.42	436.4	18	67.32	445.2	23.46	70.4	438.8	17.7	70.42
2020-04-19	Treatment_period	1	1.8	NIGHT	0.9	443.4	23.16	52.38	450.6	23.4	56.18	440.6	17.84	70.8	440	17.98	67.76	449.2	23.4	70.18	443.2	17.7	70.32
2020-04-19	Treatment_period	2	1.8	NIGHT	0.9	444.8	23.16	52.58	453	23.34	56.28	443.2	17.86	71.28	442.8	17.9	68.6	452.6	23.38	70.08	446.8	17.56	71.24
2020-04-19	Treatment_period	3	1.4	NIGHT	0.7	446.4	23.22	52.26	455.8	23.42	55.38	446.4	18.18	70.32	445.8	18.08	67.58	455.2	23.46	69.74	450	17.62	70.68
2020-04-19	Treatment_period	4	2.6	NIGHT	1.3	447.6	23.22	51.62	457.6	23.36	54.74	448.2	18.28	69.68	448	18.08	67.06	457.4	23.4	69.54	452	17.56	70.58
2020-04-19	Treatment_period	5	48.2	DAY	24.1	446	22.76	53.54	457.4	24.32	53.14	448	17.94	68.68	448.4	17.82	67.12	457	23.84	68.76	452.2	17.54	67.66
2020-04-19	Treatment_period	6	219.4	DAY	109.7	439.2	24.9	53.18	452.6	27.06	51	442	18.88	69.12	443.4	18.86	68.32	452.2	26.22	68.2	448	18.6	68.16
2020-04-19	Treatment_period	7	544.6	DAY	272.3	427.6	28.38	50.18	436.8	29.54	51.58	427.8	19.86	67.74	429.8	19.86	67.24	439.6	29.04	67.22	434.6	20.06	65.5
2020-04-19	Treatment_period	8	890	DAY	445	407.2	30.56	50.1	404.8	30.94	53.82	408.6	20.54	51.18	409.2	20.38	46.44	413.4	30.62	67.12	412.8	20.54	47.24
2020-04-19	Treatment_period	9	1163.6	DAY	581.8	393.6	32.3	45.78	387.8	32.84	52.32	406.2	20.94	45.18	407.6	20.82	36.8	395.8	31.8	67.02	408	20.98	42.46
2020-04-19	Treatment_period	10	1381.6	DAY	690.8	389.2	34.92	40.68	379.4	35.08	45.28	405.2	21.18	44.08	406.4	21.34	35.04	387.8	34.4	64.3	407	21.28	32.74
2020-04-19	Treatment_period	11	1507.8	DAY	753.9	395.2	35.14	30.5	387.2	34.9	34.94	405.4	21.48	45.62	405.8	21.54	34.56	393.8	35.12	58.22	406	21.46	34.08
2020-04-19	Treatment_period	12	1528.6	DAY	764.3	397.2	35.08	27.6	390	35.04	33.28	405.2	21.58	46.96	405.6	21.64	34.34	397.6	35	55.98	405.8	21.64	29.66
2020-04-19	Treatment_period	13	1450.2	DAY	725.1	399.2	35.14	25.86	391.8	35.16	34.14	405	21.66	47.08	405.4	21.6	34.22	397.8	35.04	54.6	405.8	21.62	34.76
2020-04-19	Treatment_period	14	1273.6	DAY	636.8	400	35.04	25.44	396.2	35.1	33.64	405.2	21.5	46.5	405.2	21.6	32.86	399.8	34.96	54.26	405.6	21.7	30.56
2020-04-19	Treatment_period	15	1017	DAY	508.5	398.4	35.08	28.8	394.6	34.96	35.28	404.6	21.26	46.16	405.2	21.34	32.28	398	34.98	57.72	405.4	21.34	23.94
2020-04-19	Treatment_period	16	715.2	DAY	357.6	396.8	33.98	39.1	391.4	34.86	44.5	404	21.2	46.68	404.4	21.22	33.2	395.4	33.92	62.32	404.2	21.28	25.42
2020-04-19	Treatment_period	17	396.6	DAY	198.3	399.2	31.3	45.98	399	31.88	57.68	405.8	20.76	47.94	405.6	20.7	34.44	400.2	30.54	67.14	405.4	20.74	27.02
2020-04-19	Treatment_period	18	67.2	DAY	33.6	406.8	28.66	49.94	411.4	29.28	59.34	408.6	20.42	52.54	408.4	20.24	41.8	410.2	28.72	68.6	407.8	20.34	34.64
2020-04-19	Treatment_period	19	7.6	NIGHT	3.8	418.4	28.22	47.88	424.2	28.98	54.44	415.2	20.56	59.9	413.8	19.54	54.08	420.6	28.26	68.2	413.8	20.22	48.7
2020-04-19	Treatment_period	20	1.8	NIGHT	0.9	427.6	24.74	55.4	434.4	25.6	59.54	421.2	19.7	60.08	420.8	18.64	61.28	430.2	24.5	73.2	420.8	19.16	52.86
2020-04-19	Treatment_period	21	1.2	NIGHT	0.6	434.8	23.78	54.98	441.6	24.36	60.16	429.4	18.88	66.64	429	17.78	68.24	437.6	23.66	72.86	429.6	18.3	63
2020-04-19	Treatment_period	22	1.6	NIGHT	0.8	439	23.26	54.58	446.8	23.98	58.78	436.6	18.56	69.98	435.4	18.02	67.6	443.6	23.52	71.9	436.8	17.76	66.88
2020-04-19	Treatment_period	23	1.8	NIGHT	0.9	441.2	23.14	52.86	449.2	23.52	57.48	440.4	18.12	70.76	439.4	18.06	67.14	447.2	23.48	71.22	441.2	17.78	67.1
2020-04-20	Treatment_period	0	1.6	NIGHT	0.8	443.2	23.26	51.66	451.8	23.48	55.68	443.8	17.88	70.12	443	18.02	66.46	451	23.5	70.32	445.4	17.76	66.68
2020-04-20	Treatment_period	1	1.8	NIGHT	0.9	445.4	23.26	50.9	454.8	23.48	54.54	447.4	18.1	68.86	446.8	17.82	66.52	455	23.5	69.6	449.6	17.74	66.12
2020-04-20	Treatment_period	2	2	NIGHT	1	447.6	23.18	50.62	457.8	23.46	54.14	450	18.18	68.72	449.4	17.84	65.8	457.4	23.42	69.44	452.4	17.7	66
2020-04-20	Treatment_period	3	1.8	NIGHT	0.9	448	23.24	50.08	459.8	23.44	53.7	452.4	18.18	68.3	451.8	17.82	65.42	459.6	23.44	69.18	454.8	17.6	65.92
2020-04-20	Treatment_period	4	3.2	NIGHT	1.6	449.8	23.34	49.82	462	23.48	53.18	454.2	18.28	67.52	453.8	17.8	64.96	461.6	23.5	69	456.4	17.62	65.32
2020-04-20	Treatment_period	5	61.4	DAY	30.7	450.8	22.76	53.04	463.8	24.38	52.92	455.2	17.94	66.16	455.8	17.82	64.54	463	23.64	69.28	457.8	17.54	62.84
2020-04-20	Treatment_period	6	301	DAY	150.5	447	25.5	53.66	461.6	27.56	52.32	451.8	19.32	68.86	453.2	19.1	69.18	459	26.56	69.44	455.2	19.02	67.8
2020-04-20	Treatment_period	7	602.4	DAY	301.2	435.6	29.28	51.82	442.4	29.78	54.7	431	20.34	65.28	433	20.28	64.16	442.6	29.44	68.54	430.6	20.32	58.94
2020-04-20	Treatment_period	8	911.4	DAY	455.7	410.6	30.92	51.24	407.8	31.14	54.4	408.4	20.58	52.76	413.6	20.6	42.34	410.4	30.68	68.02	410	20.6	48.14
2020-04-20	Treatment_period	9	1185.8	DAY	592.9	434.8	31.44	36.18	397	32.02	47.5	407.4	20.96	47.42	409	21	39.2	393.8	31.52	69.06	409.2	20.98	41.88
2020-04-20	Treatment_period	10	1397.2	DAY	698.6	413.8	33.74	34.26	418.2	34.06	37.02	412.8	21.16	44.84	408.8	21.22	37.54	387.6	33.86	66.12	408.8	21.2	33.5
2020-04-20	Treatment_period	11	1516.2	DAY	758.1	400	34.92	32.2	397.2	34.52	37.62	406.8	21.6	44.78	408.6	21.7	36.48	389	35	61.14	407.8	21.56	29.58
2020-04-20	Treatment_period	12	1536.2	DAY	768.1	398.2	35.12	30.48	399.8	34.92	37.96	408.6	22.08	44.64	411.2	22.08	35.86	410	32.58	57.64	408.2	21.98	28.66
2020-04-20	Treatment_period	13	1458	DAY	729	398.8	34.96	27.58	395	34.92	34.98	407.4	22.06	46.58	406.6	21.96	34.36	405.2	34.24	56.96	408.6	21.94	26.84
2020-04-20	Treatment_period	14	1281.2	DAY	640.6	400.2	34.98	25.58	394.2	35.06	34.28	405.8	21.98	45.04	407.2	22	31.7	400.4	35.2	55.04	406.8	22.06	23.66
2020-04-20	Treatment_period	15	1023.6	DAY	511.8	398.6	34.94	28.62	392.2	35.04	36.02	405.8	21.66	45.2	406	21.68	32.22	397.2	34.98	57.14	406.4	21.78	24.04
2020-04-20	Treatment_period	16	724.2	DAY	362.1	395.8	34.14	40.64	390.6	34.98	47.14	405.6	21.4	46.84	405.8	21.34	34.1	394	33.8	61.34	405.8	21.42	26.26
2020-04-20	Treatment_period	17	406.8	DAY	203.4	397.4	31.44	48.02	398	32.18	58.7	406.2	20.88	48.28	406.2	20.86	36.02	399.8	30.52	67.56	406	20.92	28.78
2020-04-20	Treatment_period	18	76.8	DAY	38.4	405.8	28.06	54.24	409.8	28.76	64.54	408.2	20.54	51.68	408	20.38	42.38	409.2	27.86	71.86	407	20.4	35.32
2020-04-20	Treatment_period	19	8.4	NIGHT	4.2	418.2	26.04	56.74	422.6	27.18	60.34	414	20.86	58.22	413.4	19.92	54.14	419.2	25.86	73.82	412.8	20.36	48.32
2020-04-20	Treatment_period	20	1.8	NIGHT	0.9	427.6	24.28	58.66	432.6	25.3	61.44	420.6	20.18	61.02	418.8	19.04	57.98	428.2	24.46	74.7	419.4	19.56	51.9
2020-04-20	Treatment_period	21	1.8	NIGHT	0.9	435.8	23.66	57.86	440.4	24.3	62.18	427.2	19.44	64.2	427.4	18.16	68.46	436	23.92	73.1	427.4	18.64	61.76
2020-04-20	Treatment_period	22	1.6	NIGHT	0.8	442.4	23.74	55.12	448.2	24.18	59.02	434.6	19.06	66.92	436	18.04	69.32	443.6	23.96	71.6	436	17.98	66.52
2020-04-20	Treatment_period	23	1.8	NIGHT	0.9	447.8	23.5	54.36	453.4	23.66	58.48	443.4	18.4	70.76	443.4	18	69.38	450.6	23.78	70.92	443.4	17.68	67.74
2020-04-21	Treatment_period	0	2	NIGHT	1	450.4	23.3	54.22	457	23.48	57.78	448.8	18	71.82	447.4	17.98	69.44	455	23.54	70.76	448.2	17.72	67.94
2020-04-21	Treatment_period	1	2	NIGHT	1	451.6	23.28	53.58	460.4	23.5	56.62	452.6	17.68	72.32	451.6	17.96	69.24	458.8	23.52	70.44	452.4	17.82	67.56
2020-04-21	Treatment_period	2	1.8	NIGHT	0.9	452.8	23.22	52.88	463.2	23.44	55.76	455.4	18.32	69.66	455	17.98	68.3	462.8	23.52	70	456.4	17.74	67.46
2020-04-21	Treatment_period	3	1.8	NIGHT	0.9	453.4	23.22	51.92	464.8	23.46	54.68	457.4	18.16	69.8	457.4	17.92	67.54	465	23.48	69.7	458.2	17.62	66.92
2020-04-21	Treatment_period	4	3.4	NIGHT	1.7	453.2	23.26	51.3	465.4	23.44	54.16	457.6	18.34	68.78	458.2	17.86	67.04	466	23.48	69.46	459.8	17.7	66.24
2020-04-21	Treatment_period	5	66.4	DAY	33.2	455.8	22.66	53.44	466.6	24.26	53.74	456.2	17.9	67.56	458	17.8	66.62	466	23.64	69.68	459.8	17.54	63.64
2020-04-21	Treatment_period	6	309.6	DAY	154.8	514.8	24.94	50.2	481	27.12	51.68	453.4	19.46	69.2	453.2	19.16	70.12	460	26.48	69.7	454.8	19.12	65.96
2020-04-21	Treatment_period	7	610.8	DAY	305.4	485	29.24	51.74	510.4	29.8	51.88	489	20.3	64.62	443.6	20.24	65.68	445.6	29.52	69.36	433	20.26	57.36
2020-04-21	Treatment_period	8	916.2	DAY	458.1	424.8	30.6	54.66	433.2	30.94	54.7	411	20.48	53.88	414.6	20.48	50.06	411	30.44	70.14	409.8	20.58	42.26
2020-04-21	Treatment_period	9	1189.4	DAY	594.7	393	32.44	49.14	394	32.68	54.48	406.2	20.9	48.52	413.8	20.82	42.34	436.6	30.88	59.88	410.6	21.02	35.58
2020-04-21	Treatment_period	10	1403.6	DAY	701.8	383.8	34.72	47.34	379.2	34.86	50.98	404.4	21.34	46.14	405.4	21.26	39.74	405.2	34.7	62	414.8	21.32	33.04
2020-04-21	Treatment_period	11	1518.6	DAY	759.3	390.8	34.84	35.64	382.2	34.96	40.76	404.8	21.42	46.5	405.4	21.42	39.5	390.4	34.86	60.86	405.4	21.4	32.86
2020-04-21	Treatment_period	12	1528.4	DAY	764.2	392.8	35.02	32.4	385.4	35.14	38.92	404.2	22.22	46.04	405	22.14	38.86	390.6	35.04	59.64	405.4	22.24	31.88
2020-04-21	Treatment_period	13	1448.6	DAY	724.3	394.8	35.24	31.06	385.6	35.24	38.14	405.6	22.66	45.98	405.6	22.56	37.98	393.6	35.14	57.38	405.4	22.7	30.88
2020-04-21	Treatment_period	14	1255.8	DAY	627.9	397	35.14	29.96	392.6	35.18	37.38	404.6	22.6	45.66	405	22.46	37.54	397	35.02	56.72	405.4	22.78	30.46
2020-04-21	Treatment_period	15	996.4	DAY	498.2	394.4	35.04	32.68	387.6	35.1	39.12	404.4	22.1	45.56	405.4	22.08	37.32	394.4	35	59.6	405	22.22	30.4
2020-04-21	Treatment_period	16	690	DAY	345	392	34.1	43.96	391.6	34.66	45.06	405.2	21.62	46.1	405.2	21.6	37.54	390.6	33.68	64.04	404.6	21.74	30.54
2020-04-21	Treatment_period	17	389.4	DAY	194.7	394	31.28	51.24	396.2	31.86	57.58	405	21.04	46.62	405.6	21.02	37.94	396	30.58	69.74	405	21.06	31.32
2020-04-21	Treatment_period	18	87.8	DAY	43.9	403.8	28.9	53.54	406	29.44	60.76	407.2	20.52	49.16	407	20.46	41.88	406.4	28.94	70.8	406.8	20.48	35.44
2020-04-21	Treatment_period	19	9.6	NIGHT	4.8	417	28.56	52.14	418.6	29.12	55.2	412.8	20.96	53.64	412.2	20.16	50.36	418.2	28.5	70.1	411.6	20.86	44.38
2020-04-21	Treatment_period	20	2	NIGHT	1	427.4	25.28	59.8	428.8	25.94	60.8	418.4	20.56	56.2	416.6	19.32	53.5	428.4	25	76.04	418	20.18	49.66
2020-04-21	Treatment_period	21	1.4	NIGHT	0.7	435	24.24	60.04	435.2	24.76	60.38	423.8	19.34	61.08	424.8	18.48	66.78	436.2	23.84	75.7	424.2	19.1	57.32
2020-04-21	Treatment_period	22	1.2	NIGHT	0.6	440.2	23.6	59.64	441.2	24.34	58.78	432.8	18.7	68.6	434.4	17.72	72.64	443.2	23.54	74.4	432.8	18.44	66.16
2020-04-21	Treatment_period	23	1.8	NIGHT	0.9	445	23.24	58.08	445.4	23.76	58.26	441.8	18.14	72.08	442.6	17.92	71.28	450.2	23.5	73.24	442	17.9	69.5
2020-04-22	Treatment_period	0	1.4	NIGHT	0.7	449.6	23.24	56.3	451.6	23.58	57.26	449.2	17.96	72.3	450.6	18.14	70.02	457.4	23.5	72.42	450	17.78	69.4
2020-04-22	Treatment_period	1	1.6	NIGHT	0.8	454.4	23.18	55.66	458	23.54	56.4	455.6	17.72	72.8	456.6	18.22	69.3	463.2	23.46	71.9	456.4	17.8	69.2
2020-04-22	Treatment_period	2	1.8	NIGHT	0.9	458.8	23.18	55.12	462.4	23.54	55.56	460.6	18.42	70.18	462	18.12	69.18	468.6	23.48	71.26	462	17.78	68.96
2020-04-22	Treatment_period	3	1.8	NIGHT	0.9	463	23.2	54.66	467.2	23.52	55.02	465.6	18.02	70.98	467.6	18.02	68.76	473.4	23.5	70.74	466.6	17.64	68.9
2020-04-22	Treatment_period	4	4	NIGHT	2	466.6	23.2	54.18	471.6	23.52	54.86	468.8	18.2	70.48	472.2	18.02	68.22	477.8	23.46	70.68	470.8	17.72	68.26
2020-04-22	Treatment_period	5	71.4	DAY	35.7	467	23.18	56.92	473.8	24.82	53.96	470.6	18.16	68.56	474.8	17.88	69.1	480	24.2	70.74	473.8	17.66	66.08
2020-04-22	Treatment_period	6	311	DAY	155.5	460.8	26.24	56.7	469.4	27.9	54.48	464.8	19.64	72.34	469.6	19.6	73.66	473.8	27.3	71.08	469	19.42	69.34
2020-04-22	Treatment_period	7	609.2	DAY	304.6	470.2	29.3	52.34	445	30.02	57.36	431.2	20.36	64.76	434.6	20.38	66.46	449.2	29.7	71.62	434.2	20.44	58.68
2020-04-22	Treatment_period	8	913.6	DAY	456.8	422.2	30.74	39.1	411.6	31.08	54.42	409.2	21.04	54.4	409.4	20.98	51.02	406.6	30.94	73.4	410	21.02	44.06
2020-04-22	Treatment_period	9	1190.4	DAY	595.2	390.4	33.78	49.54	418.2	34.58	46.6	417	21.4	49	412.6	21.38	43.44	383.8	32.06	78.18	411	21.54	37.9
2020-04-22	Treatment_period	10	1404.6	DAY	702.3	387	35.12	45.66	378.2	34.94	41.84	406.6	21.8	46.96	411.4	21.88	40.2	403.2	32.34	61.26	411.4	21.82	34.8
2020-04-22	Treatment_period	11	1524	DAY	762	394.8	35.14	33.02	377.8	35.1	37.6	405.2	22.36	46.26	405.8	22.54	38.78	400	35.1	59.72	408.6	22.9	32.26
2020-04-22	Treatment_period	12	1546.8	DAY	773.4	393.2	35.14	30.98	386.2	35.1	35.92	403.6	23.1	45.72	404	22.9	38.02	393.6	35.16	58.66	404.4	23.38	31.22
2020-04-22	Treatment_period	13	1468.8	DAY	734.4	393.2	35.16	30.28	385.2	35.24	35.56	403.6	24.06	46.66	403.8	23.44	37.3	393.6	35.2	56.16	404.4	23.84	30.66
2020-04-22	Treatment_period	14	1284.8	DAY	642.4	396.4	35.04	29.14	389	35.14	36.04	403	24.1	48.26	403.8	23.52	36.76	395.6	35.04	55.68	404.4	23.94	30.12
2020-04-22	Treatment_period	15	1019.8	DAY	509.9	395.8	35.02	30.64	386.6	35.16	37.58	402.8	23.8	48.54	403.4	23.3	37.26	394	35.12	58.24	403.2	23.52	30.72
2020-04-22	Treatment_period	16	717.6	DAY	358.8	392.8	34.62	40.08	385.6	34.98	45.52	403.4	22.82	49.64	403.6	22.56	38.56	387	34.26	64.84	403.2	22.82	31.88
2020-04-22	Treatment_period	17	409	DAY	204.5	392.8	32.24	50.46	389.4	32.62	60.58	404.8	21.52	50.44	404.8	21.54	39.84	390.8	31.34	72.28	404.2	21.66	33.52
2020-04-22	Treatment_period	18	91.6	DAY	45.8	402.2	29.28	55.18	404.8	29.74	64.22	407.8	20.78	52.24	407.6	20.68	42.8	404.6	29.18	72.92	407.2	20.82	36.74
2020-04-22	Treatment_period	19	10.8	DAY	5.4	416.2	28.84	51.2	420.2	29.42	57.6	413.6	21.42	53.4	413	20.5	46.22	418.4	28.78	69.9	412.6	21.14	40.7
2020-04-22	Treatment_period	20	2	NIGHT	1	427.2	25.96	56.5	433.8	26.96	59.24	422	21.54	55.46	418.6	20.08	48.32	430	25.56	74.44	420.4	21	44.84
2020-04-22	Treatment_period	21	2	NIGHT	1	435	24.5	58.28	438.2	24.8	59.1	427	20.34	57.92	424.6	19.28	53.04	439	24.48	74.26	426.8	19.96	49.16
2020-04-22	Treatment_period	22	2	NIGHT	1	440.4	24.22	56.34	445.4	24.68	57.38	430	19.52	60.86	432.4	18.6	62.14	445.6	23.86	73.36	430.4	19.16	53.66
2020-04-22	Treatment_period	23	1.6	NIGHT	0.8	445.2	23.48	56.22	452.4	24.22	56.94	439.2	18.8	65.4	443	17.88	67.36	452.2	23.56	72.62	439.6	18.52	60.86
2020-04-23	Treatment_period	0	1.6	NIGHT	0.8	449	23.18	54.76	458.4	23.66	56.5	449.6	18.26	68.42	451.4	17.84	67.28	458.4	23.5	72.04	449.6	18	64.08
2020-04-23	Treatment_period	1	1.6	NIGHT	0.8	453.8	23.26	53.16	465	23.58	55.56	458	18.06	68.54	459	18.04	66	464.6	23.52	71.32	456.8	17.68	64.9
2020-04-23	Treatment_period	2	1.4	NIGHT	0.7	459.4	23.26	52.58	471.2	23.62	54.7	465	17.82	69.14	466	18.1	65.3	470.6	23.58	70.44	463.6	17.8	63.82
2020-04-23	Treatment_period	3	1.2	NIGHT	0.6	464.6	23.34	51.94	477	23.6	53.86	471.6	18.4	67.34	472.4	18.24	64.3	476	23.58	70.06	469.4	17.66	63.74
2020-04-23	Treatment_period	4	4.4	NIGHT	2.2	470.2	23.36	51.36	483.2	23.58	53.46	477.4	17.96	68.7	478.4	18.06	64.62	482.2	23.56	69.92	475.2	17.66	63.52
2020-04-23	Treatment_period	5	76.4	DAY	38.2	475.8	23.28	54.52	489	24.98	53.42	483.8	18.32	67.74	484.4	18.16	65.72	488.4	24.26	70.36	481.4	17.78	62.66
2020-04-23	Treatment_period	6	318	DAY	159	472.6	26.76	55.3	486	28.2	56	479.6	19.9	72.98	480.2	19.8	72.64	484	27.7	71.3	477	19.78	66.66
2020-04-23	Treatment_period	7	616	DAY	308	455.6	30.02	58.34	456.2	30.38	59.14	436.2	20.64	64.58	438.4	20.62	62.94	457	29.98	73.3	438.4	20.66	53.76
2020-04-23	Treatment_period	8	924.2	DAY	462.1	426.2	31.48	54.32	399	31.86	61.62	411.4	21.2	54.9	409.8	21.3	47.56	405.6	30.9	77.5	412.6	21.3	41.08
2020-04-23	Treatment_period	9	1203	DAY	601.5	405	33.68	57.08	376.2	34.12	62.18	405	21.76	51.04	405.6	21.94	41.78	379.8	32.28	78.44	406.4	21.88	36.34
2020-04-23	Treatment_period	10	1414.6	DAY	707.3	388.8	35.08	44.42	377.6	35.08	44.34	403.4	22.9	48.7	403.8	22.9	38.58	381.4	34.6	69.14	403.4	23.08	32.88
2020-04-23	Treatment_period	11	1539.4	DAY	769.7	394.6	35.5	31.46	375	35.38	35.48	402.6	24.7	47.18	403.6	24.04	36.66	397.2	35.16	59.56	403.8	24.52	30.44
2020-04-23	Treatment_period	12	1552.4	DAY	776.2	393	35.42	31.06	385.6	35.34	35.22	402.2	25.86	46.98	403	25.2	36.36	391.8	35.3	56.28	405.4	25.96	29.44
2020-04-23	Treatment_period	13	1470.4	DAY	735.2	394.4	35.46	30.28	382.4	35.5	35.6	402.6	26.56	46.98	403	26.08	35.14	392.4	35.36	55.26	402.8	26.78	28.5
2020-04-23	Treatment_period	14	1294.2	DAY	647.1	394.8	35.38	28.48	387.8	35.46	35.64	401.6	26.72	46.86	402.4	26.44	34.34	395.8	35.38	54.02	402.6	27.22	27.48
2020-04-23	Treatment_period	15	1033.4	DAY	516.7	398	35.48	28.32	386	35.58	36.92	402	26.38	46.52	403	26.36	33.32	395	35.44	55.12	402.8	26.92	26.9
2020-04-23	Treatment_period	16	729.8	DAY	364.9	397.6	35.18	32.32	384.6	35.34	39.78	402.8	25.68	47.58	403	25.36	34.54	392.8	35.02	60.32	403	26.02	27.86
2020-04-23	Treatment_period	17	418.2	DAY	209.1	394	33.86	48.44	393.2	33.98	54.04	404.2	24.18	47.98	404.2	24.02	35.08	390	32.7	68.96	403.4	24.2	29.4
2020-04-23	Treatment_period	18	92.4	DAY	46.2	402.6	30.24	58.76	407	30.66	67.52	407.4	22.22	51.06	406.8	22.22	39.98	403.8	29.76	74.6	406	22.26	34.38
2020-04-23	Treatment_period	19	9.8	NIGHT	4.9	420.6	28.94	55.26	425.8	29.66	61.4	419	22.18	55.12	418.2	21.52	46.74	420.6	28.92	71.48	414.8	21.88	40.98
2020-04-23	Treatment_period	20	2	NIGHT	1	437.2	26.28	57.66	445.6	27.04	63.16	440.2	22.36	58.94	439.4	20.74	51.44	439	25.98	75.42	434.8	21.7	47.46
2020-04-23	Treatment_period	21	2	NIGHT	1	451.4	24.66	59.86	462.2	24.98	61.68	461.2	21.14	61.16	461.2	19.48	56.18	458.4	24.5	75.36	457.4	20.4	52.22
2020-04-23	Treatment_period	22	2	NIGHT	1	463	24.54	57.2	475.4	24.8	58.84	471.2	20.28	62.62	471.2	19.04	62.7	473.2	24.2	73.82	468.8	19.54	55.08
2020-04-23	Treatment_period	23	1.8	NIGHT	0.9	473.8	24.26	56.2	486.6	24.7	57.06	477.4	19.5	64.26	480.2	18.54	67.12	484.8	23.64	73.42	475.2	18.98	59.22
2020-04-24	Treatment_period	0	1.6	NIGHT	0.8	482	23.66	55.96	496.2	24.2	56.98	484.4	19.12	66.52	489.2	18	68.98	494.4	23.5	72.36	485.4	18.6	63.4
2020-04-24	Treatment_period	1	2	NIGHT	1	490.8	23.3	55.08	506	23.9	56.18	497.4	18.82	68.72	500.2	17.96	68.46	506.6	23.52	71.8	498.2	18.1	65.2
2020-04-24	Treatment_period	2	1.8	NIGHT	0.9	503	23.36	54.1	518.4	23.72	56.14	513	18.56	69.8	512.6	17.8	68.86	518.6	23.58	71.38	511.6	17.76	66.2
2020-04-24	Treatment_period	3	1.8	NIGHT	0.9	511.8	23.38	54.3	527.6	23.72	56.32	521.6	18.38	70.4	520.2	18.04	68.3	526	23.6	71.22	519.4	17.86	66.62
2020-04-24	Treatment_period	4	3.6	NIGHT	1.8	519.8	23.36	54.86	536.6	23.62	57	529.4	18.08	71.94	528.2	18.16	68.44	533.6	23.58	71.52	526.6	17.78	67.76
2020-04-24	Treatment_period	5	61.4	DAY	30.7	534	23.62	57.4	546.2	25.24	55.8	540.4	18.74	69.98	538.2	18.42	69.36	545	24.7	71.38	537.4	18.02	66.62
2020-04-24	Treatment_period	6	200.2	DAY	100.1	555	26.3	57.54	568.2	28.08	58.62	557.4	19.62	76.54	541.2	19.48	77.06	548.4	27.48	72.64	543.6	19.36	72.38
2020-04-24	Treatment_period	7	341.8	DAY	170.9	588	29.08	61.34	660.4	29.46	63.36	548.2	20.44	75.3	537	20.42	76.84	577.6	29.12	74.76	540.4	20.42	72.06
2020-04-24	Treatment_period	8	538.6	DAY	269.3	635.4	29.88	65.42	645.8	30.04	65.78	456	20.84	65.7	447.6	20.74	64.86	579.2	29.8	77.02	467.8	20.9	58.3
2020-04-24	Treatment_period	9	1114.6	DAY	557.3	573.6	33.54	63.92	509.6	33.02	57.06	415.2	22.16	49.88	410.8	22.5	43.7	496.6	32.86	75.42	417.4	22.32	38.6
2020-04-24	Treatment_period	10	1399.2	DAY	699.6	421.2	35.3	52.32	411	34.9	50.1	412.8	23.84	47.98	411	25.2	38.58	406.6	35.04	68.08	411.6	24.5	33.94
2020-04-24	Treatment_period	11	1514.2	DAY	757.1	393	35.34	31.56	386.8	35.54	35.86	405.2	24.66	46.5	408.6	26.48	36.14	392.4	35.44	56.1	406.4	25.52	31.04
2020-04-24	Treatment_period	12	1534	DAY	767	396.4	35.36	29.94	382	35.54	34.36	404.8	25.32	46.02	405.6	26.92	35.02	393.6	35.46	56.08	405	26.06	30.12
2020-04-24	Treatment_period	13	1219.2	DAY	609.6	394	35.2	30.74	385.6	35.38	35.36	404.6	24.96	47.04	404.6	26.54	35.16	395.6	35.26	55.8	404.4	25.9	30.02
2020-04-24	Treatment_period	14	1140.4	DAY	570.2	394.6	35.28	31.38	381.8	35.46	37.4	405.4	25.04	47.42	405.4	26.54	35.16	393.6	35.34	57.28	405.4	25.92	30
2020-04-24	Treatment_period	15	924.4	DAY	462.2	392.6	34.92	35.98	381.2	35.14	41.06	405.2	24.22	47.8	406	25.54	36.26	391	35.08	61.56	405.6	25.04	31.2
2020-04-24	Treatment_period	16	710	DAY	355	384.2	33.8	47.6	373.6	35.04	49.68	404.6	23.54	47.82	405	24.58	36.7	380.8	33.92	71.18	404.2	24.22	31.52
2020-04-24	Treatment_period	17	430	DAY	215	387	31.94	52.96	375.8	32.96	63.7	406.2	22.36	45.74	406.8	22.94	35.36	380.4	31.5	76.36	405.2	22.76	29.5
2020-04-24	Treatment_period	18	95.6	DAY	47.8	400.4	29.22	59.4	398.2	29.78	66.2	409.2	21.04	47.38	409	21.06	37.82	398.2	29.16	72.92	408.2	21.22	31.66
2020-04-24	Treatment_period	19	12.4	DAY	6.2	418.6	28.78	54.82	419	29.18	58.28	413.4	21.26	48.3	413	20.82	40.38	416.8	28.8	69.02	411.6	21.24	35.18
2020-04-24	Treatment_period	20	2	NIGHT	1	431.8	26	58.46	433.6	26.48	59.64	419	21.44	48.22	417.4	20.34	40.68	430.4	25.64	72.72	418.4	21.28	36.92
2020-04-24	Treatment_period	21	2	NIGHT	1	439.4	24.56	58.74	440.8	24.84	59.38	422.2	20.7	50.9	419	19.4	43.74	435.6	24.38	71.42	422.2	20.4	40.94
2020-04-24	Treatment_period	22	2	NIGHT	1	445	24.42	56	445.8	24.68	56.32	424.4	19.88	54.64	425.2	19.08	53.84	441.8	23.82	71.58	424.6	19.54	45.48
2020-04-24	Treatment_period	23	1.8	NIGHT	0.9	447.8	23.68	55.56	448.2	24.08	55.22	425.6	19.14	58.66	433.2	18.46	63.8	445.6	23.5	70.82	428.8	18.9	52.96
2020-04-25	Treatment_period	0	1.4	NIGHT	0.7	445.8	23	54.2	448.2	23.48	55.32	433.2	18.76	65.5	437.6	17.84	67.76	446.2	23.36	69.84	436.2	18.38	62.3
2020-04-25	Treatment_period	1	1	NIGHT	0.5	446.6	23.16	54.04	452.2	23.52	56.08	442	18.7	69.44	442.4	18.04	68.88	449.6	23.44	70.7	443.6	18.2	66.64
2020-04-25	Treatment_period	2	1.6	NIGHT	0.8	447.8	23.12	56.4	456	23.52	57.98	448.4	18.78	72.06	446.8	17.7	72.64	453.8	23.42	71.9	450	18.24	69.76
2020-04-25	Treatment_period	3	1.6	NIGHT	0.8	448.2	23.16	57.58	458.2	23.52	59.22	452.8	18.76	74.22	448.4	17.62	75.08	455.6	23.42	72.68	453.6	18.2	72.62
2020-04-25	Treatment_period	4	3	NIGHT	1.5	448.8	23.12	57.82	460.2	23.42	59.68	455.4	18.6	75.28	450.2	18.22	73.64	457.4	23.36	72.82	456	17.98	74.46
2020-04-25	Treatment_period	5	20.8	DAY	10.4	447.2	23.22	60.2	459.4	25.02	57.26	453.4	18.7	73.64	449.2	18.46	74.02	456.4	24.6	71.94	454.2	18.08	72.52
2020-04-25	Treatment_period	6	54.2	DAY	27.1	442	24.38	60.2	456.6	26.26	57.74	449.6	18.88	75.2	446.6	18.64	76.26	453.6	25.82	72.24	450.8	18.5	73.02
2020-04-25	Treatment_period	7	195.4	DAY	97.7	434.4	25.8	60.8	448.4	27.72	59.58	440.8	19.7	77.14	438.4	19.14	79.2	445.4	27.16	72.72	443.8	19.14	75.48
2020-04-25	Treatment_period	8	535.8	DAY	267.9	409.4	29.08	60.72	411.6	29.7	63	409.2	20.4	75.02	409	20.3	75.3	414.8	29.34	73.7	417.2	20.34	70.04
2020-04-25	Treatment_period	9	949.8	DAY	474.9	375	31.86	61.74	359.8	32.44	62.74	398.8	20.94	59.04	400.4	21	55.82	374.6	31.9	73.68	402.8	21.04	48.26
2020-04-25	Treatment_period	10	942.8	DAY	471.4	359.6	31.34	68.04	345	32.22	67.82	399.4	21.06	54.78	400.8	21.08	49.78	355.8	31.14	78.04	403	21.22	42.6
2020-04-25	Treatment_period	11	1277	DAY	638.5	352.4	34.3	64.26	338.6	34.7	62.48	400.4	21.5	51.16	402.4	21.6	45.04	346.4	33.54	79.08	402	21.62	38.56
2020-04-25	Treatment_period	12	1167.6	DAY	583.8	364.6	34.48	58.26	352.6	34.78	56.24	402	21.58	50.1	403	21.72	43.38	345.4	34.14	76.32	402.6	21.74	36.56
2020-04-25	Treatment_period	13	978.4	DAY	489.2	360.8	33.96	64.34	347.8	34.76	62.22	402.2	21.52	49.64	403.6	21.74	42.02	346.8	33.48	75.12	402	21.8	35.46
2020-04-25	Treatment_period	14	460.6	DAY	230.3	367.8	31.12	65.02	355.2	31.52	70.38	401.2	20.98	51.3	402.4	21.04	44.18	353.6	30.74	75.8	401.6	21.08	37.32
2020-04-25	Treatment_period	15	451.2	DAY	225.6	370.6	30.54	63.98	357.8	30.86	68.02	400.2	21.02	51.68	401.6	20.94	45	361	29.9	75.08	400.6	21.04	38.12
2020-04-25	Treatment_period	16	289	DAY	144.5	382.6	29.36	64.3	372	29.82	68.32	403	20.72	52.44	403.4	20.7	46.5	374.4	29.24	73.9	403	20.68	40.24
2020-04-25	Treatment_period	17	222.6	DAY	111.3	385.8	29.04	63.68	375.4	29.58	67.2	402.2	20.7	52.26	402.4	20.62	46.68	379.6	29.06	73.38	402.4	20.64	40.68
2020-04-25	Treatment_period	18	64.4	DAY	32.2	400.8	28.46	62.18	393.6	29.04	65.36	407.6	20.46	54.5	406.6	20.34	52.04	395.8	28.58	72.02	406.2	20.32	45.46
2020-04-25	Treatment_period	19	6.6	NIGHT	3.3	418.8	28.52	58.66	419	29.04	61	418	20.9	58.56	416.6	20.22	59.44	416.8	28.64	69.9	415.8	20.58	52.52
2020-04-25	Treatment_period	20	2	NIGHT	1	432	25.46	64.12	438.6	26	66	430.6	20.56	58.68	427.6	19.4	56.36	434	25	76.46	427.4	20.08	52.54
2020-04-25	Treatment_period	21	2	NIGHT	1	441.6	24.3	63.6	451	24.66	64.42	440.4	19.48	60.84	440.4	18.8	66.04	446.2	23.8	75.72	438.4	19.26	56.54
2020-04-25	Treatment_period	22	1.6	NIGHT	0.8	449.2	23.78	63.52	460.8	24.44	62.96	446.8	19.14	63.68	451	18.58	73.54	456	23.6	75.38	447.6	19.08	64.04
2020-04-25	Treatment_period	23	1.4	NIGHT	0.7	455	23.16	61.56	468	23.9	61.12	456.8	18.58	69.62	460.6	17.76	74.56	464.4	23.4	73.34	458.2	18.36	69.32
2020-04-26	Treatment_period	0	1.6	NIGHT	0.8	460	23.12	60.04	474.6	23.56	60.78	466.4	18.12	72.18	468.4	17.84	73.3	471.2	23.4	72.3	466.8	17.94	71.04
2020-04-26	Treatment_period	1	1.4	NIGHT	0.7	464.6	23.2	61.48	480.6	23.52	62.32	474	18.18	74.16	474.8	17.66	76.34	477.8	23.54	73.02	474.4	17.98	72.68
2020-04-26	Treatment_period	2	1.4	NIGHT	0.7	469.4	23.08	61.72	488	23.52	62.22	482.2	17.98	75.6	482.2	17.86	76.64	485	23.44	72.94	481.4	17.76	74.78
2020-04-26	Treatment_period	3	1.2	NIGHT	0.6	474.4	23.12	59.44	494.2	23.48	60.42	488.8	17.58	75	488.8	17.98	74.34	490.4	23.44	71.84	487.2	17.8	73.5
2020-04-26	Treatment_period	4	5.8	NIGHT	2.9	480.6	23.1	55.54	500	23.44	57	495.8	18.28	69.72	495.2	18.1	69.02	497.2	23.38	70.12	493.6	17.58	70.52
2020-04-26	Treatment_period	5	90.2	DAY	45.1	482.8	23.1	56.78	503	24.84	54.5	497.8	18.2	66.52	498	17.98	68.38	499.8	24.14	69.08	496.4	17.76	65.28
2020-04-26	Treatment_period	6	280.8	DAY	140.4	477.2	26.62	57.88	493.6	28	57.94	488.6	19.84	72.38	489.4	19.86	74.74	490.8	27.38	70.64	488	19.66	69.9
2020-04-26	Treatment_period	7	630.8	DAY	315.4	454.4	29.9	60.52	454.4	30.56	61.38	446	20.56	68.16	448	20.54	70.96	457.6	29.86	72.5	453	20.68	63.92
2020-04-26	Treatment_period	8	981.6	DAY	490.8	390.8	30.78	67.14	382	31.4	71.06	405	21.14	50.56	406.6	21.1	47.52	392	30.84	75.92	409	21.14	40.36
2020-04-26	Treatment_period	9	1228	DAY	614	340.2	32.66	71.54	344	33.52	76.38	402.6	21.68	46.34	404	21.84	39.56	356.2	32.06	81.62	404.8	21.76	33.34
2020-04-26	Treatment_period	10	962.2	DAY	481.1	346.6	33.44	67.82	347.2	34.46	66.98	401.4	21.58	47.38	403.2	21.76	39.22	349	32.42	79.22	402.6	21.82	33.42
2020-04-26	Treatment_period	11	1134	DAY	567	357	34.22	58.4	353.6	34.62	59.28	400.6	22.02	48.38	403	22.34	39.84	349	33.6	75.32	403	22.24	33.92
2020-04-26	Treatment_period	12	1560.6	DAY	780.3	371.6	35.08	47.06	359.2	35.3	47.2	400.8	22.76	46.9	402.4	23.9	36.72	367.8	34.9	64.2	402.8	23.46	31.64
2020-04-26	Treatment_period	13	1568	DAY	784	386.8	35.26	37.5	368.6	35.48	42.62	402	23.06	47.06	403.2	24.42	35.36	383.6	35.22	60.94	402	23.82	30.7
2020-04-26	Treatment_period	14	623.4	DAY	311.7	385	33.48	46.9	371.4	33.8	52.34	402.2	21.9	50.14	403.2	22.54	38.04	381.2	33.12	67.86	402.6	22.32	32.58
2020-04-26	Treatment_period	15	566.8	DAY	283.4	374.6	31.7	63	355.6	32.78	69	401.2	21.82	49.98	403	22.04	39	365.6	31.4	76.62	402.2	22.02	33.06
2020-04-26	Treatment_period	16	813	DAY	406.5	367.8	32.88	64.6	347	34.18	65.26	402.6	22.4	48.18	404	22.78	36.74	355.6	32.34	73	402.4	22.56	31.14
2020-04-26	Treatment_period	17	346.2	DAY	173.1	378.2	31.16	63.46	369	31.46	70.88	404.8	21.44	48.72	405.6	21.52	38.26	368.6	30.34	73.82	404.4	21.6	32.18
2020-04-26	Treatment_period	18	113.2	DAY	56.6	392.6	29.4	63.64	390.4	29.92	67.52	406.8	20.92	50.44	407	20.86	41.3	390.6	29.08	72.08	406	20.88	35.08
2020-04-26	Treatment_period	19	14.6	DAY	7.3	414.4	28.56	58.3	415	29.16	61.96	416.6	21.12	55.94	415.4	20.36	49.72	412.8	28.68	68.64	414	20.82	43.62
2020-04-26	Treatment_period	20	2	NIGHT	1	432.4	25.46	61.06	440.2	25.96	64.38	435.8	20.56	59.46	432.2	19.14	55.48	434.8	25.06	73.28	430.8	20.04	50.1
2020-04-26	Treatment_period	21	1.8	NIGHT	0.9	445.8	24.02	59.7	456.6	24.56	61.14	449.6	19.04	63.72	447	18.16	65.44	451	23.62	71.62	445	18.78	57.64
2020-04-26	Treatment_period	22	1.4	NIGHT	0.7	455	23.34	57.92	470.2	24.26	57.98	464.8	18.3	68.54	460.4	17.78	67.7	464	23.48	69.84	458	18.16	63.62
2020-04-26	Treatment_period	23	1.2	NIGHT	0.6	462.6	23.28	55.58	481.4	23.7	57.24	475.8	17.82	69.78	471.2	17.7	67.68	473.8	23.52	68.52	468.4	17.68	65.72
2020-04-27	Treatment_period	0	1.2	NIGHT	0.6	470.8	23.3	53.44	490.2	23.64	55.42	488	18.56	67.18	482.8	18.1	65.58	484	23.52	67.5	479.6	17.8	64.7
2020-04-27	Treatment_period	1	1.2	NIGHT	0.6	483	23.34	52.62	502.2	23.62	54.18	503.6	17.86	68.9	497.6	18.12	65.12	498.4	23.52	66.98	494.2	17.74	64.48
2020-04-27	Treatment_period	2	1.2	NIGHT	0.6	494	23.28	52	512.4	23.62	53.18	514.4	18.18	67.82	508.8	17.96	65.28	509	23.5	66.88	504.4	17.66	64.5
2020-04-27	Treatment_period	3	1.4	NIGHT	0.7	504.2	23.34	51.4	522.6	23.6	52.74	524	18.14	68.12	519.2	17.88	65.1	518.8	23.54	66.66	514	17.64	64.6
2020-04-27	Treatment_period	4	6.6	NIGHT	3.3	514	23.24	51.74	532.6	23.6	52.82	533.6	18.18	68.7	528.8	17.82	65.26	528.4	23.5	66.88	524	17.44	65.38
2020-04-27	Treatment_period	5	96.4	DAY	48.2	519	23.18	56.06	538.2	24.84	54.18	536.8	18.14	68.58	533.8	18.18	67	533.8	24.22	67.9	530.6	17.8	63.98
2020-04-27	Treatment_period	6	343	DAY	171.5	554.8	26.7	56.2	539.4	27.9	57.16	527.4	19.88	73.98	526.6	19.52	75.44	526.4	26.4	71.84	523.2	19.56	70.56
2020-04-27	Treatment_period	7	647	DAY	323.5	511.2	30.16	59.1	521.8	30.56	60.52	501.8	20.56	65.02	489	20.6	67.88	494.4	25.78	78.26	488	20.64	59.88
2020-04-27	Treatment_period	8	949.8	DAY	474.9	420.8	33.6	58.02	424.2	34.14	59.62	422.2	20.9	55.4	426	20.92	51.84	414.6	28.4	87.26	427.8	20.9	45.56
2020-04-27	Treatment_period	9	1222.2	DAY	611.1	366.6	34.5	67.26	372.2	35.3	57.3	411	21.86	48.42	413.2	22.18	43.3	405.2	31.06	81.46	416	22.16	38.1
2020-04-27	Treatment_period	10	1444.8	DAY	722.4	374.8	35.36	49.42	371.6	35.48	42.12	404.2	23.36	47.22	405.2	24.16	37.78	375.6	34.68	79.12	406.6	24.04	32.42
2020-04-27	Treatment_period	11	1569	DAY	784.5	389.6	35.42	34.36	374.8	35.5	36.44	402.2	24.54	47.1	403	25.66	35.36	382.2	35.48	51.94	402.8	25.04	30.58
2020-04-27	Treatment_period	12	1586.8	DAY	793.4	391.2	35.58	31.06	370.2	35.68	42.48	400.8	25.76	46.9	400.8	27	34.72	388.8	35.42	56.06	402.4	26.38	29.46
2020-04-27	Treatment_period	13	1519	DAY	759.5	394.2	35.68	28.46	377	35.66	48.34	402.4	26.48	45.26	402.8	26.82	32.88	388.4	35.52	53.9	402.4	26.8	27.22
2020-04-27	Treatment_period	14	1359.8	DAY	679.9	395.4	35.28	27.8	387.4	35.58	48.72	403.2	26.6	44.8	403.6	26.82	32	393	35.5	52.6	403.4	27	26
2020-04-27	Treatment_period	15	1044.2	DAY	522.1	394.2	35.3	30.18	379.2	35.48	50.9	402.8	26.06	44.96	403.6	26.76	31.24	389.8	35.26	56.52	403.4	26.54	26.06
2020-04-27	Treatment_period	16	714.2	DAY	357.1	390.2	35.16	37.44	372.4	35.22	58.38	402.6	25.52	45.48	402.8	25.9	31.96	377.2	34.48	72.36	402.2	25.96	26.46
2020-04-27	Treatment_period	17	345.2	DAY	172.6	385.2	33.3	57.82	378.6	33.56	67.96	403.6	23.98	46.86	403.6	24.22	34.26	371.4	31.9	77.08	402.4	24.32	28.86
2020-04-27	Treatment_period	18	101.4	DAY	50.7	399.8	31.5	59.02	402	32.12	68.82	406.2	22.28	48.64	406	22.34	37.58	390.4	28.06	81.68	404.6	22.5	31.82
2020-04-27	Treatment_period	19	14.6	DAY	7.3	419.4	31.28	53.42	424.2	31.92	61.74	416.6	22.1	51.98	415.6	21.46	43.32	411.6	25.46	81.02	412.4	21.66	37.46
2020-04-27	Treatment_period	20	2	NIGHT	1	440.6	27.82	57.68	450.6	28.5	65.54	443.2	22.48	58.1	441.2	20.9	50.76	438	24.12	78.62	438	21.56	46.82
2020-04-27	Treatment_period	21	2	NIGHT	1	455.4	25.6	59.42	470	26	65.94	459.6	21.12	61.62	455.2	19.6	55.44	457.6	22.68	76.9	455	20.4	52.58
2020-04-27	Treatment_period	22	2	NIGHT	1	466.6	25.46	57.22	484	25.84	62.18	471.2	20.24	63.2	468	19.04	63.62	473.8	21.5	77.16	466.4	19.42	56.82
2020-04-27	Treatment_period	23	2	NIGHT	1	476.6	25.3	57	496.4	25.64	60.9	483.4	19.76	64.12	483	18.7	70.38	488	20.76	77.88	478.2	19	63.24
2020-04-28	Treatment_period	0	2	NIGHT	1	486.8	25.12	58.48	507.2	25.62	61.98	497.4	19.68	65.22	497.6	18.72	75.02	501	20.52	79.68	493	19.04	69.66
2020-04-28	Treatment_period	1	2	NIGHT	1	494.2	24.78	59.68	514.8	25.44	61.92	496	19.5	66.38	508	18.48	77.98	511.2	20.1	81.32	504.4	18.82	73.76
2020-04-28	Treatment_period	2	2	NIGHT	1	505.2	24.04	58.56	526.2	24.98	60.98	522.6	19	70.18	522.8	18.04	75.64	525.8	19.02	80.36	519.6	17.9	74.02
2020-04-28	Treatment_period	3	1.4	NIGHT	0.7	512.6	23.96	57.04	537	24.48	61.18	534.2	18.6	72.62	531.8	18.04	73.66	534.2	18.32	79.7	529.6	18.22	71.22
2020-04-28	Treatment_period	4	6.6	NIGHT	3.3	521.6	23.94	56.38	547.8	24.34	60.92	544.2	18.04	72.78	541.6	17.94	72.34	540.8	17.6	79.64	538.4	18	71.18
2020-04-28	Treatment_period	5	98.4	DAY	49.2	528	24.26	58.96	553	25.8	59.82	548	18.34	70.26	546.6	17.94	73.1	544	16.48	82.3	545.2	17.48	70.32
2020-04-28	Treatment_period	6	327.4	DAY	163.7	540.2	27.56	58.52	558.8	29.12	61.68	551.6	19.64	73.48	546.6	19.42	78.16	539.2	18.7	83.52	544	19.22	73.5
2020-04-28	Treatment_period	7	631	DAY	315.5	512.2	32.3	58.02	506	32.92	62.8	490.4	20.76	60.5	493.2	20.7	64.22	500.4	23.28	82.6	503	20.66	57.88
2020-04-28	Treatment_period	8	939.2	DAY	469.6	413	33.92	62.82	408.8	34.42	66.64	414.8	21.96	47.1	415	22.16	45.82	407.6	27.78	89.28	420.8	21.94	40.32
2020-04-28	Treatment_period	9	1146.6	DAY	573.3	380.2	35.1	56.16	364.2	35.24	62.76	410.4	23.56	47.88	411	24.38	42.64	357.8	31.6	89.42	412.2	23.98	36.56
2020-04-28	Treatment_period	10	1404.6	DAY	702.3	373	35.62	48.02	370	35.7	52.34	405	25.5	48.88	406	26.62	39.98	349.2	34.98	72.9	405.6	26.34	33.64
2020-04-28	Treatment_period	11	1465.6	DAY	732.8	393.6	35.78	35.54	367.4	35.78	53.74	405.6	26.7	47.96	406	27.72	38.24	389.4	35.7	50.96	407	27.54	32.1
2020-04-28	Treatment_period	12	1478.8	DAY	739.4	392.2	35.7	34.8	370.4	35.92	53.62	405.4	27.34	48.08	405.6	28.4	37.14	388.6	35.7	54.5	405.6	28.22	31.4
2020-04-28	Treatment_period	13	1160	DAY	580	396.2	35.62	31.32	371.8	35.94	56.68	405.4	27.14	47.32	406.2	28.1	34.94	392.4	35.24	56.78	405.6	28.04	29.34
2020-04-28	Treatment_period	14	719.2	DAY	359.6	379	34.66	47.1	358.8	35.24	62.74	405.6	25.8	50	405.8	26.86	37.66	358	34.22	77.48	405	26.84	31.76
2020-04-28	Treatment_period	15	422.2	DAY	211.1	375	33.54	63.8	364.6	33.66	74.46	407.4	24.26	53.62	408.2	24.9	42.54	355	31.8	82.5	406.6	25.12	35.04
2020-04-28	Treatment_period	16	462.4	DAY	231.2	373	33.92	64.6	353.6	34.2	75.02	406.4	24.6	52.66	407.6	25.1	42.14	355.8	31.76	78.66	406	25.28	34.82
2020-04-28	Treatment_period	17	127.4	DAY	63.7	390	32.14	65.62	383.6	32.58	75.68	410.4	23.64	52.34	410.8	23.88	41.9	367.8	29.56	83.46	408.6	24.12	35.8
2020-04-28	Treatment_period	18	24	DAY	12	418	30.88	61.12	417.2	31.68	70.46	416.4	21.7	55.48	416.4	21.72	46.84	401.8	26.1	85.44	415	21.76	42.14
2020-04-28	Treatment_period	19	4.6	NIGHT	2.3	433	30.98	55.8	439	31.8	63.08	419.8	21.98	57.82	418.8	21.24	51.7	425.4	24.38	84.1	418	21.54	47
2020-04-28	Treatment_period	20	2	NIGHT	1	439	28.32	61.26	452.6	28.76	67.42	426.2	22.72	62.32	419	21.22	58.82	439	24.12	82	424.2	22.04	54.52
2020-04-28	Treatment_period	21	2	NIGHT	1	441.2	25.8	67.88	447.6	26.36	69.44	427	21.9	65.36	420	20.5	62.54	446.2	23.5	80.92	425.8	21.48	59.72
2020-04-28	Treatment_period	22	2	NIGHT	1	444.4	25.56	64.76	456.2	25.86	69.18	432	21.2	66.78	426.2	20.18	64.08	450.4	22.76	79.76	431.4	20.9	61.88
2020-04-28	Treatment_period	23	2	NIGHT	1	448.6	25.38	61.98	463.2	25.72	65.26	436	20.62	69.72	430.2	19.62	68.66	456	21.86	79.56	435.8	20.26	66.62
2020-04-29	Treatment_period	0	2	NIGHT	1	454.2	25.02	62.24	466.4	25.5	63.38	434.8	20.08	71.56	431.4	19.2	72.48	459.2	21.16	80.22	437.2	19.72	69.46
2020-04-29	Treatment_period	1	2	NIGHT	1	457	24.62	63.2	465.2	25.36	62.32	433.4	19.62	69.7	438.8	18.98	77.02	462	20.6	80.84	439	19.3	70.44
2020-04-29	Treatment_period	2	2	NIGHT	1	458.4	24.18	63.26	466.8	25.2	61.82	436.8	19.34	68.32	448.6	18.64	80.1	464.2	20.04	81.14	444.6	19	74.28
2020-04-29	Treatment_period	3	2	NIGHT	1	460.4	23.92	61.96	470	24.7	62.16	443.4	19.04	71.2	457.2	18.02	81.7	468	19.42	81.36	456.6	18.5	78.36
2020-04-29	Treatment_period	4	3.8	NIGHT	1.9	463.2	23.94	62.28	474.6	24.4	63.38	456.4	18.68	76.5	463.2	18	81	472	18.84	81.72	465	17.94	80.16
2020-04-29	Treatment_period	5	50.4	DAY	25.2	461.4	24.92	65.74	476.4	26.28	64.44	464	18.7	79.56	466.8	18.22	83.66	472	18.02	85.16	468.8	17.98	79.98
2020-04-29	Treatment_period	6	173.4	DAY	86.7	456	27.1	67.7	470.4	28.62	67.7	456.2	19.52	84.78	462.8	18.76	87.1	463.4	18.98	86.7	470	19.1	80.62
2020-04-29	Treatment_period	7	338.8	DAY	169.4	434.8	29.92	67.56	436.8	31.42	67.86	423	20	80.6	445	19.74	82.62	448.8	21.14	88.58	459	19.72	74.9
2020-04-29	Treatment_period	8	270.8	DAY	135.4	420.6	30.92	65.82	414	31.74	68.7	415.2	20.04	76.88	431.6	19.86	76.68	432.4	21.38	84.4	438.2	19.84	69.24
2020-04-29	Treatment_period	9	901	DAY	450.5	387.6	33.74	64.7	370.6	34.04	67.66	406.6	20.76	68.94	414.6	20.48	68.48	402.2	24.3	83.56	425	20.26	57.72
2020-04-29	Treatment_period	10	911	DAY	455.5	355.4	34.1	69.2	341	34.1	75.94	407	21.08	61.42	410.4	21	62.24	388.8	26.64	76	415.4	20.76	54.22
2020-04-29	Treatment_period	11	1029.2	DAY	514.6	344.2	34.5	72.46	335.4	34.9	71.1	405	21.6	59.96	408.4	21.68	60.14	369.2	30.14	85.18	410	21.6	54.48
2020-04-29	Treatment_period	12	601.2	DAY	300.6	356.4	33.46	72.04	350.8	33.84	69.6	409.4	21.12	61.08	411.6	21.24	60.84	346.2	29.9	83.48	409.8	21.3	55.22
2020-04-29	Treatment_period	13	735.6	DAY	367.8	371	34.08	64.26	364.2	34.42	64.9	409.8	21.52	60.82	411.2	21.76	60.52	371	29.36	76.1	411.6	21.68	54.78
2020-04-29	Treatment_period	14	761.6	DAY	380.8	369.6	34.28	64.96	360	34.7	64.74	409.8	21.7	58.9	411.6	21.96	58.74	367.6	30.56	84.36	410	21.96	53.08
2020-04-29	Treatment_period	15	308.2	DAY	154.1	380.8	32.96	67.38	373.8	33.28	70.84	414	21.06	58.2	415.4	21.14	58.56	355	29.32	83.42	412.4	21.2	53.56
2020-04-29	Treatment_period	16	403.6	DAY	201.8	398.8	30.44	63.36	393.8	31.32	66.02	412.6	20.22	69.72	412.6	20.12	73.1	382.8	25.1	81.9	413.6	20.16	67.88
2020-04-29	Treatment_period	17	382.4	DAY	191.2	382.2	32.24	65.02	380.2	32.74	67.84	406	20.74	68.8	406.4	20.66	71.74	362.4	26.48	82.8	406.2	20.66	66.26
2020-04-29	Treatment_period	18	21.4	DAY	10.7	409.4	29.56	66.26	409.6	30.62	66.38	421.8	19.96	72.4	421.2	19.72	77.74	385.4	22.96	86.22	418.4	19.8	72.06
2020-04-29	Treatment_period	19	13.8	DAY	6.9	431.4	28.84	62.86	437.8	30.16	60.76	436	20.14	76.24	434.6	19.14	83.56	413	20.88	85.14	431.6	19.34	78.58
2020-04-29	Treatment_period	20	2	NIGHT	1	449.6	27.48	64.5	460.8	27.88	63.7	459.8	20.12	74.36	453.4	18.88	82.84	437.2	20.52	84.66	453.6	19.04	78
2020-04-29	Treatment_period	21	2	NIGHT	1	460	25.08	67.02	474.2	25.56	65.58	456	19.48	73.44	465.2	18.38	82.52	454.6	19.86	83.88	467.4	18.68	78.44
2020-04-29	Treatment_period	22	2	NIGHT	1	466.2	24.56	64.48	479.2	25.46	61.92	459.4	19.1	73.54	472.8	17.74	82.18	467	19.12	82.7	475.6	18.1	78.7
2020-04-29	Treatment_period	23	2	NIGHT	1	471.4	24.1	63.88	486.8	25.2	61.26	473.4	18.88	74.82	482	18.2	78.62	478	18.6	81.58	483.6	17.62	78.56
2020-04-30	Treatment_period	0	2	NIGHT	1	478.4	23.98	62.7	494.8	24.82	61.24	490.2	18.52	76.1	492.8	17.9	78.44	489.2	18.08	80.92	493.2	17.94	76.34
2020-04-30	Treatment_period	1	2	NIGHT	1	489	23.9	60.74	507.6	24.34	60.18	507.2	17.98	75.88	505.6	17.92	75.82	501.2	17.4	78.68	504.8	17.86	74.22
2020-04-30	Treatment_period	2	2	NIGHT	1	500.2	23.92	62.18	518.8	24.3	61.52	519.8	18.08	76.9	517.4	18.02	78.32	511.6	17.36	80.04	515.2	17.88	76.06
2020-04-30	Treatment_period	3	2	NIGHT	1	510.6	24.06	62.92	529.4	24.36	62.6	531.4	18.2	78.98	528.2	18.02	81.42	520.8	17.38	82.04	525	17.86	78.68
2020-04-30	Treatment_period	4	8.8	NIGHT	4.4	514	23.78	62.62	533.4	24.24	61.64	532	17.98	81.16	529.8	17.94	82.16	519.4	17.04	83.54	526.4	17.64	80.82
2020-04-30	Treatment_period	5	111.4	DAY	55.7	510.6	24.36	63.04	533.4	25.84	59.98	524.2	18.36	77	523.2	17.7	79.78	511.6	15.88	84.72	521.2	17.2	77.22
2020-04-30	Treatment_period	6	322.2	DAY	161.1	555.6	27.78	63.88	509.4	29.22	62.86	491	19.44	80.66	495	19.4	82.94	484.6	18.42	85.72	496.2	19.28	78.04
2020-04-30	Treatment_period	7	462	DAY	231	589.6	30.42	65.48	490.4	31.58	65.54	429.4	19.96	76.42	430.4	19.86	82.76	482.8	21.68	86	438.2	19.9	76.06
2020-04-30	Treatment_period	8	381.4	DAY	190.7	531.6	31.92	66.82	483.8	32.22	69.06	419.2	20.12	70.24	414.4	20.06	73.72	472.6	30.32	66.96	418.6	20.1	66.36
2020-04-30	Treatment_period	9	713.4	DAY	356.7	496.4	32.92	66.26	457.4	33.28	68.3	416	20.54	64.8	413.4	20.48	67.86	474.6	32.62	67.8	417.4	20.62	60.66
2020-04-30	Treatment_period	10	742.4	DAY	371.2	400.8	33.02	66.8	399.4	33.2	70.64	411.8	20.74	60.64	422.4	20.74	63.4	440.4	32.84	68.74	410.8	20.78	56.48
2020-04-30	Treatment_period	11	861.4	DAY	430.7	358.4	33.72	68.64	341.8	34.08	71.4	407.6	21	56.76	410	20.92	59.12	422.8	33.38	69.28	408	21.02	53.04
2020-04-30	Treatment_period	12	486.4	DAY	243.2	357.8	31.94	68.28	351.2	32.12	72	407.4	20.52	59.66	411.6	20.44	62.6	415	31.76	68.64	409.6	20.52	56.86
2020-04-30	Treatment_period	13	389.6	DAY	194.8	371.6	31.6	67.06	364	31.96	70.2	402.6	20.46	59.58	406	20.38	61.82	388	31.76	67.3	427	20.48	56.12
2020-04-30	Treatment_period	14	716.6	DAY	358.3	376.6	31.86	64.6	369	32.2	67.42	401.2	20.56	64.64	401.2	20.5	67.96	382.4	31.82	66.04	410	20.54	62.64
2020-04-30	Treatment_period	15	843	DAY	421.5	362.6	34	64.92	344.4	34.32	68.86	402.8	21.26	58.06	403.4	21.18	60.54	360.2	33.52	67.46	404	21.3	55.08
2020-04-30	Treatment_period	16	499.6	DAY	249.8	365.4	32.64	67.98	352.4	33.04	72.28	406.8	21.2	54.06	407.8	21.26	55.44	359.4	32.46	70.4	406.8	21.24	50.74
2020-04-30	Treatment_period	17	420.6	DAY	210.3	368.6	32.82	67.1	355.6	33.14	70.04	408.2	21.28	51.56	409	21.32	52.86	365	32.24	69.22	408	21.34	48.08
2020-04-30	Treatment_period	18	91.8	DAY	45.9	394	30.3	64.7	387.6	31.18	68.02	411.6	20.1	63.36	411.6	20	66.72	390.2	30	68.5	410.6	20.1	61.56
2020-04-30	Treatment_period	19	6.6	NIGHT	3.3	422.6	28.88	62.58	424.4	30.36	62.02	427	19.96	72.04	425.8	19.34	78.36	422.4	29.22	64.74	423.4	19.68	72.64
2020-04-30	Treatment_period	20	2	NIGHT	1	440	27.64	65.1	450.2	27.88	67	440.8	20.08	72.94	437.6	19.24	79.66	445.4	27.02	69.7	436.6	19.72	74.08
2020-04-30	Treatment_period	21	2	NIGHT	1	453.2	24.76	69.48	465.4	25.56	69.68	451.6	19.18	74.88	451.2	18.66	81.64	459.8	24.4	72.9	447	19.02	75.9
2020-04-30	Treatment_period	22	2	NIGHT	1	462.2	24.2	67.54	477.4	25.02	67.82	467.4	19.02	78.18	467	18.4	83.76	471.8	24.12	71.12	461.4	18.86	79.4
2020-04-30	Treatment_period	23	2	NIGHT	1	467.2	23.98	64.36	484.8	24.54	66.04	477	18.62	80.96	474.6	17.98	84.58	477.8	23.98	68.76	470.6	18.54	81.14
2020-05-01	Treatment_period	0	2	NIGHT	1	468.4	24.12	64.42	487	24.56	65.6	482	18.46	82.64	478.8	17.8	85.72	480.8	23.96	69.26	474.8	18.38	82.26
2020-05-01	Treatment_period	1	2	NIGHT	1	467.6	23.92	63.8	488	24.38	65.06	484.4	18.06	83.96	479.6	17.66	85.48	480.8	23.96	68.08	476	17.94	82.84
2020-05-01	Treatment_period	2	2	NIGHT	1	466	23.82	61.8	487.4	24.28	63.72	484.2	17.6	83.86	480.6	17.74	83.12	480	23.84	66.76	475.4	17.6	81.58
2020-05-01	Treatment_period	3	2	NIGHT	1	466.2	23.76	60.58	488.8	24.16	63.9	485.6	17.68	81.9	483.2	17.72	81.36	481.2	23.94	65.62	475	17.54	79.98
2020-05-01	Treatment_period	4	7.4	NIGHT	3.7	468.6	23.46	61.44	491.2	24.1	64.18	488.6	17.54	81.14	486.6	17.64	80.5	484.2	23.84	65.56	477.4	17.34	79.36
2020-05-01	Treatment_period	5	106.4	DAY	53.2	465.2	24.2	63.24	489.4	25.64	64.2	484	18.26	76.94	484.8	18.14	79.68	482	25	65.7	476.6	17.62	76.5
2020-05-01	Treatment_period	6	155.2	DAY	77.6	449.8	27.12	65.44	468.8	28.42	67.64	461.2	19.32	85.44	463.8	19.02	87.98	463	27.66	69.14	459.4	19.36	81.3
2020-05-01	Treatment_period	7	614.2	DAY	307.1	427.6	30.08	64.22	430.4	31.08	67.28	429.2	19.8	78.64	431.2	19.66	81.04	435	30.46	67.36	435.2	19.74	74.92
2020-05-01	Treatment_period	8	779.8	DAY	389.9	376.8	32.9	65.66	372	33.02	69.54	408.4	20.42	61.52	408.2	20.4	63.6	377.2	32.78	69.2	411.6	20.48	55.78
2020-05-01	Treatment_period	9	769.4	DAY	384.7	358.2	33.34	68.7	347.4	33.5	70.72	405.6	20.62	54.16	406.4	20.62	55.18	356.4	33.18	71.62	408.4	20.7	49.16
2020-05-01	Treatment_period	10	994	DAY	497	353	33.7	70.82	337.4	33.9	71.8	404	20.88	51.6	404.8	20.84	52.36	352.2	33.4	71.98	406	20.9	46.34
2020-05-01	Treatment_period	11	719.8	DAY	359.9	353.8	33.24	71.52	341.6	33.6	72.26	404.4	20.64	50	405.6	20.7	50.28	350.2	33.14	72.6	405.6	20.72	44.48
2020-05-01	Treatment_period	12	1259.6	DAY	629.8	358.2	34.22	66.12	345	34.36	69.32	404.4	21.2	49.28	405	21.3	49.88	356	34.1	69.74	404.4	21.3	44.68
2020-05-01	Treatment_period	13	1183	DAY	591.5	362.8	34.68	66.02	347.6	34.82	74.52	404.4	21.5	48.24	405.8	21.7	48.26	349.8	34.28	80.38	405.8	21.64	43.16
2020-05-01	Treatment_period	14	1224.4	DAY	612.2	373.4	34.94	67.34	355.2	35.1	70.5	406.4	22.04	46.28	406.6	22.38	44.56	355.6	34.78	79	406.6	22.16	40.02
2020-05-01	Treatment_period	15	841.8	DAY	420.9	366.2	33.94	69.38	357.4	34.56	72.86	405.8	21.6	46.58	406.2	21.7	44.98	353.8	34	78.22	406	21.64	39.68
2020-05-01	Treatment_period	16	354.2	DAY	177.1	370.8	32.3	69.36	369	32.66	75.82	406	20.8	48.58	406.6	20.84	47.12	359.4	32.4	71.66	406	20.92	42
2020-05-01	Treatment_period	17	208.6	DAY	104.3	386.6	30.76	65.54	384	31.28	74.98	407.4	20.22	54.02	407.6	20.2	54.48	380.2	30.64	69.78	407.2	20.24	49.2
2020-05-01	Treatment_period	18	70.8	DAY	35.4	401.2	30.02	63.96	398.8	31.2	71.86	410.2	19.92	63.54	409	19.88	67.34	396.8	29.98	68.78	409	19.84	60.22
2020-05-01	Treatment_period	19	12.2	DAY	6.1	422	29.44	63.12	426.8	31.02	68.98	424.4	20.1	64.92	423.6	19.82	73.82	422	29.74	65.9	421.8	19.94	65.02
2020-05-01	Treatment_period	20	2	NIGHT	1	435.8	27.62	64.56	446.4	28.14	71.08	433.8	20.4	62.38	431.4	19.5	66.98	439.8	27.3	68.88	431.6	20.08	62.16
2020-05-01	Treatment_period	21	2	NIGHT	1	442.6	24.44	65.42	453.4	25.22	71.44	438.6	19.02	68.56	437.8	18.24	74.2	446.2	24.32	71.08	434.4	18.92	67.94
2020-05-01	Treatment_period	22	2	NIGHT	1	449.6	24.12	63.84	463.2	24.66	70.8	453.8	18.32	73.68	452.6	17.68	77.08	456	24.02	69.94	447.8	18.26	73.26
2020-05-01	Treatment_period	23	2	NIGHT	1	454.6	24.06	62.78	471	24.52	70.26	466.6	18	75.86	464	17.7	78.04	463.8	24.02	67.88	458.2	17.9	75.5
2020-05-02	Treatment_period	0	2	NIGHT	1	459.8	23.86	62.32	478.8	24.34	69.42	475.6	17.68	77.56	472.8	17.64	78.68	471.4	23.86	67.7	466.2	17.62	77.18
2020-05-02	Treatment_period	1	2	NIGHT	1	464.8	23.6	59.4	486.2	24.16	67.6	483.6	17.7	74.86	480.6	17.54	74.86	478.4	23.7	65.22	473.8	17.3	75.54
2020-05-02	Treatment_period	2	2	NIGHT	1	468.8	23.66	57.66	491.8	24.26	67.72	491.2	17.72	73.24	488.2	17.4	73.62	484	24.02	63.24	479.2	17.06	74.62
2020-05-02	Treatment_period	3	2	NIGHT	1	473.4	23.76	57.16	497.4	24.24	67.46	498.2	17.8	72.92	494.6	17.44	73.18	489.6	24.1	63.04	484.2	16.98	74.52
2020-05-02	Treatment_period	4	10.6	DAY	5.3	479.4	23.62	57.28	503.8	24.22	67.56	505.8	17.68	72.84	502.6	17.4	72.84	497.2	23.94	63.3	491.4	16.66	74.56
2020-05-02	Treatment_period	5	133.2	DAY	66.6	480.8	24.16	60.6	506.2	25.44	69.48	507.8	18.16	71.74	506.2	17.92	74.5	500.6	24.72	64.66	495.4	16.88	72.64
2020-05-02	Treatment_period	6	246.8	DAY	123.4	467.2	27.5	64.64	485.6	28.84	73.34	482.8	19.6	82.1	483	19.62	83.84	481.6	27.94	69.34	477.4	19.52	79.22
2020-05-02	Treatment_period	7	457.4	DAY	228.7	429.6	30.84	64.76	430	31.62	73.58	425	19.94	73.56	427	19.92	75.8	433	31.44	68.4	433.4	19.92	69.84
2020-05-02	Treatment_period	8	800	DAY	400	390.4	32.08	66.64	388.8	32.56	73.62	402.2	20.32	69.62	405	20.22	71.48	386.2	32.44	69.62	407.8	20.42	65.08
2020-05-02	Treatment_period	9	683.8	DAY	341.9	356	33.44	70.72	358	33.48	77.04	406.2	20.54	59.04	407.4	20.6	59.02	348.2	33.02	74.28	408.6	20.6	53.12
2020-05-02	Treatment_period	10	692	DAY	346	361	32.04	69.34	363.2	32.38	75.98	407.6	20.44	62.04	408.4	20.3	62.98	353.6	32.06	72.82	409.2	20.44	57.2
2020-05-02	Treatment_period	11	882.6	DAY	441.3	353	33.18	66.9	354.6	33.54	74.56	400.8	20.56	62.7	402.8	20.58	64.36	346.8	32.94	72.46	403.8	20.58	58.56
2020-05-02	Treatment_period	12	1294.2	DAY	647.1	353.8	34.28	67.5	347.2	34.4	75.48	403.8	21.1	54.2	404.2	21.14	55.02	336.4	34.12	76.94	404.2	21.14	49.94
2020-05-02	Treatment_period	13	269.8	DAY	134.9	363.6	31.06	70.52	371.4	31.44	76.34	405.2	20.02	62.48	406.6	19.94	62.62	351.4	30.9	75.26	405.6	20.06	57.38
2020-05-02	Treatment_period	14	146	DAY	73	394.6	26.48	67.14	393.6	27.8	72.62	406	18.62	82.76	407.2	18.24	84.6	388	27.1	69.92	407.2	18.52	77.8
2020-05-02	Treatment_period	15	396.6	DAY	198.3	389.8	27.74	65.32	388	29.4	71.48	386.8	19.7	83.26	388	19.48	84.94	384.8	28.4	68.82	393.2	19.64	79.88
2020-05-02	Treatment_period	16	538.2	DAY	269.1	361.4	31.44	64.56	358.4	32.12	73.84	390.2	20.14	71.74	389.6	20.1	73.38	352.2	31.58	69.86	392.4	20.14	68.3
2020-05-02	Treatment_period	17	353.4	DAY	176.7	369.2	30.4	64.04	367	31.26	72.94	394.2	20	71.76	393	19.94	75.08	358.8	30.48	69.14	395.4	19.94	69.52
2020-05-02	Treatment_period	18	158.2	DAY	79.1	380.6	30.76	62.7	383.4	31.32	72.12	400.4	19.82	71	398.4	19.84	75.22	373.4	30.6	68.54	399.4	19.82	68.32
2020-05-02	Treatment_period	19	13.6	DAY	6.8	408.6	28.72	60.3	412	30.4	67.86	414	19.42	77.38	410	18.76	82.5	403.4	29.16	65.42	410	19.22	75.48
2020-05-02	Treatment_period	20	2	NIGHT	1	428.8	27.52	58.04	435.8	27.82	69.18	433.8	19.04	76.72	429	18.04	80.3	430.4	27.42	66.34	429	19	75.48
2020-05-02	Treatment_period	21	2	NIGHT	1	440	24.02	62.1	449.4	24.7	71.04	449.6	17.84	76.54	445	17.78	76.24	447	24.2	67.76	443.6	17.78	76.14
2020-05-02	Treatment_period	22	2	NIGHT	1	447.2	23.44	60.22	458.2	24.4	69.46	462.2	17.88	74.86	457.6	17.74	75.24	458.4	24.04	66.22	455	17.64	74.94
2020-05-02	Treatment_period	23	2	NIGHT	1	452.8	23.82	59.2	465.4	24.36	70.62	472.6	18.06	75.06	467.6	17.92	75.56	468	24.02	66.44	464.4	17.78	75.18
2020-05-03	Treatment_period	0	2	NIGHT	1	458	23.72	58.9	472.4	24.16	71.24	480.8	17.66	77.06	476.6	17.62	76.92	475.2	23.76	66.4	471.6	17.46	76.88
2020-05-03	Treatment_period	1	2	NIGHT	1	461.2	23.82	57.88	476	24.22	70.32	486	17.72	77	481.6	17.62	76.4	480.2	23.8	65.76	476	17.2	77.6
2020-05-03	Treatment_period	2	2	NIGHT	1	464.2	23.72	58.88	479.8	24.16	71.26	490.6	17.7	79.18	486.4	17.54	78.36	484.8	23.7	66.6	480.2	17.16	79.22
2020-05-03	Treatment_period	3	2	NIGHT	1	466.8	23.58	56.28	482.4	24.02	69.46	494	17.84	76.74	489.6	17.36	75.52	488.8	23.94	64.04	483.6	17.08	77.58
2020-05-03	Treatment_period	4	12	DAY	6	468.6	23.44	55.66	485.6	24.02	69.3	496	17.6	76.18	493	17.24	74.42	491.2	23.76	63.68	486	16.86	76.24
2020-05-03	Treatment_period	5	61.2	DAY	30.6	464.8	23.98	61.46	484.6	25.3	72.38	489.4	18.18	75.4	489	17.96	77.2	488.2	24.76	66.28	482.4	17.6	74.56
2020-05-03	Treatment_period	6	182.4	DAY	91.2	452	26.38	66.06	467.4	27.58	75.68	467.8	18.5	85.7	469.4	18.3	87.1	471	26.82	71.1	468.4	18.48	81.66
2020-05-03	Treatment_period	7	311.2	DAY	155.6	425	27.96	69.04	429.6	29.24	78.36	421.8	19.56	88.66	425.2	19.38	90.8	432	28.46	73.08	432.2	19.52	84.18
2020-05-03	Treatment_period	8	545.2	DAY	272.6	385.2	30.8	67.92	371.8	32	77.72	391.4	19.9	79.4	391	19.92	78.88	378.4	31.38	71.92	396.6	19.9	73.84
2020-05-03	Treatment_period	9	721.4	DAY	360.7	363.8	31.86	67.18	344.4	32.3	78.94	392.8	20.08	72.02	395.2	20.04	71.08	350	32.04	72.2	396.8	20.1	65.16
2020-05-03	Treatment_period	10	961.2	DAY	480.6	334.4	33.7	68.52	300.8	33.82	80.66	394.8	20.46	61.12	399.2	20.46	59.74	321.2	33.74	73.08	398	20.48	53.88
2020-05-03	Treatment_period	11	962.4	DAY	481.2	334	33.34	71.78	306.8	33.72	80.28	395.4	20.72	61.58	399	20.7	59.52	322.2	33.6	73.84	396.2	20.78	52.02
2020-05-03	Treatment_period	12	445.4	DAY	222.7	348.4	31.5	70.14	322	32.1	80.54	397	20.12	62.5	400.2	20.26	60.74	332.6	31.86	74.6	400.8	20.24	54.02
2020-05-03	Treatment_period	13	705.6	DAY	352.8	350.4	32.42	67.88	323	33.08	79.08	392.2	20.5	61.6	394.6	20.46	60.44	335.6	32.62	73.5	395.2	20.54	54
2020-05-03	Treatment_period	14	801.6	DAY	400.8	338.4	32.54	68.42	315.2	32.94	79.64	396.8	20.54	54.44	398.2	20.52	53.76	321.6	32.68	73.56	398.4	20.6	49.24
2020-05-03	Treatment_period	15	669.8	DAY	334.9	334.2	32.56	69.78	305.4	33.02	79.84	399.8	20.5	54.04	401.6	20.46	53.2	318	32.74	73.46	400.6	20.56	48.92
2020-05-03	Treatment_period	16	813.8	DAY	406.9	343.8	32.96	67.48	310.4	33.48	79.36	401.8	20.84	49.72	402.8	20.8	48.98	326.4	33.1	71.64	401.2	20.82	44.58
2020-05-03	Treatment_period	17	353.8	DAY	176.9	361.4	31.56	65.94	340.2	31.9	77.84	403.8	20.3	51.58	405.6	20.28	50.32	346.8	31.32	71.1	404.6	20.28	45.98
2020-05-03	Treatment_period	18	163.4	DAY	81.7	387	30.44	63.76	373.6	31.28	75.32	404.2	20.04	60.74	405.4	19.96	60.06	377	30.52	69.46	405.4	20	53.52
2020-05-03	Treatment_period	19	21.2	DAY	10.6	413.4	28.86	61.76	409.4	30.52	71.84	417.4	19.64	71.6	415.8	19.08	75.96	408.6	29.32	67.12	415.4	19.44	66.72
2020-05-03	Treatment_period	20	2	NIGHT	1	436.2	27.34	59.44	443.4	27.84	72.74	442.4	19.12	72.72	436.4	18.18	77.94	438.6	27.32	67.5	437.6	18.94	70.28
2020-05-03	Treatment_period	21	2	NIGHT	1	451.6	24	62.44	464	24.94	74.24	465	17.96	73.32	457.6	17.64	74.98	459	24.12	68.68	457	17.72	72.78
2020-05-03	Treatment_period	22	2	NIGHT	1	463	23.98	57.8	480.6	24.48	70.98	483.8	17.86	71.32	475.6	17.8	71.5	475	24.3	65.2	472.4	17.62	71.18
2020-05-03	Treatment_period	23	2	NIGHT	1	472.8	24.04	56.4	492.8	24.46	69.8	498.2	17.9	70.6	489.6	17.92	70.4	488	24.34	64.58	485	17.72	70.24
2020-05-04	Treatment_period	0	2	NIGHT	1	481.2	24.04	56.02	503	24.46	69.68	509.4	18.06	70.42	501.2	17.82	71.32	498.4	24.3	64.36	494.8	17.58	71.3
2020-05-04	Treatment_period	1	2	NIGHT	1	490.6	24	55.2	514	24.4	69.12	522.8	18.06	70.8	514.2	17.62	71.66	510.2	24.28	63.76	506.6	17.54	71.5
2020-05-04	Treatment_period	2	2	NIGHT	1	500.6	24.08	54	524.8	24.42	68.46	534.8	18.06	70.86	526.8	17.6	70.82	521.4	24.32	63.08	517.2	17.48	71.18
2020-05-04	Treatment_period	3	2	NIGHT	1	513	24.1	53.08	537	24.42	68.12	549.4	17.92	72.26	541.4	17.56	70.7	534.8	24.36	62.74	531.4	17.42	71.3
2020-05-04	Treatment_period	4	5.6	NIGHT	2.8	525.2	23.96	54.9	550	24.5	69.34	562.2	17.74	73.22	554.6	17.54	72.28	547.6	24.2	64.08	543.6	17.42	71.86
2020-05-04	Treatment_period	5	40	DAY	20	536	24.52	61.26	560.6	25.88	72.86	569.2	18.12	75.84	564	17.92	78.72	557.4	25.18	67.46	554	17.58	75.58
2020-05-04	Treatment_period	6	135	DAY	67.5	573.8	26.08	64.86	559.6	27.48	75.8	557.8	18.82	82.64	555.4	18.64	84.34	552	26.66	71.78	550.2	18.34	81.32
2020-05-04	Treatment_period	7	224.8	DAY	112.4	555	27.64	69.46	565.4	29.1	76.34	530.4	19.68	87.42	522	19.56	89.28	526	28.28	73.48	522.4	19.18	85.08
2020-05-04	Treatment_period	8	257.2	DAY	128.6	568.6	28.32	70.02	549.8	30.18	78.22	504.8	19.78	87.54	494	19.78	89.92	535.6	29.04	74.58	490	19.78	84.34
2020-05-04	Treatment_period	9	186.6	DAY	93.3	595.6	28.28	71.62	528.6	29.68	78.2	465.8	19.78	86.86	468.4	19.54	91.7	568.2	29.08	75.26	476.6	19.66	84.66
2020-05-04	Treatment_period	10	333.4	DAY	166.7	613.8	29.4	70.92	506.2	30.76	76.8	440.4	19.92	87.6	449.4	19.92	89.36	494.8	30.4	73.74	479.2	19.92	82.12
2020-05-04	Treatment_period	11	497.6	DAY	248.8	519.8	29.94	69.78	459	31.56	76.78	430.8	19.9	85.42	441.8	19.9	84.8	467.8	30.82	72.5	430	19.86	77.96
2020-05-04	Treatment_period	12	473.4	DAY	236.7	410.4	30.54	68.1	383.2	32	76.62	426.8	19.94	82.7	406	19.94	82.78	432.8	31.3	71.34	417.8	19.94	75.14
2020-05-04	Treatment_period	13	387.4	DAY	193.7	378	29.8	69.56	361.6	31.32	78.28	406	19.82	83.86	390.6	19.9	85.28	383.4	30.54	72.32	421.8	19.9	76.96
2020-05-04	Treatment_period	14	194.6	DAY	97.3	388.4	28.98	71.16	385.6	30.58	79.68	440	19.72	84.72	384.6	19.66	89.14	384.8	29.62	74.12	394.4	19.74	80.46
2020-05-04	Treatment_period	15	338.8	DAY	169.4	393	29.8	70.82	392.4	31.46	78.72	398.2	19.86	85.2	380.6	19.84	87.02	378	30.6	73.28	388	19.92	79.3
2020-05-04	Treatment_period	16	459.2	DAY	229.6	371.6	31.5	68.46	359.6	32.56	78.08	384.2	20.16	79.34	386	20.1	78.68	354.2	32.14	72.08	387.4	20.12	69.92
2020-05-04	Treatment_period	17	155.8	DAY	77.9	372.4	30.2	68.32	356.6	31.18	79.12	393	19.86	75.12	394	19.7	76.26	353.8	30.5	73.4	395.8	19.86	66.3
2020-05-04	Treatment_period	18	81.6	DAY	40.8	399.6	29.02	64.84	392.4	30.74	74.82	401.8	19.68	82.88	400.2	19.4	87.76	389.2	29.46	69.9	403.8	19.66	79.36
2020-05-04	Treatment_period	19	21.2	DAY	10.6	414.6	28.5	61.94	414.6	30.66	71.98	410.4	19.14	84.56	407	18.6	88.84	410.2	29.2	67.16	410.4	18.96	81.3
2020-05-04	Treatment_period	20	2	NIGHT	1	432	27.52	55.76	437.4	28.1	71.04	430.6	18.6	84.2	426.4	17.8	84.16	433.2	27.7	65.08	428.6	18.4	80.52
2020-05-04	Treatment_period	21	2	NIGHT	1	444.6	24.28	57.46	452.4	24.88	72.92	448.4	17.82	79.5	444	17.62	77.42	449.8	24.3	66.44	445.6	17.5	77.1
2020-05-04	Treatment_period	22	2	NIGHT	1	454.6	23.92	53.92	463.8	24.48	69.9	462.4	17.84	74.48	457.8	17.42	73.86	462	24.08	63.52	458.4	17.38	73.86
2020-05-04	Treatment_period	23	2	NIGHT	1	462.6	24.02	51.66	473.4	24.42	68.14	473.6	17.76	71.94	469.6	17.4	71.48	472.8	24.32	61.66	469.6	17.24	72.06
2020-05-05	Treatment_period	0	2	NIGHT	1	468.2	24.02	51.46	481.8	24.34	67.9	482.6	17.86	71.22	479.2	17.38	71.06	481.8	24.28	61.7	478.2	17.34	71.36
2020-05-05	Treatment_period	1	2	NIGHT	1	474.2	24.06	50.32	489	24.4	67.42	489.8	17.72	71.6	487.6	17.42	70.2	489.2	24.36	60.84	485.8	17.38	70.76
2020-05-05	Treatment_period	2	2	NIGHT	1	479	24.08	49.14	495	24.4	67.36	496	17.74	70.72	494.4	17.48	69.08	496	24.4	60.1	493	17.48	70.24
2020-05-05	Treatment_period	3	2	NIGHT	1	483.6	24.12	48.82	501	24.36	68	501.2	17.7	70.02	501.2	17.54	69.08	501.8	24.36	60.14	499.2	17.46	70.24
2020-05-05	Treatment_period	4	14.6	DAY	7.3	486.8	23.52	50.38	505.2	24.22	69.2	504	17.36	70.72	504.8	17.34	69.72	506	23.96	60.94	502.8	17.16	70.24
2020-05-05	Treatment_period	5	138.2	DAY	69.1	480.8	23.34	57.32	502	24.84	72.7	496	17.7	71.24	498.8	17.52	73.36	501.4	24.26	63.48	499.2	17.32	70.14
2020-05-05	Treatment_period	6	416	DAY	208	460.8	26.56	60.86	473.6	28.18	74.12	464	19.2	77.36	469.6	19.28	79.18	473.4	27.54	66.7	468	19.38	75.08
2020-05-05	Treatment_period	7	731.4	DAY	365.7	413.8	31.22	64.08	419.4	32.18	77.26	406.4	20	74.12	407	20	75.72	425.8	31.7	69.12	415.6	20.02	65.32
2020-05-05	Treatment_period	8	1049.4	DAY	524.7	354.8	33	69.4	370.4	33.14	78.8	398	20.24	68.78	393	20.22	64.88	431.6	33.06	72.2	411.2	20.32	53.9
2020-05-05	Treatment_period	9	973.8	DAY	486.9	323.2	33.54	75.12	316.4	33.84	82.02	398.8	20.48	56.94	404.4	20.38	53.86	394	33.54	75.14	403.8	20.42	46.78
2020-05-05	Treatment_period	10	1171.8	DAY	585.9	339	33.02	70.56	321.6	33.54	80.6	406.4	20.26	58.64	399.4	20.3	57.18	349	33.28	72.34	395.6	20.46	49.7
2020-05-05	Treatment_period	11	339.2	DAY	169.6	348.4	30	70.38	330.4	30.8	81.24	391.2	19.82	66.78	395.2	19.64	66.9	336.6	30.44	74.46	397.4	19.86	58.48
2020-05-05	Treatment_period	12	1530.2	DAY	765.1	356.2	33.62	68.06	317.4	34.92	77.96	386.6	20.46	63.58	387.8	20.42	61.96	323.6	34.06	73.32	386.8	20.46	56.04
2020-05-05	Treatment_period	13	1505.4	DAY	752.7	366.4	34.42	79.98	363	34.9	81.04	393.8	20.86	56.28	396	20.86	53.16	347.6	33.68	81.42	396.4	20.88	46.54
2020-05-05	Treatment_period	14	833.8	DAY	416.9	348	33.82	79.9	402	29.54	74.2	398	20.52	55.86	399.6	20.62	53	406.2	29.26	66.04	400.6	20.54	46.74
2020-05-05	Treatment_period	15	710.4	DAY	355.2	371.6	30.16	66.38	398.4	28.34	75.36	395.8	19.82	66.5	395.6	19.84	67.08	419.8	28	69.98	399.6	19.92	61.22
2020-05-05	Treatment_period	16	827.2	DAY	413.6	352.4	32.28	65.9	331	32.4	78.28	388.4	20.38	62.78	391.8	20.3	61.62	351.6	32.04	69.82	394.6	20.34	55.24
2020-05-05	Treatment_period	17	256.6	DAY	128.3	363.4	30.68	67.74	340.4	31.24	80.04	395.8	20.1	63.76	400	20.04	65.22	348.4	30.54	71.9	398.4	20.12	57.66
2020-05-05	Treatment_period	18	170.8	DAY	85.4	388.4	29.56	64.3	378.4	30.44	76.2	400.2	19.68	69.72	399.2	19.6	75.96	381.8	29.4	68.66	402	19.7	66.38
2020-05-05	Treatment_period	19	27.6	DAY	13.8	409.8	27.66	61.8	406.6	29.26	72.68	409.4	18.78	75.68	407.8	18.5	79.2	405.4	28.16	65.76	408.8	18.76	73.36
2020-05-05	Treatment_period	20	2	NIGHT	1	428.6	27.24	56.9	433.6	27.78	72.54	429	18.74	74.02	426	18.2	74.34	431	27.48	64.18	425.4	18.82	70.44
2020-05-05	Treatment_period	21	2	NIGHT	1	440.8	24.86	57.96	450.4	25.16	73.1	448.2	17.82	73.12	445.6	17.7	72.94	448.4	25.24	64.44	441.8	17.66	72
2020-05-05	Treatment_period	22	2	NIGHT	1	450.6	24.76	54.64	462.8	25.12	70.56	463.6	17.8	70.64	462.6	17.7	70.66	462.2	25.22	62.02	456.6	17.62	70.64
2020-05-05	Treatment_period	23	2	NIGHT	1	457.6	24.82	52.78	473.2	25.18	70.08	475.4	17.98	68.78	474.8	17.72	69.28	472.8	25.14	61.14	466.6	17.6	69.66
2020-05-06	Treatment_period	0	2	NIGHT	1	463.8	24.92	51.86	483	25.28	70.1	485.8	18.2	68.18	486.4	17.82	68.42	482	25.22	60.48	476.6	17.7	69.44
2020-05-06	Treatment_period	1	2	NIGHT	1	468.4	24.9	54.84	491.4	25.26	74.78	493.6	18.14	72.26	494.6	17.82	73.04	489.2	25.16	62.78	483.8	17.66	73.14
2020-05-06	Treatment_period	2	2	NIGHT	1	471	24.76	56.68	496.8	25.14	75.3	500.4	18.08	75.78	500.2	17.74	76.86	494	25.08	64.34	489.4	17.58	76.78
2020-05-06	Treatment_period	3	2	NIGHT	1	472.2	24.64	56.9	499.4	25.04	74.86	504.2	17.96	77.94	504.6	17.68	78.62	498.8	25.02	64.66	494	17.6	78.7
2020-05-06	Treatment_period	4	14.8	DAY	7.4	472.2	24.06	58.42	501	24.84	75.08	506.8	17.46	78.88	506.8	17.48	78.86	500.2	24.46	65.6	496	17.36	78.96
2020-05-06	Treatment_period	5	133.8	DAY	66.9	463.4	23.9	60.68	494.6	25.36	75	494.4	17.92	74.86	497	17.8	76.72	493.4	24.84	65.3	488.8	17.34	75.12
2020-05-06	Treatment_period	6	256.6	DAY	128.3	443.4	25.88	64	466.2	27.36	76.8	460	18.68	82.68	463	18.64	82.84	463.2	26.78	69.1	458.8	18.76	78.32
2020-05-06	Treatment_period	7	612.6	DAY	306.3	428.8	28.7	66.38	417.2	30.66	79.12	405.8	19.8	82.54	406.6	19.72	82.58	410	30.06	71.72	415.2	19.78	75.7
2020-05-06	Treatment_period	8	902.4	DAY	451.2	443.4	31.9	59.74	384.2	32.8	78.84	389.6	20.2	72.76	391	20.22	70.34	353.8	32.86	72.38	397	20.34	61.64
2020-05-06	Treatment_period	9	1185.2	DAY	592.6	370.8	33.72	72.72	358.4	34.22	79.18	396.8	20.78	62.52	398.6	20.66	60.62	343.6	33.2	72.48	399.6	20.82	51.62
2020-05-06	Treatment_period	10	1544	DAY	772	333.8	35.42	76.66	336.4	36.2	78.12	397.2	21.26	56.6	401.2	21.48	56.04	402.4	34.68	68.06	403.6	21.48	47.66
2020-05-06	Treatment_period	11	1655.8	DAY	827.9	341.8	35.44	71.06	350.2	36.18	75.84	399.4	21.68	50.86	402	21.96	47.78	363	36.08	70.76	402.6	21.82	42.82
2020-05-06	Treatment_period	12	1679	DAY	839.5	389	35.02	58.4	347.6	36.26	74.88	403.8	21.94	47.68	407.8	22.28	44.3	360	36.18	72.24	407.2	22.12	40.18
2020-05-06	Treatment_period	13	1595.6	DAY	797.8	411.8	35.84	44.92	362.2	35.96	73.18	404.4	22.1	47.64	403	22.44	43.6	362.4	36.06	69.12	405.4	22.18	39.66
2020-05-06	Treatment_period	14	1412.4	DAY	706.2	425.6	34.68	32.92	391	35.94	76.88	402.6	21.82	47.96	402.2	22.16	43.02	369	35.7	67.92	403.4	22	39.7
2020-05-06	Treatment_period	15	1171.2	DAY	585.6	433.8	35.5	24.12	412.4	35.4	79.5	402.8	21.9	46.26	402.4	22.2	41.76	382	32.76	53.44	401.6	22	39.04
2020-05-06	Treatment_period	16	765	DAY	382.5	418.8	35.36	24.18	403	35.46	86.14	404.2	21.28	45.62	404.4	21.42	40.76	397.8	34.14	58.14	403.8	21.34	37.96
2020-05-06	Treatment_period	17	521.4	DAY	260.7	415.2	32.8	29.96	400.2	33.4	88.54	404.8	20.6	45.58	404.6	20.54	40.94	388.6	32.26	63.86	403.4	20.74	38.08
2020-05-06	Treatment_period	18	177.4	DAY	88.7	415.4	29.28	37.94	407.4	31.94	87.78	409.4	20	45.82	409	20.04	42.5	398.8	31.28	62.5	408	20.1	38.88
2020-05-06	Treatment_period	19	28.4	DAY	14.2	417	25.32	50.4	420.6	31.26	87.38	418	19.82	54	417	19.48	57.02	414.4	30.08	62.2	414.4	19.76	49.26
2020-05-06	Treatment_period	20	2	NIGHT	1	419	24.6	54.5	432.2	28.98	88.64	430	19.84	54.2	428.8	18.98	59.46	430.2	28.06	62.84	426.8	19.9	51.96
2020-05-06	Treatment_period	21	2	NIGHT	1	421.2	22.9	58.6	439.4	26.2	88.98	441.8	18.9	62.02	445.6	18.12	71.18	441.6	25.34	65.92	435.8	19	58.82
2020-05-06	Treatment_period	22	2	NIGHT	1	423.4	21.56	61.14	447.8	25.74	89.02	459.8	18.34	71.12	459.2	17.62	74.64	450.6	24.98	65.06	451.6	18.34	69.54
2020-05-06	Treatment_period	23	2	NIGHT	1	425.4	20.56	63.02	453.8	25.38	88.52	473	17.74	74.96	469.4	17.68	74.28	459.6	24.9	64.4	464	17.8	74.04
2020-05-07		0	2	NIGHT	1	427.4	19.64	64.12	460	25.18	88.26	481.2	17.78	74.24	476.8	17.54	73.64	466	24.72	63.48	472.6	17.58	74.6
2020-05-07		1	2	NIGHT	1	429.8	18.9	64.6	464	25.08	88.02	486.2	17.74	74.1	481.6	17.46	72.92	471.4	24.74	62.62	478.8	17.6	74
2020-05-07		2	2	NIGHT	1	431.6	18.22	65.22	466.8	25	87.6	489	17.64	74.96	484.4	17.16	73.74	475	24.84	61.84	482.8	17.52	74.28
2020-05-07		3	2	NIGHT	1	433.4	17.72	65.82	470.6	24.98	87.26	491.8	17.72	75.26	487.4	17.22	73.76	477.8	24.9	61.38	485	17.44	74.64
2020-05-07		4	6.8	NIGHT	3.4	435.6	18	67.38	473.2	24.98	88	493.6	17.48	78.2	491.4	17.5	76.5	482	24.84	63.54	488.8	17.42	76.84
2020-05-07		5	34	DAY	17	437.8	20.22	65.46	474.2	26.8	86.6	489	18	79.44	489	17.94	80.38	482.2	25.82	65.32	486.4	17.66	77.94
2020-05-07		6	127.8	DAY	63.9	438.6	20.74	66.24	467.8	28.32	86.98	473.2	18.58	83.44	474.2	18.5	83.68	471.2	27.12	66.9	473.6	18.3	81.12
2020-05-07		7	199	DAY	99.5	447	21.04	69.56	489	29.52	87.54	460.8	18.84	89.38	447.6	18.8	90	457.6	28.18	69.4	450	18.7	84.68
2020-05-07		8	365.6	DAY	182.8	475.2	21.76	71.02	519.2	31.04	86.96	497.8	19.64	86.92	476.4	19.62	86.62	461.2	29.52	69.76	432	19.6	83.32
2020-05-07		9	399.8	DAY	199.9	483.8	23.48	67.64	501	31.86	86.4	415.8	19.74	81.72	426.8	19.78	78.9	443.8	30.9	69.5	449.6	19.7	69.3
2020-05-07		10	455.8	DAY	227.9	474	24.5	65.32	473.2	32.24	86.42	398	19.92	76.92	393.8	19.88	74.52	415.2	31.52	69.42	417.6	19.88	66.66
2020-05-07		11	690.4	DAY	345.2	451	26.38	59.58	434.2	32.88	87.12	396.2	20.26	66.74	393.6	20.16	64.54	393.8	32	66.68	398.6	20.16	60.2
2020-05-07		12	1071.2	DAY	535.6	434.6	30.58	46.56	437	34.48	85.92	398	20.68	58.96	397	20.76	55.98	441.4	30.36	51.28	401	20.78	51.22
2020-05-07		13	1575.4	DAY	787.7	421.4	36	27.78	422.4	36.28	86.04	405.6	21.5	52.48	405.2	21.86	49.32	415.4	26.56	50.12	404	21.7	46.4
2020-05-07		14	1324.6	DAY	662.3	414.2	35.66	23.66	413.4	36.3	87.7	411	21.68	50.96	407.8	21.88	47.38	408.4	23.26	53.66	408.8	22.14	44.3
2020-05-07		15	1105.8	DAY	552.9	416	34.28	23.66	419.6	35.98	87.76	406	21.72	50.04	406.4	21.78	46.06	407	22.78	54.48	406	21.96	44.7
2020-05-07		16	841	DAY	420.5	418.2	35.04	22.76	411.8	32.14	89.28	403.4	21.62	49.6	403.2	22.12	45.7	406	22.74	54.04	403.4	21.84	44.14
2020-05-07		17	519.6	DAY	259.8	416	33.06	24.82	409.2	31.14	88.3	404.2	21.08	49.88	404.4	21.1	47.74	406	22	55.08	402.8	21.04	46.06
2020-05-07		18	182.4	DAY	91.2	415	29.44	29.92	411	29.96	88.82	406.4	20.36	52.1	406.2	20.26	51.24	406.8	21.2	56.82	405	20.26	49.9
2020-05-07		19	28	DAY	14	416.6	25.22	38	419	28.96	88.54	413.8	19.94	57.4	411.2	19.36	62.9	411	20.6	59.22	411.4	19.46	61.78
2020-05-07		20	2.2	NIGHT	1.1	424.2	23.92	42.66	436.8	28.62	90.2	432.8	19.74	62.02	425.2	18.7	72.36	425	20.5	61.66	428.8	18.86	71.22
2020-05-07		21	2	NIGHT	1	434.6	21.98	48.92	451.2	25.34	91.7	449.8	18.66	67.5	440.6	17.76	74.28	437	19.36	65.22	447.8	17.78	74.62
2020-05-07		22	2	NIGHT	1	445.8	20.64	53.16	464	24.9	91.4	462.8	17.86	70.6	454.2	17.64	72.76	445.4	18.4	67.18	462.8	17.56	73.96
2020-05-07		23	2	NIGHT	1	456	19.7	54.98	476.4	24.82	91	475.8	17.84	69.4	466.4	17.56	71.82	454.2	17.72	67.8	477.4	17.44	73.24
2020-05-08		0	2	NIGHT	1	466.6	19.06	55.66	488.4	24.92	91.12	489	17.8	68.82	479.8	17.58	70.72	465.4	17.14	68.24	491.8	17.3	73.18
2020-05-08		1	2	NIGHT	1	478.8	18.72	56.6	502.8	25.16	90.8	504	17.74	69.86	494	17.52	71.5	479.6	16.86	68.96	506.6	17.3	74.02
2020-05-08		2	2	NIGHT	1	489.8	18.4	57.58	514.2	25.2	90.92	517	17.66	71.24	506.4	17.38	72.66	492.2	16.56	69.84	519.8	17.24	75.14
2020-05-08		3	2	NIGHT	1	500.2	17.8	57.62	524	25.14	90.72	528	17.64	70.76	517	17.22	72.14	503	16	69.78	530.8	17.06	75.24
2020-05-08		4	21	DAY	10.5	510.8	16.52	59.36	534.8	24.44	90.94	537.8	17.4	69.52	527.8	17.14	70.12	514.8	14.96	70.94	540.6	16.94	73.16
2020-05-08		5	139.4	DAY	69.7	519	16.32	63.8	538.2	25.96	89.7	535.8	18.2	69.62	528	17.84	72.3	522.2	16.2	70.54	541	17.46	72.86
2020-05-08		6	405.6	DAY	202.8	524.2	19.64	59	533.4	28.9	88.74	520.8	19.34	74.28	515.6	19.24	76.98	525	18.92	68.68	523	19.3	76.7
2020-05-08		7	717	DAY	358.5	516	25.4	46.52	487.6	31.72	86.72	467.4	20.3	67.06	463.4	20.32	70.42	480.6	20.9	60.62	477.2	20.24	65.2
2020-05-08		8	1004.6	DAY	502.3	471	30.16	33.84	439.8	32.74	87.16	423.6	20.94	56.12	424.4	20.98	56.68	429.8	21.76	57.42	435	20.84	51.54
2020-05-08		9	1237.2	DAY	618.6	433.2	34.26	25.2	417.8	34.8	87.68	408.8	22.18	49.8	414.8	22.56	46.36	412	23.42	53.6	413.6	22.84	42.22
2020-05-08		10	1424.4	DAY	712.2	413.4	36.64	19.42	414.2	35.34	88.8	410.6	23.56	43.46	411.4	24.88	38.72	408.6	25.54	49.64	409.2	25.16	34.8
2020-05-08		11	1561.6	DAY	780.8	409.6	36.1	16.86	412.8	35.08	89.38	408.8	24.92	39.38	409.2	26.68	29.88	407.8	27.12	45.18	408.4	26.78	27.46
2020-05-08		12	1621.8	DAY	810.9	407.8	31.48	20.38	412.8	35.56	89.82	407.8	27.1	39.06	407.6	27.82	28.2	407.4	28.06	44.7	407.6	27.96	25.72
2020-05-08		13	1602.2	DAY	801.1	408.4	28.54	22.96	414	36.3	91.2	408.6	27.92	40.82	408.6	28.84	27.52	408.6	29.58	43.72	408.6	29.24	24.68
2020-05-08		14	1324.4	DAY	662.2	407.2	27.78	23.9	412.8	35.86	92.18	408	27.62	41.22	407.4	28.52	27.96	407.2	29.04	44.5	407.2	28.82	25.2
2020-05-08		15	1131.2	DAY	565.6	407.2	27.46	24.5	412.2	35.14	92.5	407.2	27.6	41.64	407	28.14	28.78	407	28.56	45.22	407	28.4	26.38
2020-05-08		16	846.6	DAY	423.3	406	27.8	24.74	410.4	33.12	92.6	406.2	27.74	41.9	406	28.04	29.36	406	28.26	46.02	406	28.06	27.24
2020-05-08		17	479	DAY	239.5	405	26.38	26.36	408.6	31.62	91.84	405.2	26.28	43.32	405.2	26.32	30.9	405	26.52	48.08	404.8	26.34	28.96
2020-05-08		18	184.2	DAY	92.1	406.4	25.72	26.46	410.4	30.38	91.78	406.6	25.72	43.1	406.2	25.58	31.02	406	25.72	48.58	405.6	25.52	29.82
2020-05-08		19	34.2	DAY	17.1	408.8	24.9	29.54	413.6	29.4	91.56	408.2	24.88	45.7	407.6	24.28	35.02	408	24.66	51.34	408	24.26	35.22
2020-05-08		20	2.2	NIGHT	1.1	417.4	21.74	36.2	424	28.92	92.26	416.8	21.66	49.78	413.6	21.34	41.62	414.8	21.58	55.48	413.4	21.4	41.62
2020-05-08		21	2	NIGHT	1	429.8	20.5	41	435	25.76	92.5	429	20.46	52.34	423.8	20.02	45.58	426.6	20.28	57.82	423.6	20.1	44.92
2020-05-08		22	2	NIGHT	1	439	20.14	46.02	447	25.24	92.3	439.8	20.1	54.84	429.8	19.42	49.84	435.6	19.94	59.76	430.6	19.44	50.44
2020-05-08		23	2	NIGHT	1	445.8	19.16	51.48	458.6	25.16	92.34	447.2	19.34	57.34	438.2	18.3	54.66	442.8	18.84	62.9	439	18.3	56.3
2020-05-09		0		NIGHT	0	454	18.32	55.44	467.4	25	92.2	453.8	18.7	58.96	446.2	17.42	58.44	449.8	17.9	65.28	447.8	17.42	60.66
2020-05-09		1		NIGHT	0	460.6	19.1	53.3	471.8	25.08	92.02	458.6	19.9	56.58	452	18.1	57.02	455.4	18.44	64.08	454.4	18.36	57.74
2020-05-09		2		NIGHT	0	467.4	18.74	54.18	480	25.14	91.78	464.8	19.56	57.6	459.8	17.7	58.3	462.2	17.92	65.38	462.6	17.94	57.82
2020-05-09		3		NIGHT	0	474	18.2	54.86	486.6	25.1	91.78	470.8	19	58.76	466.8	17.14	59.2	469.2	17.26	66.4	469.4	17.36	58.02
2020-05-09		4		NIGHT	0	483.8	16.86	58.16	498	24.52	91.94	482.2	17.38	62.66	478.2	15.76	62.82	480.4	15.94	69.6	480.8	15.86	61.5
2020-05-09		5		NIGHT	0	490.8	16.88	59.62	504	25.18	91.24	489.8	16.96	63.92	485.8	15.52	65.58	488.2	15.8	70.3	489.4	15.46	66.74
2020-05-09		6		NIGHT	0	496.4	21.02	50.5	509	29.04	88.68	496	20.94	56.06	492.6	19.66	55.4	493.8	19.8	61.68	496	19.94	57.78
2020-05-09		7		NIGHT	0	482.333	25.3667	39.9667	464.667	31.4	87.5333	480.333	25.3333	48.0333	487.333	24.6	44.5	489.333	24.8	53.6333	494.667	24.8667	45.8667

## Sheet: long_term_grafting_mean
Treatment	Mittelwert von Mean greenhouse PAR [µmol/(m²*s)]	Mittelwert von Mean temp. control cabin 6 [°C]	Mittelwert von Mean rel. Hum. control cabin 6 [% rel.hum.]	Mittelwert von Mean temp. heat cabin 7 [°C]	Mittelwert von Mean rel. Hum. heat cabin 7 [% rel.hum.]
DAY	311.508	21.8687	76.2221	27.5066	70.6517
NIGHT	1.16841	17.7485	83.7848	20.4628	67.9559
Treatment	DAY/NIGHT	Mean temp. [°C]	Mean rel. Hum. [%]	VPD [kPA]
control	DAY	21.8687	76.2221	0.63
control	NIGHT	17.7485	83.7848	0.33
heat	DAY	27.5066	70.6517	1.08
heat	NIGHT	20.4628	67.9559	0.77

## Sheet: long_term_grafting_raw
Date	Treatment	Time	Date and Time	Mean global PAR [µmol/(m²*s)]	Day/Night	Mean greenhouse PAR [µmol/(m²*s)]	Mean global Radiation[W/m2]	Mean temp. control cabin 6 [°C]	Mean rel. Hum. control cabin 6 [% rel.hum.]	Mean temp. heat cabin 7 [°C]	Mean rel. Hum. heat cabin 7 [% rel.hum.]
2022-02-22		0	22.02.22 00:00	2	NIGHT	1	4	17.5	62.9	17.56	58.24
2022-02-22		1	22.02.22 01:00	2	NIGHT	1	4	17.52	62.34	17.62	57.82
2022-02-22		2	22.02.22 02:00	2	NIGHT	1	3.8	17.52	62.92	17.62	58.26
2022-02-22		3	22.02.22 03:00	2	NIGHT	1	3.8	17.52	63.66	17.46	59.28
2022-02-22		4	22.02.22 04:00	2	NIGHT	1	4	17.64	62.24	17.56	58.12
2022-02-22		5	22.02.22 05:00	2	NIGHT	1	4	17.72	61.54	17.48	57.66
2022-02-22		6	22.02.22 06:00	2	NIGHT	1	4	17.64	61.32	17.52	57
2022-02-22		7	22.02.22 07:00	2.2	NIGHT	1.1	4	17.76	62.1	17.66	55.98
2022-02-22		8	22.02.22 08:00	35.8	DAY	17.9	19.2	18.98	57.44	18.72	53.6
2022-02-22		9	22.02.22 09:00	178.8	DAY	89.4	100.6	19.66	56.82	19.56	53.14
2022-02-22		10	22.02.22 10:00	293.8	DAY	146.9	155	19.88	59	19.92	53.86
2022-02-22		11	22.02.22 11:00	596	DAY	298	341.4	21.78	55.58	21.86	47.18
2022-02-22		12	22.02.22 12:00	535.4	DAY	267.7	286	21.98	59.36	22	46.52
2022-02-22		13	22.02.22 13:00	446.8	DAY	223.4	232	21.46	62.6	21.44	48.92
2022-02-22		14	22.02.22 14:00	557.2	DAY	278.6	294.2	21.64	64.04	21.56	52.34
2022-02-22		15	22.02.22 15:00	551	DAY	275.5	306.2	21.22	56.86	21.2	38.16
2022-02-22		16	22.02.22 16:00	244.4	DAY	122.2	126.6	20.14	66.6	20.18	46
2022-02-22		17	22.02.22 17:00	87.6	DAY	43.8	42.6	18.9	72.78	18.78	56.38
2022-02-22		18	22.02.22 18:00	14.4	DAY	7.2	7.6	18.9	74.36	18.56	60.32
2022-02-22		19	22.02.22 19:00	2	NIGHT	1	4	17.28	78.2	17.02	66.34
2022-02-22		20	22.02.22 20:00	2	NIGHT	1	4	16.94	75.76	16.8	63.96
2022-02-22		21	22.02.22 21:00	2	NIGHT	1	4	17.1	75.66	16.86	64.78
2022-02-22		22	22.02.22 22:00	2	NIGHT	1	4	16.84	76.32	16.74	65.12
2022-02-22		23	22.02.22 23:00	2	NIGHT	1	4	16.8	75.52	16.74	64.08
2022-02-23		0	23.02.22 00:00	2	NIGHT	1	4	16.82	75.82	16.74	64.9
2022-02-23		1	23.02.22 01:00	2	NIGHT	1	4	16.86	77.2	16.82	66.98
2022-02-23		2	23.02.22 02:00	2	NIGHT	1	4	16.8	75.68	16.68	65.06
2022-02-23		3	23.02.22 03:00	2	NIGHT	1	4	16.76	74.38	16.62	63.3
2022-02-23		4	23.02.22 04:00	2	NIGHT	1	4	16.82	74.46	16.7	63.44
2022-02-23		5	23.02.22 05:00	2	NIGHT	1	4	16.82	73.12	16.7	61.4
2022-02-23		6	23.02.22 06:00	2	NIGHT	1	4	16.74	75	16.66	63.96
2022-02-23		7	23.02.22 07:00	2.4	NIGHT	1.2	4	16.76	73.3	16.72	61.56
2022-02-23		8	23.02.22 08:00	37	DAY	18.5	15.4	18.08	70.44	17.94	58.84
2022-02-23		9	23.02.22 09:00	210	DAY	105	123.4	19.08	70.58	19.06	57.8
2022-02-23		10	23.02.22 10:00	462.6	DAY	231.3	271.2	20.56	70.08	20.56	55.3
2022-02-23		11	23.02.22 11:00	614.4	DAY	307.2	349.6	21.12	64.44	21.12	48.14
2022-02-23		12	23.02.22 12:00	693.6	DAY	346.8	394	21.02	59.44	21.08	40.24
2022-02-23		13	23.02.22 13:00	572	DAY	286	302	21.2	62.48	21.16	42.58
2022-02-23		14	23.02.22 14:00	833.8	DAY	416.9	453.8	21.34	59.1	21.42	37.32
2022-02-23		15	23.02.22 15:00	552.2	DAY	276.1	313.6	21.38	58.8	21.48	35.72
2022-02-23		16	23.02.22 16:00	346	DAY	173	196.2	21.2	61.92	21.24	40.12
2022-02-23		17	23.02.22 17:00	177	DAY	88.5	99.6	20.7	65.74	20.8	44.96
2022-02-23		18	23.02.22 18:00	25.6	DAY	12.8	10.6	18.8	74.52	18.74	59.22
2022-02-23		19	23.02.22 19:00	2	NIGHT	1	4	17.32	77.12	17.12	65.36
2022-02-23		20	23.02.22 20:00	2	NIGHT	1	4	16.9	76.38	16.8	64.52
2022-02-23		21	23.02.22 21:00	2	NIGHT	1	4	16.88	74.64	16.82	61.96
2022-02-23		22	23.02.22 22:00	2	NIGHT	1	4	16.92	73.26	16.84	60.04
2022-02-23		23	23.02.22 23:00	2	NIGHT	1	4	16.92	72.88	16.8	59.38
2022-02-24		0	24.02.22 00:00	2	NIGHT	1	4	16.88	71.96	16.8	58.06
2022-02-24		1	24.02.22 01:00	2	NIGHT	1	4	16.88	71.16	16.78	57.16
2022-02-24		2	24.02.22 02:00	2	NIGHT	1	4	16.86	70.94	16.8	56.42
2022-02-24		3	24.02.22 03:00	2	NIGHT	1	4	16.82	71.2	16.7	56.9
2022-02-24		4	24.02.22 04:00	2	NIGHT	1	4	16.84	71.14	16.7	56.98
2022-02-24		5	24.02.22 05:00	2	NIGHT	1	4	16.84	70.7	16.72	56.2
2022-02-24		6	24.02.22 06:00	2	NIGHT	1	4	16.88	70.58	16.76	55.9
2022-02-24		7	24.02.22 07:00	2.6	NIGHT	1.3	4	16.94	71.34	16.76	57.56
2022-02-24		8	24.02.22 08:00	34	DAY	17	16.6	18.3	69.9	18.14	56.36
2022-02-24		9	24.02.22 09:00	87	DAY	43.5	41.6	18.78	72.56	18.58	59.38
2022-02-24		10	24.02.22 10:00	314.6	DAY	157.3	163	19.4	74.12	19.2	60.96
2022-02-24		11	24.02.22 11:00	556.6	DAY	278.3	301	20.96	71.36	20.8	57.46
2022-02-24		12	24.02.22 12:00	381.2	DAY	190.6	195.2	20.88	70.98	20.88	56.16
2022-02-24		13	24.02.22 13:00	314	DAY	157	155	19.84	77	19.76	63.84
2022-02-24		14	24.02.22 14:00	332.2	DAY	166.1	165.4	19.96	77.88	19.88	65.04
2022-02-24		15	24.02.22 15:00	388.4	DAY	194.2	200.2	20.42	76.3	20.4	63.18
2022-02-24		16	24.02.22 16:00	163.8	DAY	81.9	82.2	19.94	77.8	19.92	64.44
2022-02-24		17	24.02.22 17:00	64.2	DAY	32.1	30.2	19.04	78.88	18.68	66.68
2022-02-24		18	24.02.22 18:00	14.6	DAY	7.3	7.8	18.64	78.38	18.28	66.48
2022-02-24		19	24.02.22 19:00	2	NIGHT	1	4	17.42	80	17.04	69.8
2022-02-24		20	24.02.22 20:00	2	NIGHT	1	4	17.02	80	16.76	69.78
2022-02-24		21	24.02.22 21:00	2	NIGHT	1	4	16.94	78.54	16.84	67.94
2022-02-24		22	24.02.22 22:00	2	NIGHT	1	4	16.9	77.94	16.52	68.04
2022-02-24		23	24.02.22 23:00	2	NIGHT	1	4	16.74	75.3	16.6	63.44
2022-02-25		0	25.02.22 00:00	2	NIGHT	1	4	16.76	74.36	16.64	62.04
2022-02-25		1	25.02.22 01:00	2	NIGHT	1	4	16.74	74.14	16.66	61.84
2022-02-25		2	25.02.22 02:00	2	NIGHT	1	4	16.72	72.42	16.6	59.26
2022-02-25		3	25.02.22 03:00	2	NIGHT	1	4	16.74	72	16.66	58.52
2022-02-25		4	25.02.22 04:00	2	NIGHT	1	4	16.82	73	16.72	59.92
2022-02-25		5	25.02.22 05:00	2	NIGHT	1	4	16.76	71.94	16.64	58.4
2022-02-25		6	25.02.22 06:00	2	NIGHT	1	4	16.76	70.72	16.62	56.4
2022-02-25		7	25.02.22 07:00	2.6	NIGHT	1.3	4	16.8	70.32	16.68	55.88
2022-02-25		8	25.02.22 08:00	53.4	DAY	26.7	31.8	18.22	67.28	18.06	52.64
2022-02-25		9	25.02.22 09:00	199.6	DAY	99.8	115	19	69.72	18.8	55.56
2022-02-25		10	25.02.22 10:00	483.6	DAY	241.8	290.4	20.26	68.64	20.16	53.8
2022-02-25		11	25.02.22 11:00	736	DAY	368	429.6	21.04	63.88	21.16	45.24
2022-02-25		12	25.02.22 12:00	535	DAY	267.5	304.4	21.02	64.62	21.02	39.2
2022-02-25		13	25.02.22 13:00	357	DAY	178.5	183.2	20.14	71.14	20.1	47.44
2022-02-25		14	25.02.22 14:00	197.6	DAY	98.8	98.4	19.32	76.02	19.12	56.16
2022-02-25		15	25.02.22 15:00	180	DAY	90	86.8	19.12	76.74	18.84	58.62
2022-02-25		16	25.02.22 16:00	124.8	DAY	62.4	59.4	18.84	77.26	18.66	59.22
2022-02-25		17	25.02.22 17:00	165.6	DAY	82.8	97.2	19.54	76.42	19.46	58.02
2022-02-25		18	25.02.22 18:00	13.8	DAY	6.9	6.8	18.64	78	18.48	60.72
2022-02-25		19	25.02.22 19:00	2	NIGHT	1	4	17	79.5	16.84	63.8
2022-02-25		20	25.02.22 20:00	2	NIGHT	1	4	16.78	78.62	16.68	62.78
2022-02-25		21	25.02.22 21:00	2	NIGHT	1	4	16.76	77.06	16.68	60.12
2022-02-25		22	25.02.22 22:00	2	NIGHT	1	4	16.84	77.4	16.74	61.12
2022-02-25		23	25.02.22 23:00	2	NIGHT	1	4	16.86	78.32	16.74	62.74
2022-02-26		0	26.02.22 00:00	2	NIGHT	1	4	16.84	78.16	16.7	62.7
2022-02-26		1	26.02.22 01:00	2	NIGHT	1	3.8	16.86	78.96	16.74	64.18
2022-02-26		2	26.02.22 02:00	2	NIGHT	1	4	16.84	79	16.78	64.2
2022-02-26		3	26.02.22 03:00	2	NIGHT	1	4	16.88	79.04	16.76	64.48
2022-02-26		4	26.02.22 04:00	2	NIGHT	1	4	16.88	79.16	16.78	64.82
2022-02-26		5	26.02.22 05:00	2	NIGHT	1	4	16.88	78.86	16.74	64.46
2022-02-26		6	26.02.22 06:00	2	NIGHT	1	3.8	16.92	78.14	16.78	63.2
2022-02-26		7	26.02.22 07:00	2.2	NIGHT	1.1	4	17	78.8	16.88	64.36
2022-02-26		8	26.02.22 08:00	17.4	DAY	8.7	7	18.4	77.4	18.24	62.18
2022-02-26		9	26.02.22 09:00	131	DAY	65.5	64.4	18.9	78.36	18.66	62.74
2022-02-26		10	26.02.22 10:00	208	DAY	104	104	19.12	80.08	18.78	65.06
2022-02-26		11	26.02.22 11:00	201.6	DAY	100.8	98.2	18.94	81.46	18.74	66.22
2022-02-26		12	26.02.22 12:00	261.2	DAY	130.6	128	19.22	81.88	19.12	67.02
2022-02-26		13	26.02.22 13:00	262	DAY	131	127.8	19.26	83.16	19.02	69.28
2022-02-26		14	26.02.22 14:00	306.4	DAY	153.2	153.8	19.7	83.64	19.5	70.02
2022-02-26		15	26.02.22 15:00	230.4	DAY	115.2	115	19.6	84.1	19.36	71.38
2022-02-26		16	26.02.22 16:00	170.6	DAY	85.3	85.2	19.42	83.66	19	70.88
2022-02-26		17	26.02.22 17:00	107.8	DAY	53.9	53.8	19.08	83.14	18.68	69.58
2022-02-26		18	26.02.22 18:00	30.2	DAY	15.1	11.8	18.6	80.76	18.32	66.04
2022-02-26		19	26.02.22 19:00	2	NIGHT	1	4	17.04	79.42	16.88	64.36
2022-02-26		20	26.02.22 20:00	2	NIGHT	1	4	16.86	77.34	16.72	61.58
2022-02-26		21	26.02.22 21:00	2	NIGHT	1	4	16.84	76.12	16.78	59.44
2022-02-26		22	26.02.22 22:00	2	NIGHT	1	3.8	16.84	75.74	16.72	58.72
2022-02-26		23	26.02.22 23:00	2	NIGHT	1	4	16.86	75.26	16.72	57.98
2022-02-27		0	27.02.22 00:00	2	NIGHT	1	4	16.86	74.88	16.76	57.36
2022-02-27		1	27.02.22 01:00	2	NIGHT	1	4	16.9	74.36	16.76	56.5
2022-02-27		2	27.02.22 02:00	2	NIGHT	1	4	16.94	74.22	16.8	56.2
2022-02-27		3	27.02.22 03:00	2	NIGHT	1	4	16.92	74.04	16.78	55.68
2022-02-27		4	27.02.22 04:00	2	NIGHT	1	3.8	16.88	73.78	16.72	55.28
2022-02-27		5	27.02.22 05:00	2	NIGHT	1	4	16.94	73.38	16.76	54.94
2022-02-27		6	27.02.22 06:00	2	NIGHT	1	4	16.92	73.5	16.84	54.86
2022-02-27		7	27.02.22 07:00	3.2	NIGHT	1.6	4	16.96	73.26	16.86	54.54
2022-02-27		8	27.02.22 08:00	67.2	DAY	33.6	48.2	18.66	70.68	18.42	51.82
2022-02-27		9	27.02.22 09:00	271.4	DAY	135.7	199.4	19.32	73.76	19.34	54.96
2022-02-27		10	27.02.22 10:00	511.8	DAY	255.9	310.2	21.02	73.32	20.82	54.64
2022-02-27		11	27.02.22 11:00	716.4	DAY	358.2	413.2	21.2	70.06	21.04	48.42
2022-02-27		12	27.02.22 12:00	854.2	DAY	427.1	485.8	21.18	68.72	21.14	42.38
2022-02-27		13	27.02.22 13:00	828	DAY	414	457.6	21.28	69.44	21.22	41.3
2022-02-27		14	27.02.22 14:00	831.8	DAY	415.9	468.4	21.4	70.34	21.58	41.14
2022-02-27		15	27.02.22 15:00	609	DAY	304.5	349.4	21.34	70.28	21.44	41.42
2022-02-27		16	27.02.22 16:00	481.8	DAY	240.9	290.6	21.14	71.54	21.2	43.64
2022-02-27		17	27.02.22 17:00	183.6	DAY	91.8	106.4	20.42	75.32	20.42	49.04
2022-02-27		18	27.02.22 18:00	19.4	DAY	9.7	8.6	19.04	80.8	18.82	60.46
2022-02-27		19	27.02.22 19:00	2	NIGHT	1	4	17.6	82.74	17.44	65.44
2022-02-27		20	27.02.22 20:00	2	NIGHT	1	4	16.94	81.96	16.9	65
2022-02-27		21	27.02.22 21:00	2	NIGHT	1	4	16.9	81.08	16.9	63.92
2022-02-27		22	27.02.22 22:00	2	NIGHT	1	4	17.04	79.7	16.82	62
2022-02-27		23	27.02.22 23:00	2	NIGHT	1	4	16.98	79.66	16.9	61.42
2022-02-28		0	28.02.22 00:00	2	NIGHT	1	4	16.94	79.4	16.92	60.9
2022-02-28		1	28.02.22 01:00	2	NIGHT	1	4	17	79.7	16.9	62.04
2022-02-28		2	28.02.22 02:00	2	NIGHT	1	4	16.92	80	16.88	62.18
2022-02-28		3	28.02.22 03:00	2	NIGHT	1	4	16.96	79.82	16.88	62.08
2022-02-28		4	28.02.22 04:00	2	NIGHT	1	4	16.98	80.14	16.9	62.66
2022-02-28		5	28.02.22 05:00	2	NIGHT	1	4	16.98	79.74	16.82	62.22
2022-02-28		6	28.02.22 06:00	2	NIGHT	1	4	16.98	79.42	16.92	61.46
2022-02-28		7	28.02.22 07:00	2.6	NIGHT	1.3	4	17.02	79.64	16.9	62.08
2022-02-28		8	28.02.22 08:00	51.8	DAY	25.9	25.8	18.7	77.76	18.56	58.86
2022-02-28		9	28.02.22 09:00	147.8	DAY	73.9	74.2	18.9	79.44	18.88	60.32
2022-02-28		10	28.02.22 10:00	301.8	DAY	150.9	155.6	19.32	80.24	19.2	61.3
2022-02-28		11	28.02.22 11:00	722.8	DAY	361.4	401	20.64	76.78	20.58	56.42
2022-02-28		12	28.02.22 12:00	866.6	DAY	433.3	485.2	20.96	69.94	21.14	42.22
2022-02-28		13	28.02.22 13:00	896.4	DAY	448.2	491.8	21.36	69.42	21.5	36.32
2022-02-28		14	28.02.22 14:00	851.4	DAY	425.7	472.2	21.36	70.34	21.48	34.72
2022-02-28		15	28.02.22 15:00	712.2	DAY	356.1	410	21.4	69.54	21.54	33.02
2022-02-28		16	28.02.22 16:00	487.2	DAY	243.6	293.4	21.22	70.72	21.24	33.56
2022-02-28		17	28.02.22 17:00	237.2	DAY	118.6	150.2	20.94	73.42	21.06	38.6
2022-02-28		18	28.02.22 18:00	41	DAY	20.5	19.8	19.06	81.12	19	54.04
2022-02-28		19	28.02.22 19:00	2.2	NIGHT	1.1	4	17.36	83.1	17.1	60.72
2022-02-28		20	28.02.22 20:00	2	NIGHT	1	4	16.94	81.2	16.78	58.64
2022-02-28		21	28.02.22 21:00	2	NIGHT	1	4	16.9	79.84	16.78	55.96
2022-02-28		22	28.02.22 22:00	2	NIGHT	1	4	16.88	79.32	16.84	55.04
2022-02-28		23	28.02.22 23:00	2	NIGHT	1	4	16.92	78.72	16.74	54.24
2022-03-01		0	01.03.22 00:00	2	NIGHT	1	4	16.86	78.52	16.74	53.38
2022-03-01		1	01.03.22 01:00	2	NIGHT	1	4	16.86	78	16.74	52.4
2022-03-01		2	01.03.22 02:00	2	NIGHT	1	4	16.92	77.74	16.76	52.26
2022-03-01		3	01.03.22 03:00	2	NIGHT	1	4	16.86	77.58	16.76	51.68
2022-03-01		4	01.03.22 04:00	2	NIGHT	1	4	16.9	77.58	16.76	52.22
2022-03-01		5	01.03.22 05:00	2	NIGHT	1	4	16.86	77.26	16.7	51.02
2022-03-01		6	01.03.22 06:00	2	NIGHT	1	4	16.9	76.92	16.74	50.64
2022-03-01		7	01.03.22 07:00	3.8	NIGHT	1.9	4	16.92	76.78	16.82	50.4
2022-03-01		8	01.03.22 08:00	78.2	DAY	39.1	48.8	18.68	74.64	18.42	47.72
2022-03-01		9	01.03.22 09:00	293.8	DAY	146.9	193.6	19.22	70.44	19.12	50.72
2022-03-01		10	01.03.22 10:00	534.4	DAY	267.2	328.4	21.06	48.18	20.92	47.78
2022-03-01		11	01.03.22 11:00	739.6	DAY	369.8	434.4	21.12	37.82	21.16	36.64
2022-03-01		12	01.03.22 12:00	874.6	DAY	437.3	494.8	21.24	28.44	21.36	26.56
2022-03-01		13	01.03.22 13:00	919.6	DAY	459.8	511.6	21.5	26.36	21.68	24.26
2022-03-01		14	01.03.22 14:00	868	DAY	434	487.2	21.48	25.02	21.8	22.78
2022-03-01		15	01.03.22 15:00	721.2	DAY	360.6	424.8	21.6	24.72	21.8	22.94
2022-03-01		16	01.03.22 16:00	498.4	DAY	249.2	306.6	21.44	25.86	21.66	23.9
2022-03-01		17	01.03.22 17:00	239.2	DAY	119.6	150.2	21.14	28.44	21.34	26.28
2022-03-01		18	01.03.22 18:00	35	DAY	17.5	15	19.08	38	19	35.28
2022-03-01		19	01.03.22 19:00	2.2	NIGHT	1.1	4	17.32	46.66	17.18	43.96
2022-03-01		20	01.03.22 20:00	2	NIGHT	1	4	16.92	50.56	16.88	48.34
2022-03-01		21	01.03.22 21:00	2	NIGHT	1	4	17	52.1	16.9	50.54
2022-03-01		22	01.03.22 22:00	2	NIGHT	1	4	16.94	53.14	16.86	51.84
2022-03-01		23	01.03.22 23:00	2	NIGHT	1	4	16.96	52.8	16.9	51.56
2022-03-02		0	02.03.22 00:00	2	NIGHT	1	4	16.96	51.74	16.78	50.86
2022-03-02		1	02.03.22 01:00	2	NIGHT	1	4	16.92	50.62	16.86	49.6
2022-03-02		2	02.03.22 02:00	2	NIGHT	1	4	16.96	50.56	16.88	49.56
2022-03-02		3	02.03.22 03:00	2	NIGHT	1	4	16.98	51.86	16.94	50.9
2022-03-02		4	02.03.22 04:00	2	NIGHT	1	4	17	52.76	16.9	51.78
2022-03-02		5	02.03.22 05:00	2	NIGHT	1	4	16.96	53.52	16.92	52.42
2022-03-02		6	02.03.22 06:00	2	NIGHT	1	4	16.94	53.7	16.86	52.58
2022-03-02		7	02.03.22 07:00	3.8	NIGHT	1.9	4	17.04	53.5	16.92	52.4
2022-03-02		8	02.03.22 08:00	49.4	DAY	24.7	24.4	18.88	50.64	18.68	49.62
2022-03-02		9	02.03.22 09:00	210	DAY	105	116.2	18.9	54.32	18.86	52.56
2022-03-02		10	02.03.22 10:00	428	DAY	214	240.2	20.3	55.1	20.2	53.1
2022-03-02		11	02.03.22 11:00	770.6	DAY	385.3	432	21.3	45.32	21.34	43.24
2022-03-02		12	02.03.22 12:00	649	DAY	324.5	357.2	21.28	34.06	21.3	32.48
2022-03-02		13	02.03.22 13:00	657.2	DAY	328.6	358.6	21.34	32.2	21.34	30.68
2022-03-02		14	02.03.22 14:00	753.2	DAY	376.6	428.2	21.34	28.58	21.5	26.92
2022-03-02		15	02.03.22 15:00	732.2	DAY	366.1	432	21.54	26.06	21.56	24.64
2022-03-02		16	02.03.22 16:00	505.6	DAY	252.8	310.4	21.44	25.62	21.6	24
2022-03-02		17	02.03.22 17:00	250.8	DAY	125.4	161.2	21.34	26.8	21.46	24.78
2022-03-02		18	02.03.22 18:00	48.6	DAY	24.3	25.2	19.52	35.24	19.64	32.4
2022-03-02		19	02.03.22 19:00	2.4	NIGHT	1.2	4	17.46	44.7	17.26	41.82
2022-03-02		20	02.03.22 20:00	2	NIGHT	1	4	16.94	49.18	16.82	47.06
2022-03-02		21	02.03.22 21:00	2	NIGHT	1	4	16.9	50.96	16.82	49.58
2022-03-02		22	02.03.22 22:00	2	NIGHT	1	4	16.94	51.14	16.88	50.08
2022-03-02		23	02.03.22 23:00	2	NIGHT	1	4	16.92	50.94	16.88	50.04
2022-03-03		0	03.03.22 00:00	2	NIGHT	1	4	16.96	50.5	16.82	49.94
2022-03-03		1	03.03.22 01:00	2	NIGHT	1	4	16.98	49.72	16.82	49.14
2022-03-03		2	03.03.22 02:00	2	NIGHT	1	4	16.98	50.22	16.92	49.44
2022-03-03		3	03.03.22 03:00	2	NIGHT	1	4	16.94	50.26	16.84	49.58
2022-03-03		4	03.03.22 04:00	2	NIGHT	1	4	17.02	50	16.86	49.4
2022-03-03		5	03.03.22 05:00	2	NIGHT	1	4	16.98	52.62	16.86	51.86
2022-03-03		6	03.03.22 06:00	2	NIGHT	1	4	16.9	50.5	16.84	49.66
2022-03-03		7	03.03.22 07:00	4.8	NIGHT	2.4	4	16.94	49.6	16.86	48.84
2022-03-03		8	03.03.22 08:00	85.4	DAY	42.7	59	18.8	46.6	18.62	46.02
2022-03-03		9	03.03.22 09:00	295.2	DAY	147.6	192.2	19.62	50.8	19.54	50.48
2022-03-03		10	03.03.22 10:00	543.8	DAY	271.9	332.4	21.3	47.66	21.14	47.76
2022-03-03		11	03.03.22 11:00	517	DAY	258.5	300	21.06	40.2	21	39.9
2022-03-03		12	03.03.22 12:00	242.8	DAY	121.4	122.4	19.38	48.82	19.28	47.54
2022-03-03		13	03.03.22 13:00	264.4	DAY	132.2	132.2	19.3	54.62	19.18	52.6
2022-03-03		14	03.03.22 14:00	224.8	DAY	112.4	111.2	19.16	58.76	19.06	56.04
2022-03-03		15	03.03.22 15:00	194.6	DAY	97.3	97.6	19.12	60.68	19.08	57.98
2022-03-03		16	03.03.22 16:00	132.6	DAY	66.3	65.2	18.98	61.28	18.98	59.04
2022-03-03		17	03.03.22 17:00	83.8	DAY	41.9	42.2	18.98	60.72	18.88	58.94
2022-03-03		18	03.03.22 18:00	24.2	DAY	12.1	10.8	18.94	60.02	18.78	58.32
2022-03-03		19	03.03.22 19:00	2.4	NIGHT	1.2	4	17.56	63.22	17.34	61.68
2022-03-03		20	03.03.22 20:00	2	NIGHT	1	4	16.96	62.9	16.84	61.4
2022-03-03		21	03.03.22 21:00	2	NIGHT	1	4	16.82	57.76	16.72	56.52
2022-03-03		22	03.03.22 22:00	2	NIGHT	1	4	16.86	54.24	16.78	53.08
2022-03-03		23	03.03.22 23:00	2	NIGHT	1	4	16.8	52.92	16.76	51.78
2022-03-04		0	04.03.22 00:00	2	NIGHT	1	4	17.02	52.6	16.82	51.74
2022-03-04		1	04.03.22 01:00	2	NIGHT	1	4	17	58.32	16.86	57.14
2022-03-04		2	04.03.22 02:00	2	NIGHT	1	4	16.86	60.88	16.9	59.14
2022-03-04		3	04.03.22 03:00	2	NIGHT	1	4	17	60.2	16.86	59.02
2022-03-04		4	04.03.22 04:00	2	NIGHT	1	4	17.02	60.34	16.92	59
2022-03-04		5	04.03.22 05:00	2	NIGHT	1	4	16.98	61.1	16.88	59.86
2022-03-04		6	04.03.22 06:00	2	NIGHT	1	4	17	62.34	16.88	60.92
2022-03-04		7	04.03.22 07:00	5.4	NIGHT	2.7	4.4	17.04	61.54	16.92	60.08
2022-03-04		8	04.03.22 08:00	74.2	DAY	37.1	37	18.78	55.32	18.62	54.12
2022-03-04		9	04.03.22 09:00	131	DAY	65.5	66.4	18.92	58.78	18.86	56.78
2022-03-04		10	04.03.22 10:00	182.2	DAY	91.1	89.6	18.92	61.6	18.9	59.54
2022-03-04		11	04.03.22 11:00	281.4	DAY	140.7	145	19.26	62.9	19	61.64
2022-03-04		12	04.03.22 12:00	349.6	DAY	174.8	178.4	20.14	60.44	20.14	58.6
2022-03-04		13	04.03.22 13:00	204.8	DAY	102.4	98.6	19.32	63.5	19.02	62.72
2022-03-04		14	04.03.22 14:00	265.6	DAY	132.8	130.6	19.5	63.02	19.14	62.42
2022-03-04		15	04.03.22 15:00	281.6	DAY	140.8	142.8	19.7	64.62	19.16	63.72
2022-03-04		16	04.03.22 16:00	165	DAY	82.5	82.4	19.14	66.08	18.96	64.44
2022-03-04		17	04.03.22 17:00	65.4	DAY	32.7	30.4	18.9	65.16	18.82	63.38
2022-03-04		18	04.03.22 18:00	14.4	DAY	7.2	6	18.84	63.44	18.76	61.84
2022-03-04		19	04.03.22 19:00	2.2	NIGHT	1.1	4	17.5	66.18	17.32	64.76
2022-03-04		20	04.03.22 20:00	2	NIGHT	1	4	16.92	65.3	16.84	63.66
2022-03-04		21	04.03.22 21:00	2	NIGHT	1	4	16.96	63.38	16.92	61.76
2022-03-04		22	04.03.22 22:00	2	NIGHT	1	4	16.94	60.38	16.8	59.18
2022-03-04		23	04.03.22 23:00	2	NIGHT	1	4	16.86	56.38	16.78	55.06
2022-03-05		0	05.03.22 00:00	2	NIGHT	1	4	17.04	56.2	16.88	55.06
2022-03-05		1	05.03.22 01:00	2	NIGHT	1	4	16.9	56.12	16.78	55.02
2022-03-05		2	05.03.22 02:00	2	NIGHT	1	4	16.84	53.5	16.76	52.26
2022-03-05		3	05.03.22 03:00	2	NIGHT	1	4	16.92	52.22	16.84	50.94
2022-03-05		4	05.03.22 04:00	2	NIGHT	1	4	16.88	51.7	16.76	50.6
2022-03-05		5	05.03.22 05:00	2	NIGHT	1	4	16.9	51.26	16.76	50.06
2022-03-05		6	05.03.22 06:00	2	NIGHT	1	4	16.9	51.14	16.78	49.8
2022-03-05		7	05.03.22 07:00	6.6	NIGHT	3.3	4.2	17.06	50.7	16.98	49.24
2022-03-05		8	05.03.22 08:00	103	DAY	51.5	82.4	18.92	48.64	18.72	47.34
2022-03-05		9	05.03.22 09:00	329.2	DAY	164.6	224.6	19.52	53.56	19.38	52.38
2022-03-05		10	05.03.22 10:00	575.8	DAY	287.9	344.8	21.22	50.6	21.04	49.92
2022-03-05		11	05.03.22 11:00	777.2	DAY	388.6	452.4	21.28	41.84	21.16	40.74
2022-03-05		12	05.03.22 12:00	899.8	DAY	449.9	512.2	21.48	35.54	21.56	33.9
2022-03-05		13	05.03.22 13:00	1032.2	DAY	516.1	569.6	21.54	34.16	21.72	31.96
2022-03-05		14	05.03.22 14:00	719.2	DAY	359.6	402.2	21.46	32.4	21.68	30.24
2022-03-05		15	05.03.22 15:00	267.4	DAY	133.7	137.4	20.82	40.4	20.82	38.58
2022-03-05		16	05.03.22 16:00	237.8	DAY	118.9	121.6	19.8	51.12	19.64	49.02
2022-03-05		17	05.03.22 17:00	153.4	DAY	76.7	79.4	19.5	56.26	19.42	54.02
2022-03-05		18	05.03.22 18:00	43.6	DAY	21.8	19.2	18.82	58.8	18.72	56.26
2022-03-05		19	05.03.22 19:00	2.6	NIGHT	1.3	4	17.36	58.2	17.14	56.24
2022-03-05		20	05.03.22 20:00	2	NIGHT	1	4	16.86	55.3	16.74	53.52
2022-03-05		21	05.03.22 21:00	2	NIGHT	1	4	16.9	53.44	16.8	51.78
2022-03-05		22	05.03.22 22:00	2	NIGHT	1	4	16.9	52.32	16.82	50.82
2022-03-05		23	05.03.22 23:00	2	NIGHT	1	4	17	52.52	16.86	51.06
2022-03-06		0	06.03.22 00:00	2	NIGHT	1	4	16.98	56.42	16.98	54.64
2022-03-06		1	06.03.22 01:00	2	NIGHT	1	4	17.02	58.04	16.88	56.58
2022-03-06		2	06.03.22 02:00	2	NIGHT	1	4	17.02	59.02	16.94	57.38
2022-03-06		3	06.03.22 03:00	2	NIGHT	1	4	17	59.64	16.88	58.16
2022-03-06		4	06.03.22 04:00	2	NIGHT	1	4	17.02	60.02	16.94	58.32
2022-03-06		5	06.03.22 05:00	2	NIGHT	1	4	17	60.26	16.9	58.74
2022-03-06		6	06.03.22 06:00	2	NIGHT	1	4	17	60.48	16.94	58.78
2022-03-06		7	06.03.22 07:00	4	NIGHT	2	4	17.18	59.62	17	58.46
2022-03-06		8	06.03.22 08:00	38.2	DAY	19.1	17.4	18.86	56.24	18.74	54.5
2022-03-06		9	06.03.22 09:00	118.6	DAY	59.3	59.6	18.96	58.96	18.9	56.76
2022-03-06		10	06.03.22 10:00	178.8	DAY	89.4	89.8	18.94	60.88	18.88	58.76
2022-03-06		11	06.03.22 11:00	213.6	DAY	106.8	104.8	18.94	61.68	18.84	59.8
2022-03-06		12	06.03.22 12:00	287	DAY	143.5	145.2	19.04	62.58	18.98	60.62
2022-03-06		13	06.03.22 13:00	258.4	DAY	129.2	127.8	19	62.68	18.96	60.78
2022-03-06		14	06.03.22 14:00	294.6	DAY	147.3	148.4	19.08	62.58	19	60.68
2022-03-06		15	06.03.22 15:00	269	DAY	134.5	138.4	19.14	63.2	19.02	61.2
2022-03-06		16	06.03.22 16:00	150.2	DAY	75.1	74.4	18.94	61.58	18.74	59.88
2022-03-06		17	06.03.22 17:00	84.4	DAY	42.2	41	18.94	60.54	18.84	58.42
2022-03-06		18	06.03.22 18:00	16.2	DAY	8.1	7	18.88	59.6	18.76	57.6
2022-03-06		19	06.03.22 19:00	2.2	NIGHT	1.1	4	17.62	62.24	17.46	60.28
2022-03-06		20	06.03.22 20:00	2	NIGHT	1	4	16.92	62.38	16.82	60.3
2022-03-06		21	06.03.22 21:00	2	NIGHT	1	4	16.96	61.38	16.86	59.42
2022-03-06		22	06.03.22 22:00	2	NIGHT	1	4	16.94	60.72	16.86	58.84
2022-03-06		23	06.03.22 23:00	2	NIGHT	1	4	16.92	60.62	16.82	58.8
2022-03-07		0	07.03.22 00:00	2	NIGHT	1	4	16.92	60.42	16.88	58.38
2022-03-07		1	07.03.22 01:00	2	NIGHT	1	4	17	60.46	16.88	58.56
2022-03-07		2	07.03.22 02:00	2	NIGHT	1	4	16.96	60.62	16.88	58.56
2022-03-07		3	07.03.22 03:00	2	NIGHT	1	4	16.82	56.26	16.68	54.6
2022-03-07		4	07.03.22 04:00	2	NIGHT	1	4	16.78	52.72	16.68	51.14
2022-03-07		5	07.03.22 05:00	2	NIGHT	1	4	16.84	51.44	16.68	49.88
2022-03-07		6	07.03.22 06:00	2	NIGHT	1	3.8	16.92	51.76	16.8	50.06
2022-03-07		7	07.03.22 07:00	8.4	NIGHT	4.2	4.6	17.12	52.04	16.86	50.74
2022-03-07		8	07.03.22 08:00	121	DAY	60.5	74.2	18.94	49.7	18.82	49.06
2022-03-07		9	07.03.22 09:00	369.2	DAY	184.6	227.4	19.58	54.62	19.68	52.8
2022-03-07		10	07.03.22 10:00	619.4	DAY	309.7	363.2	21.18	51.98	21.22	50.38
2022-03-07		11	07.03.22 11:00	825.4	DAY	412.7	474	21.34	40.62	21.52	39.86
2022-03-07		12	07.03.22 12:00	961.6	DAY	480.8	536	21.66	34.84	21.8	32.62
2022-03-07		13	07.03.22 13:00	971	DAY	485.5	529.2	21.94	33.4	22.02	30.68
2022-03-07		14	07.03.22 14:00	952.8	DAY	476.4	521.4	22.02	30.9	22.16	28.14
2022-03-07		15	07.03.22 15:00	799.8	DAY	399.9	451.4	22.02	30.98	21.98	28.32
2022-03-07		16	07.03.22 16:00	566.2	DAY	283.1	332.2	21.7	31.26	21.68	28.96
2022-03-07		17	07.03.22 17:00	324.8	DAY	162.4	199	21.38	31.62	21.48	29.02
2022-03-07		18	07.03.22 18:00	81	DAY	40.5	49.8	20	39.16	20.1	35.76
2022-03-07		19	07.03.22 19:00	3.4	NIGHT	1.7	4	17.8	49.06	17.62	46.46
2022-03-07		20	07.03.22 20:00	2	NIGHT	1	4	16.94	54.76	16.88	52.58
2022-03-07		21	07.03.22 21:00	2	NIGHT	1	4	16.92	57.26	16.84	55.56
2022-03-07		22	07.03.22 22:00	2	NIGHT	1	4	16.92	57.46	16.82	55.72
2022-03-07		23	07.03.22 23:00	2	NIGHT	1	4	16.96	56.88	16.82	55.1
2022-03-08		0	08.03.22 00:00	2	NIGHT	1	4	16.92	56.28	16.8	54.44
2022-03-08		1	08.03.22 01:00	2	NIGHT	1	4	16.92	54.66	16.84	52.76
2022-03-08		2	08.03.22 02:00	2	NIGHT	1	4	16.94	53.9	16.82	52.08
2022-03-08		3	08.03.22 03:00	2	NIGHT	1	4	16.94	53.24	16.8	51.46
2022-03-08		4	08.03.22 04:00	2	NIGHT	1	4	16.9	52.96	16.84	51.06
2022-03-08		5	08.03.22 05:00	2	NIGHT	1	4	16.94	52.88	16.86	50.86
2022-03-08		6	08.03.22 06:00	2	NIGHT	1	4	16.92	52.7	16.82	50.78
2022-03-08		7	08.03.22 07:00	9.6	NIGHT	4.8	4.4	17.26	51.86	17.04	50.22
2022-03-08		8	08.03.22 08:00	139.8	DAY	69.9	85.8	18.98	51.02	18.96	48.9
2022-03-08		9	08.03.22 09:00	387.6	DAY	193.8	233.8	20.02	55.78	20.12	53.84
2022-03-08		10	08.03.22 10:00	641.2	DAY	320.6	368.2	21.4	50.04	21.34	48.16
2022-03-08		11	08.03.22 11:00	848.8	DAY	424.4	474.2	21.5	39.42	21.46	37.36
2022-03-08		12	08.03.22 12:00	982	DAY	491	537	21.96	34.82	22.08	31.9
2022-03-08		13	08.03.22 13:00	1028.4	DAY	514.2	544.8	21.98	33.54	22.16	30.24
2022-03-08		14	08.03.22 14:00	972.2	DAY	486.1	520.2	22.18	33.24	22.24	30.26
2022-03-08		15	08.03.22 15:00	821	DAY	410.5	455	22.14	33.2	22.22	29.76
2022-03-08		16	08.03.22 16:00	597.2	DAY	298.6	341.6	21.94	33.6	21.96	30.24
2022-03-08		17	08.03.22 17:00	327.4	DAY	163.7	195.2	21.58	34.9	21.58	31.18
2022-03-08		18	08.03.22 18:00	84.8	DAY	42.4	47.4	20.56	40.64	20.58	36.64
2022-03-08		19	08.03.22 19:00	3.6	NIGHT	1.8	4	17.98	51.22	17.94	47.2
2022-03-08		20	08.03.22 20:00	2	NIGHT	1	4	16.96	56.62	16.88	53.04
2022-03-08		21	08.03.22 21:00	2	NIGHT	1	4	16.94	58.22	16.86	55.18
2022-03-08		22	08.03.22 22:00	2	NIGHT	1	4	16.96	58.22	16.86	55.56
2022-03-08		23	08.03.22 23:00	2	NIGHT	1	4	16.94	57.66	16.86	54.96
2022-03-09		0	09.03.22 00:00	2	NIGHT	1	4	16.98	56.8	16.86	54.16
2022-03-09		1	09.03.22 01:00	2	NIGHT	1	4	17	56.34	16.86	53.74
2022-03-09		2	09.03.22 02:00	2	NIGHT	1	4	16.98	55.92	16.84	53.3
2022-03-09		3	09.03.22 03:00	2	NIGHT	1	4	16.92	55.48	16.88	52.68
2022-03-09		4	09.03.22 04:00	2	NIGHT	1	4	16.9	55.06	16.86	52.24
2022-03-09		5	09.03.22 05:00	2	NIGHT	1	4	16.92	54.62	16.8	52.14
2022-03-09		6	09.03.22 06:00	2	NIGHT	1	4	16.9	54.82	16.9	52.22
2022-03-09		7	09.03.22 07:00	11.6	DAY	5.8	5.2	17.36	53.86	17.22	51.78
2022-03-09		8	09.03.22 08:00	142.6	DAY	71.3	91.6	19.06	53.02	18.92	50.72
2022-03-09		9	09.03.22 09:00	390.6	DAY	195.3	240.8	20.4	56.72	20.22	55.08
2022-03-09		10	09.03.22 10:00	643.4	DAY	321.7	375.4	21.5	50.7	21.5	48.04
2022-03-09		11	09.03.22 11:00	854	DAY	427	483	21.96	39.4	21.9	35.54
2022-03-09		12	09.03.22 12:00	986	DAY	493	540.4	22.14	39.94	22.16	31.06
2022-03-09		13	09.03.22 13:00	1023.2	DAY	511.6	556.6	22.28	40.58	22.42	30.94
2022-03-09		14	09.03.22 14:00	946.8	DAY	473.4	520	22.34	40.44	22.62	30.24
2022-03-09		15	09.03.22 15:00	799.6	DAY	399.8	454.8	22.3	40.08	22.42	28.86
2022-03-09		16	09.03.22 16:00	574.8	DAY	287.4	339.6	21.96	41.2	21.96	28.72
2022-03-09		17	09.03.22 17:00	319	DAY	159.5	197	21.6	42.4	21.84	29.24
2022-03-09		18	09.03.22 18:00	84.6	DAY	42.3	49.6	20.74	47.02	20.78	34.54
2022-03-09		19	09.03.22 19:00	4	NIGHT	2	4	18.24	56.76	18.12	46
2022-03-09		20	09.03.22 20:00	2	NIGHT	1	4	17.08	62.14	16.98	52.82
2022-03-09		21	09.03.22 21:00	2	NIGHT	1	4	16.94	64.06	16.82	55.3
2022-03-09		22	09.03.22 22:00	2	NIGHT	1	4	16.94	64.34	16.88	55.58
2022-03-09		23	09.03.22 23:00	2	NIGHT	1	4	16.94	64.22	16.86	55.66
2022-03-10		0	10.03.22 00:00	2	NIGHT	1	4	16.96	63.84	16.84	55.3
2022-03-10		1	10.03.22 01:00	2	NIGHT	1	4	16.96	63.34	16.84	54.72
2022-03-10		2	10.03.22 02:00	2	NIGHT	1	4	16.98	62.76	16.84	54.04
2022-03-10		3	10.03.22 03:00	2	NIGHT	1	4	16.96	62.4	16.86	53.62
2022-03-10		4	10.03.22 04:00	2	NIGHT	1	4	16.96	61.94	16.82	53.08
2022-03-10		5	10.03.22 05:00	2	NIGHT	1	4	16.94	61.94	16.84	53.14
2022-03-10		6	10.03.22 06:00	2	NIGHT	1	4	16.92	61.88	16.86	53.06
2022-03-10		7	10.03.22 07:00	12.4	DAY	6.2	5.6	17.38	61.32	17.28	53
2022-03-10		8	10.03.22 08:00	142.6	DAY	71.3	91.8	19.02	60.52	18.94	51.58
2022-03-10		9	10.03.22 09:00	387.4	DAY	193.7	240.2	19.92	64.14	19.68	56.74
2022-03-10		10	10.03.22 10:00	633.6	DAY	316.8	371.6	21.24	61.34	21.1	52.8
2022-03-10		11	10.03.22 11:00	835.2	DAY	417.6	473.8	21	53.82	21.04	44.32
2022-03-10		12	10.03.22 12:00	739	DAY	369.5	414.8	21.34	50.26	21.18	40.58
2022-03-10		13	10.03.22 13:00	429	DAY	214.5	225.2	21.08	56.26	21.08	46.36
2022-03-10		14	10.03.22 14:00	892.8	DAY	446.4	485.4	21.32	51.12	21.3	40.62
2022-03-10		15	10.03.22 15:00	786	DAY	393	453.8	21.36	49.4	21.42	36.46
2022-03-10		16	10.03.22 16:00	573.2	DAY	286.6	346.2	21.26	50.32	21.38	35.58
2022-03-10		17	10.03.22 17:00	323.2	DAY	161.6	205.8	21.1	51.36	21.18	35.76
2022-03-10		18	10.03.22 18:00	89	DAY	44.5	56.4	19.8	59.84	19.9	46.06
2022-03-10		19	10.03.22 19:00	4.2	NIGHT	2.1	4	17.92	66.38	17.6	54.8
2022-03-10		20	10.03.22 20:00	2	NIGHT	1	4	16.86	67.28	16.76	55.68
2022-03-10		21	10.03.22 21:00	2	NIGHT	1	4	16.86	65.52	16.7	53.8
2022-03-10		22	10.03.22 22:00	2	NIGHT	1	4	16.76	64.18	16.66	51.98
2022-03-10		23	10.03.22 23:00	2	NIGHT	1	4	16.78	63.08	16.64	50.52
2022-03-11		0	11.03.22 00:00	2	NIGHT	1	4	16.76	61.92	16.62	49
2022-03-11		1	11.03.22 01:00	2	NIGHT	1	4	16.78	61.18	16.66	48.08
2022-03-11		2	11.03.22 02:00	2	NIGHT	1	4	16.76	60.94	16.64	47.58
2022-03-11		3	11.03.22 03:00	2	NIGHT	1	4	16.76	60.44	16.6	47
2022-03-11		4	11.03.22 04:00	2	NIGHT	1	4	16.82	60.26	16.62	46.96
2022-03-11		5	11.03.22 05:00	2	NIGHT	1	4	16.78	60.54	16.6	47.24
2022-03-11		6	11.03.22 06:00	2	NIGHT	1	4	16.8	60.58	16.64	47.28
2022-03-11		7	11.03.22 07:00	13.8	DAY	6.9	6	17.32	59.16	17	45.98
2022-03-11		8	11.03.22 08:00	155.2	DAY	77.6	108.2	18.84	58.58	18.66	45.8
2022-03-11		9	11.03.22 09:00	406.6	DAY	203.3	264.2	19.4	61.9	19.12	51
2022-03-11		10	11.03.22 10:00	661	DAY	330.5	400.8	20.98	60.98	20.8	49.86
2022-03-11		11	11.03.22 11:00	870.4	DAY	435.2	508	20.86	54.46	20.98	40.1
2022-03-11		12	11.03.22 12:00	1005	DAY	502.5	569.6	21.4	58.2	21.38	29.26
2022-03-11		13	11.03.22 13:00	1044.8	DAY	522.4	582	21.44	61.36	21.52	26.66
2022-03-11		14	11.03.22 14:00	985.8	DAY	492.9	552.4	21.56	61.76	21.72	25.66
2022-03-11		15	11.03.22 15:00	831.8	DAY	415.9	485.4	21.58	62.24	21.72	24.8
2022-03-11		16	11.03.22 16:00	605.2	DAY	302.6	370.4	21.32	63.32	21.58	25.52
2022-03-11		17	11.03.22 17:00	339.8	DAY	169.9	219.2	21.08	65.44	21.18	28.82
2022-03-11		18	11.03.22 18:00	93.6	DAY	46.8	59.4	19.62	72.8	19.58	41.14
2022-03-11		19	11.03.22 19:00	4.4	NIGHT	2.2	4	17.8	76.16	17.46	48.96
2022-03-11		20	11.03.22 20:00	2	NIGHT	1	4	16.82	76.8	16.7	50.88
2022-03-11		21	11.03.22 21:00	2	NIGHT	1	4	16.78	75.98	16.66	50.12
2022-03-11		22	11.03.22 22:00	2	NIGHT	1	4	16.76	75.52	16.66	49.72
2022-03-11		23	11.03.22 23:00	2	NIGHT	1	4	16.8	75.08	16.66	49.38
2022-03-12		0	12.03.22 00:00	2	NIGHT	1	4	16.78	74.76	16.66	48.82
2022-03-12		1	12.03.22 01:00	2	NIGHT	1	4	16.78	74.26	16.64	48.12
2022-03-12		2	12.03.22 02:00	2	NIGHT	1	4	16.84	74.04	16.64	47.82
2022-03-12		3	12.03.22 03:00	2	NIGHT	1	4	16.8	74.32	16.7	48.04
2022-03-12		4	12.03.22 04:00	2	NIGHT	1	4	16.82	74.14	16.68	48
2022-03-12		5	12.03.22 05:00	2	NIGHT	1	4	16.84	73.98	16.58	47.92
2022-03-12		6	12.03.22 06:00	2	NIGHT	1	4	16.84	74.5	16.7	48.58
2022-03-12		7	12.03.22 07:00	15.4	DAY	7.7	6.6	17.42	73.6	17.26	48.12
2022-03-12		8	12.03.22 08:00	164.4	DAY	82.2	112.6	18.86	73.94	18.74	48.48
2022-03-12		9	12.03.22 09:00	419.4	DAY	209.7	268	19.76	76.44	19.4	53.12
2022-03-12		10	12.03.22 10:00	673.8	DAY	336.9	402.8	21.1	74.08	20.98	48.34
2022-03-12		11	12.03.22 11:00	883.8	DAY	441.9	506.4	21.08	67.3	20.94	33.32
2022-03-12		12	12.03.22 12:00	1023.4	DAY	511.7	566.6	21.6	66.92	21.62	24.28
2022-03-12		13	12.03.22 13:00	1064.2	DAY	532.1	580.4	21.66	67.04	21.76	23.94
2022-03-12		14	12.03.22 14:00	1006.4	DAY	503.2	555.6	21.74	66.64	21.84	23.54
2022-03-12		15	12.03.22 15:00	858	DAY	429	492.2	21.78	66.34	21.86	22.8
2022-03-12		16	12.03.22 16:00	631.2	DAY	315.6	380	21.56	66.8	21.58	23.26
2022-03-12		17	12.03.22 17:00	362.2	DAY	181.1	230	21.22	67.96	21.28	25.1
2022-03-12		18	12.03.22 18:00	103.8	DAY	51.9	65.8	20.3	73.12	20.16	34.62
2022-03-12		19	12.03.22 19:00	4.8	NIGHT	2.4	4	17.96	78.08	17.82	45.4
2022-03-12		20	12.03.22 20:00	2	NIGHT	1	4	16.84	79.84	16.7	50.5
2022-03-12		21	12.03.22 21:00	2	NIGHT	1	4	16.84	79.92	16.74	52.52
2022-03-12		22	12.03.22 22:00	2	NIGHT	1	4	16.82	79.68	16.76	53.04
2022-03-12		23	12.03.22 23:00	2	NIGHT	1	4	16.84	79.24	16.76	52.84
2022-03-13		0	13.03.22 00:00	2	NIGHT	1	4	16.9	78.88	16.76	52.54
2022-03-13		1	13.03.22 01:00	2	NIGHT	1	4	16.9	78.5	16.82	51.66
2022-03-13		2	13.03.22 02:00	2	NIGHT	1	4	16.88	78.36	16.76	51.58
2022-03-13		3	13.03.22 03:00	2	NIGHT	1	4	16.9	78.06	16.74	51
2022-03-13		4	13.03.22 04:00	2	NIGHT	1	4	16.86	77.62	16.76	50.04
2022-03-13		5	13.03.22 05:00	2	NIGHT	1	4	16.86	77.68	16.7	50.28
2022-03-13		6	13.03.22 06:00	2	NIGHT	1	4	16.8	77.64	16.66	49.9
2022-03-13		7	13.03.22 07:00	17.8	DAY	8.9	6.8	17.46	76.58	16.48	50.56
2022-03-13		8	13.03.22 08:00	179.2	DAY	89.6	120.4	18.9	77.64	17.36	51.92
2022-03-13		9	13.03.22 09:00	435.4	DAY	217.7	271.8	20.1	80.08	18.92	57.22
2022-03-13		10	13.03.22 10:00	690.8	DAY	345.4	404.8	21.04	77.6	20.92	51.6
2022-03-13		11	13.03.22 11:00	901.6	DAY	450.8	509.8	21.16	70.3	21.14	33.64
2022-03-13		12	13.03.22 12:00	1040.8	DAY	520.4	570.4	21.66	68.02	21.7	25.7
2022-03-13		13	13.03.22 13:00	1082.2	DAY	541.1	581.8	21.88	68.8	21.98	23.06
2022-03-13		14	13.03.22 14:00	1016.2	DAY	508.1	555.8	21.94	69.72	21.94	23.98
2022-03-13		15	13.03.22 15:00	858.8	DAY	429.4	487.8	22	69.84	22	24.54
2022-03-13		16	13.03.22 16:00	634	DAY	317	374.8	21.56	70.32	21.6	24.98
2022-03-13		17	13.03.22 17:00	367.8	DAY	183.9	226	21.24	70.8	21.28	25.7
2022-03-13		18	13.03.22 18:00	107.8	DAY	53.9	63	20.74	74.22	20.76	33.18
2022-03-13		19	13.03.22 19:00	6	NIGHT	3	4	18.46	79.76	17.5	47.26
2022-03-13		20	13.03.22 20:00	2	NIGHT	1	4	17.28	81.52	15.64	54.52
2022-03-13		21	13.03.22 21:00	2	NIGHT	1	4	17.38	82.14	15.48	56.68
2022-03-13		22	13.03.22 22:00	2	NIGHT	1	4	17.06	82.88	15.74	56.6
2022-03-13		23	13.03.22 23:00	2	NIGHT	1	4	16.82	82.74	15.88	56.2
2022-03-14		0	14.03.22 00:00	2	NIGHT	1	4	16.8	82.5	15.98	56.06
2022-03-14		1	14.03.22 01:00	2	NIGHT	1	4	16.84	82.12	16.06	55.84
2022-03-14		2	14.03.22 02:00	2	NIGHT	1	4	16.82	81.68	16.02	55.2
2022-03-14		3	14.03.22 03:00	2	NIGHT	1	4	16.82	81.44	16.1	54.5
2022-03-14		4	14.03.22 04:00	2	NIGHT	1	4	16.8	81.34	16.02	54.64
2022-03-14		5	14.03.22 05:00	2	NIGHT	1	4	16.82	81.56	16.22	54.9
2022-03-14		6	14.03.22 06:00	2	NIGHT	1	4	16.86	81.72	16.18	55.76
2022-03-14		7	14.03.22 07:00	19.6	DAY	9.8	7.4	17.64	80.92	16.68	55.02
2022-03-14		8	14.03.22 08:00	174.2	DAY	87.1	117.8	18.94	82.14	18.56	54.84
2022-03-14		9	14.03.22 09:00	422.4	DAY	211.2	264.6	20.26	83.56	20	58.8
2022-03-14		10	14.03.22 10:00	673.8	DAY	336.9	396.8	21.14	79.26	21.14	49.46
2022-03-14		11	14.03.22 11:00	878.8	DAY	439.4	494.4	21.26	73	21.32	31.38
2022-03-14		12	14.03.22 12:00	1011	DAY	505.5	545.8	21.86	71.7	21.94	25.64
2022-03-14		13	14.03.22 13:00	932.4	DAY	466.2	497.4	21.86	73.4	21.9	25.22
2022-03-14		14	14.03.22 14:00	626.8	DAY	313.4	325.2	21.44	75.42	21.52	28.16
2022-03-14		15	14.03.22 15:00	678.4	DAY	339.2	364.2	21.56	75.48	21.6	28.2
2022-03-14		16	14.03.22 16:00	255.2	DAY	127.6	132.4	21.3	76.9	21.32	31.84
2022-03-14		17	14.03.22 17:00	94.4	DAY	47.2	44	20.08	83.72	20.18	47.88
2022-03-14		18	14.03.22 18:00	29.4	DAY	14.7	9.8	19.18	86.4	19.06	56.28
2022-03-14		19	14.03.22 19:00	3.4	NIGHT	1.7	4	18.18	87.82	17.8	62.28
2022-03-14		20	14.03.22 20:00	2	NIGHT	1	4	17.38	88	16.86	66.38
2022-03-14		21	14.03.22 21:00	2	NIGHT	1	4	17.38	87.96	16.82	66.82
2022-03-14		22	14.03.22 22:00	2	NIGHT	1	4	17.52	88.92	17.12	68.4
2022-03-14		23	14.03.22 23:00	2	NIGHT	1	4	17.2	89.04	16.84	68.98
2022-03-15		0	15.03.22 00:00	2	NIGHT	1	3.8	17.18	88.92	16.86	68.84
2022-03-15		1	15.03.22 01:00	2	NIGHT	1	4	17.28	89.28	16.86	69.82
2022-03-15		2	15.03.22 02:00	2	NIGHT	1	4	16.88	88.74	16.86	68.1
2022-03-15		3	15.03.22 03:00	2	NIGHT	1	4	16.8	87.82	16.74	66.74
2022-03-15		4	15.03.22 04:00	2	NIGHT	1	4	16.82	86.86	16.78	64.68
2022-03-15		5	15.03.22 05:00	2	NIGHT	1	4	16.84	86.64	16.76	64.22
2022-03-15		6	15.03.22 06:00	2	NIGHT	1	4	16.88	86.46	16.74	63.92
2022-03-15		7	15.03.22 07:00	25	DAY	12.5	12.8	17.8	85	17.6	60.88
2022-03-15		8	15.03.22 08:00	153.6	DAY	76.8	81.8	18.94	86.52	18.9	61.74
2022-03-15		9	15.03.22 09:00	384.4	DAY	192.2	214	20.04	87.44	19.92	65.82
2022-03-15		10	15.03.22 10:00	655.6	DAY	327.8	367.6	21.54	85.24	21.52	62.22
2022-03-15		11	15.03.22 11:00	758.2	DAY	379.1	408.4	21.74	82.08	21.8	52.86
2022-03-15		12	15.03.22 12:00	712.2	DAY	356.1	373	21.64	81.14	21.76	49.34
2022-03-15		13	15.03.22 13:00	688.6	DAY	344.3	348.8	21.66	81.1	21.74	49.4
2022-03-15		14	15.03.22 14:00	681	DAY	340.5	345.4	21.8	80.02	21.78	46.88
2022-03-15		15	15.03.22 15:00	499.2	DAY	249.6	252.6	21.6	80	21.62	46.92
2022-03-15		16	15.03.22 16:00	243.4	DAY	121.7	119.6	21.22	82.92	21.24	53.38
2022-03-15		17	15.03.22 17:00	94.2	DAY	47.1	43.8	20.3	89.68	20.26	68.42
2022-03-15		18	15.03.22 18:00	36.2	DAY	18.1	16	19.66	91.72	19.56	74.82
2022-03-15		19	15.03.22 19:00	3.6	NIGHT	1.8	4	18.76	92.04	18.94	74.04
2022-03-15		20	15.03.22 20:00	2	NIGHT	1	4	17.76	91.84	17.66	74.94
2022-03-15		21	15.03.22 21:00	2	NIGHT	1	4	17.76	91.14	17.56	74.14
2022-03-15		22	15.03.22 22:00	2	NIGHT	1	4	17.52	90.76	17.42	73.24
2022-03-15		23	15.03.22 23:00	2	NIGHT	1	4	17.54	90.3	17.34	72.68
2022-03-16		0	16.03.22 00:00	2	NIGHT	1	4	17.36	89.84	16.92	72.44
2022-03-16		1	16.03.22 01:00	2	NIGHT	1	4	17	89.1	16.76	70.16
2022-03-16		2	16.03.22 02:00	2	NIGHT	1	4	16.88	88.84	16.86	69.14
2022-03-16		3	16.03.22 03:00	2	NIGHT	1	4	16.86	87.06	16.74	65.86
2022-03-16		4	16.03.22 04:00	2	NIGHT	1	4	16.82	86.24	16.78	63.88
2022-03-16		5	16.03.22 05:00	2	NIGHT	1	4	16.86	85.98	16.8	63.14
2022-03-16		6	16.03.22 06:00	2	NIGHT	1	4	16.9	86.3	16.84	63.72
2022-03-16		7	16.03.22 07:00	24.8	DAY	12.4	10.8	17.74	85.68	17.56	62.54
2022-03-16		8	16.03.22 08:00	189.6	DAY	94.8	115.8	19.04	86.86	19.06	63.12
2022-03-16		9	16.03.22 09:00	460.2	DAY	230.1	269	20.86	86.56	20.74	66.66
2022-03-16		10	16.03.22 10:00	728.8	DAY	364.4	409.4	21.48	82.96	21.44	56.22
2022-03-16		11	16.03.22 11:00	942	DAY	471	518.6	21.84	79.24	21.8	47.58
2022-03-16		12	16.03.22 12:00	1059.2	DAY	529.6	574.6	22.06	78.78	22.36	46.48
2022-03-16		13	16.03.22 13:00	1103.8	DAY	551.9	591	22.2	78.62	22.28	46.56
2022-03-16		14	16.03.22 14:00	1024.6	DAY	512.3	548.2	22.08	78.64	22.22	46.28
2022-03-16		15	16.03.22 15:00	849.4	DAY	424.7	467	22.08	77.8	22.12	44.7
2022-03-16		16	16.03.22 16:00	503.6	DAY	251.8	277.6	21.56	78.14	21.64	44
2022-03-16		17	16.03.22 17:00	357	DAY	178.5	205.2	21.4	78.68	21.52	44.86
2022-03-16		18	16.03.22 18:00	133	DAY	66.5	75.6	20.78	83.16	21.06	52.58
2022-03-16		19	16.03.22 19:00	8.4	NIGHT	4.2	5	18.62	88.3	18.5	64.54
2022-03-16		20	16.03.22 20:00	2	NIGHT	1	4	17.38	87.78	17.18	65.9
2022-03-16		21	16.03.22 21:00	2	NIGHT	1	4	16.96	87.18	16.78	65.12
2022-03-16		22	16.03.22 22:00	2	NIGHT	1	4	16.92	86.22	16.78	63.08
2022-03-16		23	16.03.22 23:00	2	NIGHT	1	4	16.92	86.28	16.86	63.12
2022-03-17		0	17.03.22 00:00	2	NIGHT	1	4	16.94	86.78	16.88	64.14
2022-03-17		1	17.03.22 01:00	2	NIGHT	1	4	16.96	87.18	16.9	65.16
2022-03-17		2	17.03.22 02:00	2	NIGHT	1	4	16.94	87.12	16.88	65.06
2022-03-17		3	17.03.22 03:00	2	NIGHT	1	4	16.96	86.54	16.88	64
2022-03-17		4	17.03.22 04:00	2	NIGHT	1	4	16.96	86.5	16.88	63.88
2022-03-17		5	17.03.22 05:00	2	NIGHT	1	4	16.94	86.44	16.82	63.72
2022-03-17		6	17.03.22 06:00	2	NIGHT	1	4	16.92	86.68	16.82	64.28
2022-03-17		7	17.03.22 07:00	14.2	DAY	7.1	6.4	17.86	85.82	17.7	62.86
2022-03-17		8	17.03.22 08:00	89.8	DAY	44.9	45.4	18.86	86.84	18.78	63.38
2022-03-17		9	17.03.22 09:00	193.8	DAY	96.9	96.2	18.98	88.76	18.74	67.16
2022-03-17		10	17.03.22 10:00	288.2	DAY	144.1	145.2	19.26	90.28	18.9	71.3
2022-03-17		11	17.03.22 11:00	297.6	DAY	148.8	147	19.68	91.22	19.04	74.56
2022-03-17		12	17.03.22 12:00	381.2	DAY	190.6	186.8	20.24	91.56	19.74	78.48
2022-03-17		13	17.03.22 13:00	443.4	DAY	221.7	220.8	21.1	90.54	21	75.78
2022-03-17		14	17.03.22 14:00	396.8	DAY	198.4	196	21.14	89.38	21.18	70.7
2022-03-17		15	17.03.22 15:00	361.8	DAY	180.9	179.8	21.12	90	21.12	70.6
2022-03-17		16	17.03.22 16:00	256.4	DAY	128.2	128.6	20.92	91.36	20.96	73.48
2022-03-17		17	17.03.22 17:00	109.6	DAY	54.8	53	19.84	94.2	19.8	81.36
2022-03-17		18	17.03.22 18:00	18.8	DAY	9.4	7.2	19.58	92.66	19.12	80.44
2022-03-17		19	17.03.22 19:00	2.8	NIGHT	1.4	4	19.1	91.92	18.46	78.08
2022-03-17		20	17.03.22 20:00	2	NIGHT	1	4	17.68	92.5	17.38	77.94
2022-03-17		21	17.03.22 21:00	2	NIGHT	1	4	17.42	90.44	16.88	75.82
2022-03-17		22	17.03.22 22:00	2	NIGHT	1	4	17.32	89.62	16.82	73.64
2022-03-17		23	17.03.22 23:00	2	NIGHT	1	4	17.04	89.42	16.84	72.32
2022-03-18		0	18.03.22 00:00	2	NIGHT	1	4	17	89.66	16.82	72.96
2022-03-18		1	18.03.22 01:00	2	NIGHT	1	4	17.2	89.78	16.96	73.24
2022-03-18		2	18.03.22 02:00	2	NIGHT	1	4	17.2	89.78	16.92	73.16
2022-03-18		3	18.03.22 03:00	2	NIGHT	1	4	17.2	90.1	16.96	73.64
2022-03-18		4	18.03.22 04:00	2	NIGHT	1	4	17.22	90.28	16.96	74.18
2022-03-18		5	18.03.22 05:00	2	NIGHT	1	4	17.02	90.24	16.96	73.72
2022-03-18		6	18.03.22 06:00	2	NIGHT	1	4	17	90.52	16.94	74.12
2022-03-18		7	18.03.22 07:00	24.4	DAY	12.2	11.2	17.8	88.96	17.74	71.26
2022-03-18		8	18.03.22 08:00	189	DAY	94.5	101.6	18.86	88.14	18.82	68.2
2022-03-18		9	18.03.22 09:00	323	DAY	161.5	173.2	19.42	89	19.08	71.02
2022-03-18		10	18.03.22 10:00	502	DAY	251	275.8	21.22	86.28	21.08	68.84
2022-03-18		11	18.03.22 11:00	662.6	DAY	331.3	361.2	21.4	83.56	21.36	61.78
2022-03-18		12	18.03.22 12:00	1022.6	DAY	511.3	561	21.82	78.7	21.96	49.18
2022-03-18		13	18.03.22 13:00	1126.4	DAY	563.2	608.2	22.24	77.16	22.48	43.72
2022-03-18		14	18.03.22 14:00	1062.2	DAY	531.1	572.6	22.34	76.28	22.56	40.96
2022-03-18		15	18.03.22 15:00	909	DAY	454.5	503.6	22.52	74.86	22.72	38.1
2022-03-18		16	18.03.22 16:00	683.4	DAY	341.7	395.4	22.04	74.24	22.14	35.72
2022-03-18		17	18.03.22 17:00	414.6	DAY	207.3	250.4	21.72	74.42	21.74	34.96
2022-03-18		18	18.03.22 18:00	126.6	DAY	63.3	73.4	20.92	78.38	20.96	40
2022-03-18		19	18.03.22 19:00	10.2	DAY	5.1	4.8	18.68	86.26	18.48	56.08
2022-03-18		20	18.03.22 20:00	2	NIGHT	1	4	17.16	88.04	16.92	64.04
2022-03-18		21	18.03.22 21:00	2	NIGHT	1	4	16.96	87.84	16.88	64.72
2022-03-18		22	18.03.22 22:00	2	NIGHT	1	4	17.08	88.58	16.98	66.74
2022-03-18		23	18.03.22 23:00	2	NIGHT	1	4	17.12	89.28	16.86	68.74
2022-03-19		0	19.03.22 00:00	2	NIGHT	1	4	16.84	87.64	16.76	65.64
2022-03-19		1	19.03.22 01:00	2	NIGHT	1	4	16.78	87.1	16.72	64.6
2022-03-19		2	19.03.22 02:00	2	NIGHT	1	4	16.78	86.28	16.7	63.08
2022-03-19		3	19.03.22 03:00	2	NIGHT	1	4	16.78	85.56	16.68	61.82
2022-03-19		4	19.03.22 04:00	2	NIGHT	1	4	16.76	85.5	16.68	61.54
2022-03-19		5	19.03.22 05:00	2	NIGHT	1	4	16.8	85.52	16.7	61.72
2022-03-19		6	19.03.22 06:00	2	NIGHT	1	3.8	16.84	85.6	16.7	61.88
2022-03-19		7	19.03.22 07:00	35.8	DAY	17.9	17	17.92	84.9	17.74	60.44
2022-03-19		8	19.03.22 08:00	232.6	DAY	116.3	146.4	18.98	87.08	19	63.68
2022-03-19		9	19.03.22 09:00	500	DAY	250	296.8	20.8	86.7	20.54	67.18
2022-03-19		10	19.03.22 10:00	758.4	DAY	379.2	429.2	21.36	84.2	21.32	58.2
2022-03-19		11	19.03.22 11:00	973.6	DAY	486.8	542.8	21.48	79.48	21.56	46.6
2022-03-19		12	19.03.22 12:00	809.4	DAY	404.7	433	21.5	78.6	21.58	44.84
2022-03-19		13	19.03.22 13:00	982.8	DAY	491.4	525.4	21.5	78.76	21.52	45.32
2022-03-19		14	19.03.22 14:00	775	DAY	387.5	405.6	21.4	80.8	21.34	49.64
2022-03-19		15	19.03.22 15:00	860.2	DAY	430.1	480.8	21.48	77.54	21.6	42
2022-03-19		16	19.03.22 16:00	640.8	DAY	320.4	373	21.36	77.72	21.56	41.92
2022-03-19		17	19.03.22 17:00	381.8	DAY	190.9	236.2	21.2	78.08	21.18	42.88
2022-03-19		18	19.03.22 18:00	119.8	DAY	59.9	68.2	20.26	84.52	20.28	52.52
2022-03-19		19	19.03.22 19:00	10	DAY	5	5	18.5	87.64	18.12	62.78
2022-03-19		20	19.03.22 20:00	2	NIGHT	1	4	17.02	87.22	16.72	63.74
2022-03-19		21	19.03.22 21:00	2	NIGHT	1	4	16.78	85.66	16.66	60.92
2022-03-19		22	19.03.22 22:00	2	NIGHT	1	4	16.8	84.94	16.7	59.38
2022-03-19		23	19.03.22 23:00	2	NIGHT	1	4	16.8	84.62	16.7	58.62
2022-03-20		0	20.03.22 00:00	2	NIGHT	1	4	16.8	84.36	16.7	58.16
2022-03-20		1	20.03.22 01:00	2	NIGHT	1	4	16.82	84.02	16.7	57.6
2022-03-20		2	20.03.22 02:00	2	NIGHT	1	4	16.8	83.86	16.7	57.04
2022-03-20		3	20.03.22 03:00	2	NIGHT	1	4	16.8	83.68	16.64	56.76
2022-03-20		4	20.03.22 04:00	2	NIGHT	1	4	16.76	83.52	16.62	56.34
2022-03-20		5	20.03.22 05:00	2	NIGHT	1	4	16.74	83.5	16.62	56.3
2022-03-20		6	20.03.22 06:00	2.2	NIGHT	1.1	4	16.82	83.8	16.64	57.12
2022-03-20		7	20.03.22 07:00	39.2	DAY	19.6	19	17.96	83.46	17.68	56.4
2022-03-20		8	20.03.22 08:00	203.4	DAY	101.7	132	18.96	85.66	18.68	59.8
2022-03-20		9	20.03.22 09:00	454.4	DAY	227.2	278	19.94	86.86	19.34	63.78
2022-03-20		10	20.03.22 10:00	717.8	DAY	358.9	420.2	21.02	85.32	20.98	59.58
2022-03-20		11	20.03.22 11:00	929.4	DAY	464.7	525.4	21.04	80.06	21.12	46.56
2022-03-20		12	20.03.22 12:00	1072.4	DAY	536.2	590.8	21.58	76.46	21.6	36.62
2022-03-20		13	20.03.22 13:00	1104.4	DAY	552.2	600.4	21.78	78.54	21.82	33.88
2022-03-20		14	20.03.22 14:00	1036.8	DAY	518.4	570.8	21.9	78.56	21.9	33.46
2022-03-20		15	20.03.22 15:00	882.4	DAY	441.2	502.6	21.8	78.44	21.82	32.1
2022-03-20		16	20.03.22 16:00	647.4	DAY	323.7	386.2	21.48	79.44	21.52	32.46
2022-03-20		17	20.03.22 17:00	384	DAY	192	238.6	21.24	80.74	21.18	34.26
2022-03-20		18	20.03.22 18:00	123.2	DAY	61.6	70.8	20.36	86.1	20.5	46.52
2022-03-20		19	20.03.22 19:00	11.4	DAY	5.7	5.6	18.38	89.76	18.16	60.1
2022-03-20		20	20.03.22 20:00	2	NIGHT	1	4	16.96	89.36	16.76	62.56
2022-03-20		21	20.03.22 21:00	2	NIGHT	1	4	16.76	88.22	16.66	60.68
2022-03-20		22	20.03.22 22:00	2	NIGHT	1	4	16.76	87.48	16.66	59.32
2022-03-20		23	20.03.22 23:00	2	NIGHT	1	4	16.78	87.1	16.66	58.6
2022-03-21		0	21.03.22 00:00	2	NIGHT	1	4	16.78	86.7	16.7	57.52
2022-03-21		1	21.03.22 01:00	2	NIGHT	1	4	16.84	86.26	16.7	56.52
2022-03-21		2	21.03.22 02:00	2	NIGHT	1	4	16.8	86.5	16.66	57.1
2022-03-21		3	21.03.22 03:00	2	NIGHT	1	4	16.8	86.44	16.64	57.42
2022-03-21		4	21.03.22 04:00	2	NIGHT	1	4	16.8	86.58	16.66	57.46
2022-03-21		5	21.03.22 05:00	2	NIGHT	1	4	16.82	86.72	16.64	58.16
2022-03-21		6	21.03.22 06:00	2.2	NIGHT	1.1	4	16.8	86.56	16.66	57.72
2022-03-21		7	21.03.22 07:00	46	DAY	23	24	18.08	85.84	17.78	56.16
2022-03-21		8	21.03.22 08:00	237	DAY	118.5	151.8	19.06	88.14	19	60.16
2022-03-21		9	21.03.22 09:00	502.6	DAY	251.3	305.6	20.36	89.08	20.2	63.94
2022-03-21		10	21.03.22 10:00	764.2	DAY	382.1	446.4	21.12	85.68	21.2	54.7
2022-03-21		11	21.03.22 11:00	978.8	DAY	489.4	550.6	21.4	80.38	21.42	36.92
2022-03-21		12	21.03.22 12:00	1113.2	DAY	556.6	605.8	21.72	79.94	21.84	32.58
2022-03-21		13	21.03.22 13:00	1149.2	DAY	574.6	614.8	22	80.14	22.02	30.44
2022-03-21		14	21.03.22 14:00	1084.6	DAY	542.3	588.8	21.94	80.86	22.06	30.32
2022-03-21		15	21.03.22 15:00	923.8	DAY	461.9	519.4	21.98	80.88	22.1	28.92
2022-03-21		16	21.03.22 16:00	691.8	DAY	345.9	407.8	21.78	81.26	21.84	28.98
2022-03-21		17	21.03.22 17:00	402	DAY	201	247.6	21.46	81.9	21.5	28.62
2022-03-21		18	21.03.22 18:00	116.4	DAY	58.2	63.2	20.72	85.48	20.8	36.78
2022-03-21		19	21.03.22 19:00	10.8	DAY	5.4	4.6	18.72	90.86	18.64	51.66
2022-03-21		20	21.03.22 20:00	2	NIGHT	1	4	17.14	91.4	16.92	59.64
2022-03-21		21	21.03.22 21:00	2	NIGHT	1	4	16.84	90.54	16.74	59.98
2022-03-21		22	21.03.22 22:00	2	NIGHT	1	4	16.86	90	16.78	59.6
2022-03-21		23	21.03.22 23:00	2	NIGHT	1	4	16.88	89.82	16.8	59.14
2022-03-22		0	22.03.22 00:00	2	NIGHT	1	4	16.88	89.68	16.78	58.86
2022-03-22		1	22.03.22 01:00	2	NIGHT	1	4	16.88	89.46	16.78	58.48
2022-03-22		2	22.03.22 02:00	2	NIGHT	1	4	16.9	89.16	16.76	57.96
2022-03-22		3	22.03.22 03:00	2	NIGHT	1	4	16.88	89.14	16.76	57.88
2022-03-22		4	22.03.22 04:00	2	NIGHT	1	4	16.9	88.62	16.74	57.18
2022-03-22		5	22.03.22 05:00	2	NIGHT	1	4	16.86	88.6	16.72	56.92
2022-03-22		6	22.03.22 06:00	2.4	NIGHT	1.2	4	16.88	88.66	16.82	57.22
2022-03-22		7	22.03.22 07:00	50.4	DAY	25.2	26	18.28	88.4	18.1	56.92
2022-03-22		8	22.03.22 08:00	261.2	DAY	130.6	169.8	19	90.9	19	63.44
2022-03-22		9	22.03.22 09:00	535.2	DAY	267.6	325.6	20.88	90.36	20.74	66.4
2022-03-22		10	22.03.22 10:00	803.8	DAY	401.9	466	21.22	87.94	21.14	52.96
2022-03-22		11	22.03.22 11:00	1023.2	DAY	511.6	571.6	21.68	82.66	21.8	36.04
2022-03-22		12	22.03.22 12:00	1161.4	DAY	580.7	630.8	22.18	81.38	22.24	31.18
2022-03-22		13	22.03.22 13:00	1198.4	DAY	599.2	631.2	22.42	81.9	22.48	28.3
2022-03-22		14	22.03.22 14:00	1127.4	DAY	563.7	607.8	22.34	83.42	22.52	29.08
2022-03-22		15	22.03.22 15:00	966	DAY	483	536.6	22.52	83.16	22.66	28.18
2022-03-22		16	22.03.22 16:00	727.2	DAY	363.6	417.6	22.32	83.3	22.6	26.44
2022-03-22		17	22.03.22 17:00	450.4	DAY	225.2	268.2	21.88	83.5	21.96	26.28
2022-03-22		18	22.03.22 18:00	137.4	DAY	68.7	72.4	21.38	85.3	21.44	30.78
2022-03-22		19	22.03.22 19:00	14.8	DAY	7.4	5.4	19.12	91.3	19.08	47.1
2022-03-22		20	22.03.22 20:00	2	NIGHT	1	4	17.08	93.24	16.98	59.74
2022-03-22		21	22.03.22 21:00	2	NIGHT	1	4	16.88	92.6	16.74	63.46
2022-03-22		22	22.03.22 22:00	2	NIGHT	1	4	16.86	92.22	16.8	63.54
2022-03-22		23	22.03.22 23:00	2	NIGHT	1	4	16.88	91.98	16.82	63.1
2022-03-23		0	23.03.22 00:00	2	NIGHT	1	4	16.9	91.94	16.86	62.48
2022-03-23		1	23.03.22 01:00	2	NIGHT	1	4	16.92	91.88	16.84	62.2
2022-03-23		2	23.03.22 02:00	2	NIGHT	1	4	16.92	91.78	16.84	61.98
2022-03-23		3	23.03.22 03:00	2	NIGHT	1	4	16.94	91.64	16.82	61.68
2022-03-23		4	23.03.22 04:00	2	NIGHT	1	4	16.94	91.56	16.8	61.32
2022-03-23		5	23.03.22 05:00	2	NIGHT	1	4	16.92	91.48	16.82	61.12
2022-03-23		6	23.03.22 06:00	2.4	NIGHT	1.2	4	16.92	91.38	16.78	61.34
2022-03-23		7	23.03.22 07:00	52.8	DAY	26.4	27	18.32	90.68	18.1	59.56
2022-03-23		8	23.03.22 08:00	257.2	DAY	128.6	163.6	19.12	92.9	19.08	65.4
2022-03-23		9	23.03.22 09:00	525.4	DAY	262.7	313	21.04	92.28	20.86	67.98
2022-03-23		10	23.03.22 10:00	789.4	DAY	394.7	449.4	21.7	88.48	21.5	53.42
2022-03-23		11	23.03.22 11:00	1004.2	DAY	502.1	555.4	22.22	84.94	22.46	38.5
2022-03-23		12	23.03.22 12:00	1139	DAY	569.5	610.8	22.66	83.98	22.96	34.44
2022-03-23		13	23.03.22 13:00	1169	DAY	584.5	622.2	23.5	84.12	23.98	32.94
2022-03-23		14	23.03.22 14:00	1101.6	DAY	550.8	593.8	24.52	84.18	25.04	31.88
2022-03-23		15	23.03.22 15:00	923.8	DAY	461.9	508.8	24.56	84.32	25.28	30.84
2022-03-23		16	23.03.22 16:00	665.2	DAY	332.6	384.8	23.4	83.8	23.82	29.92
2022-03-23		17	23.03.22 17:00	401	DAY	200.5	239.6	22.56	83.92	22.56	30.22
2022-03-23		18	23.03.22 18:00	137.4	DAY	68.7	72.4	21.52	85.4	21.54	33.4
2022-03-23		19	23.03.22 19:00	15.6	DAY	7.8	5.8	19.46	91.08	19.36	48.26
2022-03-23		20	23.03.22 20:00	2	NIGHT	1	4	17.6	93.4	17.32	60.42
2022-03-23		21	23.03.22 21:00	2	NIGHT	1	4	17.26	93.54	16.78	66.1
2022-03-23		22	23.03.22 22:00	2	NIGHT	1	4	16.76	93.44	16.58	66.88
2022-03-23		23	23.03.22 23:00	2	NIGHT	1	4	16.8	92.94	16.7	65.18
2022-03-24		0	24.03.22 00:00	2	NIGHT	1	4	16.84	92.7	16.72	64.4
2022-03-24		1	24.03.22 01:00	2	NIGHT	1	4	16.86	92.54	16.8	63.52
2022-03-24		2	24.03.22 02:00	2	NIGHT	1	4	16.86	92.22	16.8	62.52
2022-03-24		3	24.03.22 03:00	2	NIGHT	1	4	16.88	92.08	16.78	62.14
2022-03-24		4	24.03.22 04:00	2	NIGHT	1	4	16.84	91.98	16.8	61.92
2022-03-24		5	24.03.22 05:00	2	NIGHT	1	4	16.9	91.94	16.8	61.98
2022-03-24		6	24.03.22 06:00	2.6	NIGHT	1.3	4	16.88	92.02	16.74	62.24
2022-03-24		7	24.03.22 07:00	58.4	DAY	29.2	30	18.4	91.28	18.18	60.04
2022-03-24		8	24.03.22 08:00	272.4	DAY	136.2	171.6	19.42	93.1	19.04	67.34
2022-03-24		9	24.03.22 09:00	544.8	DAY	272.4	323.4	21.22	92.74	21.14	67.9
2022-03-24		10	24.03.22 10:00	807.6	DAY	403.8	460.4	21.42	90.5	21.52	57.42
2022-03-24		11	24.03.22 11:00	1023.6	DAY	511.8	569	21.96	87.04	22.1	44.84
2022-03-24		12	24.03.22 12:00	1156.2	DAY	578.1	625.8	22.5	85.5	22.66	40.16
2022-03-24		13	24.03.22 13:00	1182.4	DAY	591.2	635	22.56	85.04	22.82	37.74
2022-03-24		14	24.03.22 14:00	1123.6	DAY	561.8	600.2	22.56	84.94	22.84	34.86
2022-03-24		15	24.03.22 15:00	963	DAY	481.5	527	22.66	84.84	23.12	34.42
2022-03-24		16	24.03.22 16:00	721	DAY	360.5	410.8	22.42	84.22	22.68	33.3
2022-03-24		17	24.03.22 17:00	441.6	DAY	220.8	259.2	22.02	84.06	22.08	32.86
2022-03-24		18	24.03.22 18:00	149.4	DAY	74.7	78.8	21.36	85.84	21.5	36.18
2022-03-24		19	24.03.22 19:00	18	DAY	9	5.8	19.26	92.02	19.48	52.2
2022-03-24		20	24.03.22 20:00	2	NIGHT	1	4	17.52	93.88	17.48	62.94
2022-03-24		21	24.03.22 21:00	2	NIGHT	1	4	17.16	93.56	17.26	63.9
2022-03-24		22	24.03.22 22:00	2	NIGHT	1	4	16.8	93.1	16.82	64.16
2022-03-24		23	24.03.22 23:00	2	NIGHT	1	4	16.86	92.74	16.72	63.52
2022-03-25		0	25.03.22 00:00	2	NIGHT	1	4	16.84	92.64	16.7	63.56
2022-03-25		1	25.03.22 01:00	2	NIGHT	1	4	16.86	92.62	16.76	63.14
2022-03-25		2	25.03.22 02:00	2	NIGHT	1	4	16.86	92.38	16.76	62.6
2022-03-25		3	25.03.22 03:00	2	NIGHT	1	4	16.86	92.26	16.74	62.28
2022-03-25		4	25.03.22 04:00	2	NIGHT	1	4	16.88	92.2	16.76	62.32
2022-03-25		5	25.03.22 05:00	2	NIGHT	1	4	16.9	92.24	16.76	62.66
2022-03-25		6	25.03.22 06:00	2.8	NIGHT	1.4	4	16.92	92.36	16.76	63.62
2022-03-25		7	25.03.22 07:00	57	DAY	28.5	27.4	18.46	91.74	18.26	61.94
2022-03-25		8	25.03.22 08:00	240.8	DAY	120.4	142.4	19.16	93.78	19.02	67.82
2022-03-25		9	25.03.22 09:00	506.6	DAY	253.3	292.6	21.1	93.52	20.74	71.52
2022-03-25		10	25.03.22 10:00	763.4	DAY	381.7	429.4	21.78	90.1	21.62	58.08
2022-03-25		11	25.03.22 11:00	987.8	DAY	493.9	541.4	22.34	86.78	22.4	44.44
2022-03-25		12	25.03.22 12:00	1130.6	DAY	565.3	605	22.94	86.3	23.24	42.12
2022-03-25		13	25.03.22 13:00	1155.8	DAY	577.9	608.6	23.16	86.44	23.6	41.7
2022-03-25		14	25.03.22 14:00	1095.4	DAY	547.7	573.8	23.38	86.64	23.74	41.7
2022-03-25		15	25.03.22 15:00	948.4	DAY	474.2	508.6	23.16	86.72	23.52	41.38
2022-03-25		16	25.03.22 16:00	722.4	DAY	361.2	396.6	22.72	86.4	23.08	41.68
2022-03-25		17	25.03.22 17:00	378.8	DAY	189.4	213	21.9	86.7	21.92	42.48
2022-03-25		18	25.03.22 18:00	148.8	DAY	74.4	77.2	21.28	89.6	21.24	50.16
2022-03-25		19	25.03.22 19:00	19.6	DAY	9.8	8.2	19.58	95.32	19.46	67.12
2022-03-25		20	25.03.22 20:00	2	NIGHT	1	4	17.82	96.26	17.56	73.26
2022-03-25		21	25.03.22 21:00	2	NIGHT	1	4	17.42	94.94	16.8	73.16
2022-03-25		22	25.03.22 22:00	2	NIGHT	1	4	17.1	94.5	16.52	72.08
2022-03-25		23	25.03.22 23:00	2	NIGHT	1	4	16.8	94.3	16.64	70.84
2022-03-26		0	26.03.22 00:00	2	NIGHT	1	4	16.82	94	16.76	69.78
2022-03-26		1	26.03.22 01:00	2	NIGHT	1	4	16.84	93.8	16.7	69.5
2022-03-26		2	26.03.22 02:00	2	NIGHT	1	4	16.86	93.66	16.7	68.68
2022-03-26		3	26.03.22 03:00	2	NIGHT	1	4	16.84	93.48	16.7	68.38
2022-03-26		4	26.03.22 04:00	2	NIGHT	1	4	16.82	93.32	16.7	67.94
2022-03-26		5	26.03.22 05:00	2	NIGHT	1	4	16.84	93.28	16.68	68.06
2022-03-26		6	26.03.22 06:00	3	NIGHT	1.5	4	16.88	93.52	16.74	68.98
2022-03-26		7	26.03.22 07:00	53.8	DAY	26.9	22.4	18.36	92.74	18.14	67.06
2022-03-26		8	26.03.22 08:00	294.6	DAY	147.3	173.6	19.42	94.22	19.5	72.44
2022-03-26		9	26.03.22 09:00	560.8	DAY	280.4	317.6	21.24	93.26	21.1	71.66
2022-03-26		10	26.03.22 10:00	831.2	DAY	415.6	451.8	21.54	90.6	21.4	58.64
2022-03-26		11	26.03.22 11:00	968.6	DAY	484.3	509.8	21.96	88.24	22	49.16
2022-03-26		12	26.03.22 12:00	571.4	DAY	285.7	285.6	21.72	89.06	21.72	53.92
2022-03-26		13	26.03.22 13:00	844.6	DAY	422.3	419.4	21.74	90.14	21.7	56.78
2022-03-26		14	26.03.22 14:00	582.4	DAY	291.2	291.6	21.56	89.66	21.62	55.04
2022-03-26		15	26.03.22 15:00	325.6	DAY	162.8	157.8	21.32	91.74	21.24	63.44
2022-03-26		16	26.03.22 16:00	269.8	DAY	134.9	129	21.08	96.14	21.12	79.22
2022-03-26		17	26.03.22 17:00	208.2	DAY	104.1	101.6	20.9	96.54	20.92	84.18
2022-03-26		18	26.03.22 18:00	124	DAY	62	61.6	20.26	96.94	20.26	85.96
2022-03-26		19	26.03.22 19:00	8.4	NIGHT	4.2	4.4	19.38	95.3	19.16	84.34
2022-03-26		20	26.03.22 20:00	2	NIGHT	1	4	17.66	95.12	17.64	82.48
2022-03-26		21	26.03.22 21:00	2	NIGHT	1	4	16.96	91.66	16.68	75.86
2022-03-26		22	26.03.22 22:00	2	NIGHT	1	4	16.8	90.58	16.72	71.48
2022-03-26		23	26.03.22 23:00	2	NIGHT	1	4	16.82	90.3	16.7	69.68
2022-03-27		0	27.03.22 00:00	2	NIGHT	1	4	16.86	89.82	16.7	68.26
2022-03-27		1	27.03.22 01:00	2	NIGHT	1	4	16.88	89.62	16.76	67.42
2022-03-27		2	27.03.22 02:00	2	NIGHT	1	4	16.86	89.6	16.72	67.18
2022-03-27		3	27.03.22 03:00	2	NIGHT	1	4	16.88	89.32	16.74	66.36
2022-03-27		4	27.03.22 04:00	2	NIGHT	1	4	16.9	89.1	16.74	65.8
2022-03-27		5	27.03.22 05:00	2	NIGHT	1	3.8	16.94	89.3	16.74	65.98
2022-03-27		6	27.03.22 06:00	3	NIGHT	1.5	4	16.9	89.72	16.8	67
2022-03-27		7	27.03.22 07:00	58.8	DAY	29.4	25	18.62	89	18.42	64.7
2022-03-27		8	27.03.22 08:00	221.6	DAY	110.8	113.2	19.12	91.44	18.96	69.7
2022-03-27		9	27.03.22 09:00	473.8	DAY	236.9	252	20.56	92.28	20.2	75.34
2022-03-27		10	27.03.22 10:00	828.8	DAY	414.4	445.2	21.58	90.04	21.46	69.66
2022-03-27		11	27.03.22 11:00	1140.8	DAY	570.4	607.6	22.2	86.02	22.34	55.08
2022-03-27		12	27.03.22 12:00	1172.2	DAY	586.1	602.2	22.48	85.4	22.84	50.7
2022-03-27		13	27.03.22 13:00	982.2	DAY	491.1	501.6	22.58	85.66	22.88	49.82
2022-03-27		14	27.03.22 14:00	1201.2	DAY	600.6	608	22.7	84.32	23.12	43.72
2022-03-27		15	27.03.22 15:00	1024	DAY	512	540.2	22.86	84.5	23.44	44.24
2022-03-27		16	27.03.22 16:00	778	DAY	389	427.2	22.44	83.9	22.78	42.8
2022-03-27		17	27.03.22 17:00	505	DAY	252.5	286.4	21.84	83.96	21.94	42.38
2022-03-27		18	27.03.22 18:00	182.2	DAY	91.1	98.4	21.3	85.98	21.36	45.82
2022-03-27		19	27.03.22 19:00	24.8	DAY	12.4	8.8	19.64	94.24	19.48	66.7
2022-03-27		20	27.03.22 20:00	2	NIGHT	1	4	17.74	95.62	17.4	74.68
2022-03-27		21	27.03.22 21:00	2	NIGHT	1	4	17.28	94.12	16.6	73.5
2022-03-27		22	27.03.22 22:00	2	NIGHT	1	4	16.84	93.56	16.62	71
2022-03-27		23	27.03.22 23:00	2	NIGHT	1	4	16.82	92.74	16.76	69.06
2022-03-28		0	28.03.22 00:00	2	NIGHT	1	4	16.86	92.54	16.74	68.46
2022-03-28		1	28.03.22 01:00	2	NIGHT	1	4	16.88	92.66	16.8	68.6
2022-03-28		2	28.03.22 02:00	2	NIGHT	1	4	16.9	92.5	16.8	68.3
2022-03-28		3	28.03.22 03:00	2	NIGHT	1	4	16.86	92.32	16.72	68.12
2022-03-28		4	28.03.22 04:00	2	NIGHT	1	4	16.82	92.44	16.72	68.6
2022-03-28		5	28.03.22 05:00	2	NIGHT	1	4	16.86	92.26	16.7	68.6
2022-03-28		6	28.03.22 06:00	4	NIGHT	2	4	16.84	92.56	16.76	69.26
2022-03-28		7	28.03.22 07:00	86.8	DAY	43.4	47	18.68	91.68	18.42	67.5
2022-03-28		8	28.03.22 08:00	332.4	DAY	166.2	194	19.92	93.16	19.54	74.46
2022-03-28		9	28.03.22 09:00	618	DAY	309	345.4	21.32	91.8	21.22	70.42
2022-03-28		10	28.03.22 10:00	886	DAY	443	481.4	21.64	88.58	21.66	57.08
2022-03-28		11	28.03.22 11:00	1104.2	DAY	552.1	587.2	22.32	85.5	22.52	47.7
2022-03-28		12	28.03.22 12:00	1244.4	DAY	622.2	644.4	22.4	84.24	22.8	42.04
2022-03-28		13	28.03.22 13:00	1268.4	DAY	634.2	649.2	23.22	84.98	23.7	43.26
2022-03-28		14	28.03.22 14:00	1193.6	DAY	596.8	612.2	23.4	85.18	23.86	43.24
2022-03-28		15	28.03.22 15:00	1023.6	DAY	511.8	537.8	23.48	84.96	23.78	42.7
2022-03-28		16	28.03.22 16:00	786.4	DAY	393.2	428.2	22.62	84.06	23.26	38.62
2022-03-28		17	28.03.22 17:00	492.2	DAY	246.1	277.8	21.74	85.02	21.9	39.36
2022-03-28		18	28.03.22 18:00	156.2	DAY	78.1	82.6	21.2	88.34	21.36	48.02
2022-03-28		19	28.03.22 19:00	19.4	DAY	9.7	7.8	19.62	95.28	19.44	68.32
2022-03-28		20	28.03.22 20:00	2	NIGHT	1	4	17.98	96.12	17.76	74.54
2022-03-28		21	28.03.22 21:00	2	NIGHT	1	4	17.6	95.44	17.3	74.12
2022-03-28		22	28.03.22 22:00	2	NIGHT	1	4	17.4	94.32	16.64	73.32
2022-03-28		23	28.03.22 23:00	2	NIGHT	1	4	17	93.96	16.56	70.68
2022-03-29		0	29.03.22 00:00	2	NIGHT	1	4	16.68	93.46	16.6	68.6
2022-03-29		1	29.03.22 01:00	2	NIGHT	1	4	16.74	93.2	16.62	67.62
2022-03-29		2	29.03.22 02:00	2	NIGHT	1	4	16.76	93	16.7	66.74
2022-03-29		3	29.03.22 03:00	2	NIGHT	1	4	16.94	93.84	16.84	69.32
2022-03-29		4	29.03.22 04:00	2	NIGHT	1	4	16.84	95.36	16.74	73.84
2022-03-29		5	29.03.22 05:00	2	NIGHT	1	4	16.84	95.54	16.76	75.08
2022-03-29		6	29.03.22 06:00	2.6	NIGHT	1.3	3.8	16.8	95.82	16.84	75.82
2022-03-29		7	29.03.22 07:00	17.8	DAY	8.9	5.8	18.58	94.22	18.38	72.56
2022-03-29		8	29.03.22 08:00	68.8	DAY	34.4	28.6	18.82	95.26	18.52	75.04
2022-03-29		9	29.03.22 09:00	321.2	DAY	160.6	163.4	19.66	95.38	19.32	77.56
2022-03-29		10	29.03.22 10:00	730.6	DAY	365.3	395.2	21.2	93.82	21.14	73.48
2022-03-29		11	29.03.22 11:00	1026	DAY	513	556	21.44	89.28	21.6	56
2022-03-29		12	29.03.22 12:00	1180.8	DAY	590.4	621	21.92	86.96	21.92	47.14
2022-03-29		13	29.03.22 13:00	940.8	DAY	470.4	497	21.82	86.82	21.8	47.82
2022-03-29		14	29.03.22 14:00	846.2	DAY	423.1	441.8	21.64	86.86	21.76	49.14
2022-03-29		15	29.03.22 15:00	464	DAY	232	239.8	21.28	89.12	21.4	53.74
2022-03-29		16	29.03.22 16:00	554.4	DAY	277.2	301.6	21.42	89.02	21.42	54.74
2022-03-29		17	29.03.22 17:00	274.2	DAY	137.1	143.4	20.98	92.88	20.96	65.12
2022-03-29		18	29.03.22 18:00	161.6	DAY	80.8	88.2	20.26	95.92	20.28	75.88
2022-03-29		19	29.03.22 19:00	19.6	DAY	9.8	8.6	19	95.64	18.5	75.96
2022-03-29		20	29.03.22 20:00	2	NIGHT	1	4	17.76	96.2	17.12	76.46
2022-03-29		21	29.03.22 21:00	2	NIGHT	1	4	16.94	94.8	16.62	71.94
2022-03-29		22	29.03.22 22:00	2	NIGHT	1	4	16.7	93.2	16.62	66.84
2022-03-29		23	29.03.22 23:00	2	NIGHT	1	4	16.72	92.68	16.64	65.22
2022-03-30		0	30.03.22 00:00	2	NIGHT	1	4	16.78	92.44	16.64	64.34
2022-03-30		1	30.03.22 01:00	2	NIGHT	1	4	16.8	92.5	16.66	64.82
2022-03-30		2	30.03.22 02:00	2	NIGHT	1	4	16.8	92.02	16.66	63.64
2022-03-30		3	30.03.22 03:00	2	NIGHT	1	4	16.86	91.74	16.7	62.98
2022-03-30		4	30.03.22 04:00	2	NIGHT	1	4	16.84	91.62	16.68	62.94
2022-03-30		5	30.03.22 05:00	2	NIGHT	1	4	16.88	91.84	16.7	63.72
2022-03-30		6	30.03.22 06:00	4.8	NIGHT	2.4	4	16.96	91.92	16.76	64.42
2022-03-30		7	30.03.22 07:00	64.8	DAY	32.4	29	18.86	92.18	18.64	64.84
2022-03-30		8	30.03.22 08:00	251.6	DAY	125.8	132.4	19.18	94.74	19.08	72.9
2022-03-30		9	30.03.22 09:00	478.6	DAY	239.3	250.8	20.82	95.02	20.38	77.54
2022-03-30		10	30.03.22 10:00	702.6	DAY	351.3	376.2	21.24	93.56	21.28	69.78
2022-03-30		11	30.03.22 11:00	734.6	DAY	367.3	375.2	21.24	92.96	21.22	67.54
2022-03-30		12	30.03.22 12:00	849.6	DAY	424.8	434.2	21.18	90.48	21.28	55.46
2022-03-30		13	30.03.22 13:00	650	DAY	325	326.6	21.18	91.18	21.18	59.98
2022-03-30		14	30.03.22 14:00	599.2	DAY	299.6	307	21.26	90.14	21.1	51.16
2022-03-30		15	30.03.22 15:00	317	DAY	158.5	154.8	21	94.7	21	71.32
2022-03-30		16	30.03.22 16:00	364	DAY	182	181.8	21.12	96.26	21.12	79.5
2022-03-30		17	30.03.22 17:00	261	DAY	130.5	132.6	20.86	96.96	20.86	82.92
2022-03-30		18	30.03.22 18:00	80.6	DAY	40.3	38.2	19.44	97.32	19.1	83.46
2022-03-30		19	30.03.22 19:00	12	DAY	6	5.2	18.64	95.76	18.38	75.66
2022-03-30		20	30.03.22 20:00	2	NIGHT	1	4	17.14	95.02	16.76	73.2
2022-03-30		21	30.03.22 21:00	2	NIGHT	1	4	16.82	94.1	16.68	69.84
2022-03-30		22	30.03.22 22:00	2	NIGHT	1	4	16.84	93.48	16.76	67.64
2022-03-30		23	30.03.22 23:00	2	NIGHT	1	4	16.76	92.6	16.66	64.76
2022-03-31		0	31.03.22 00:00	2	NIGHT	1	4	16.76	92.06	16.64	63
2022-03-31		1	31.03.22 01:00	2	NIGHT	1	4	16.8	91.98	16.64	62.96
2022-03-31		2	31.03.22 02:00	2	NIGHT	1	4	16.8	92.06	16.68	63.04
2022-03-31		3	31.03.22 03:00	2	NIGHT	1	4	16.78	91.48	16.64	61.84
2022-03-31		4	31.03.22 04:00	2	NIGHT	1	4	16.78	91.1	16.6	60.96
2022-03-31		5	31.03.22 05:00	2	NIGHT	1	4	16.78	91.22	16.62	61.16
2022-03-31		6	31.03.22 06:00	6.4	NIGHT	3.2	4.2	16.84	90.98	16.62	60.94
2022-03-31		7	31.03.22 07:00	105.6	DAY	52.8	57.6	18.78	90.82	18.4	60.08
2022-03-31		8	31.03.22 08:00	342.6	DAY	171.3	196.4	19.1	93.24	18.9	66.54
2022-03-31		9	31.03.22 09:00	623.4	DAY	311.7	346.4	20.82	93.88	20.38	70.88
2022-03-31		10	31.03.22 10:00	901.8	DAY	450.9	496	21.02	92.98	21.04	65.62
2022-03-31		11	31.03.22 11:00	1039.4	DAY	519.7	561.6	21.12	91.36	21.14	60.32
2022-03-31		12	31.03.22 12:00	1075.8	DAY	537.9	573.2	21.26	89.68	21.46	54.42
2022-03-31		13	31.03.22 13:00	697.4	DAY	348.7	367.4	20.96	90.62	21.02	56.96
2022-03-31		14	31.03.22 14:00	426.2	DAY	213.1	211.8	20.98	95.32	21.02	73.98
2022-03-31		15	31.03.22 15:00	361	DAY	180.5	178.4	20.66	97.18	20.54	81.62
2022-03-31		16	31.03.22 16:00	201	DAY	100.5	95.2	19.66	97.08	19.36	82.14
2022-03-31		17	31.03.22 17:00	80.4	DAY	40.2	33.4	18.92	96.06	18.7	76.98
2022-03-31		18	31.03.22 18:00	32.6	DAY	16.3	12	18.68	94.8	18.48	70.6
2022-03-31		19	31.03.22 19:00	6.2	NIGHT	3.1	4	18.56	94.24	18.36	67.92
2022-03-31		20	31.03.22 20:00	2	NIGHT	1	4	17.1	94.66	16.82	70.02
2022-03-31		21	31.03.22 21:00	2	NIGHT	1	4	16.8	93.74	16.66	67.84
2022-03-31		22	31.03.22 22:00	2	NIGHT	1	4	16.76	93.14	16.68	65.7
2022-03-31		23	31.03.22 23:00	2	NIGHT	1	4	16.8	92.74	16.66	64.9
2022-04-01		0	01.04.22 00:00	2	NIGHT	1	4	16.84	92.9	16.74	65.6
2022-04-01		1	01.04.22 01:00	2	NIGHT	1	4	16.8	92.76	16.68	65.48
2022-04-01		2	01.04.22 02:00	2	NIGHT	1	4	16.84	92.72	16.7	65.06
2022-04-01		3	01.04.22 03:00	2	NIGHT	1	4	16.8	92.6	16.68	64.82
2022-04-01		4	01.04.22 04:00	2	NIGHT	1	4	16.82	92.56	16.66	65.22
2022-04-01		5	01.04.22 05:00	5.4	NIGHT	2.7	4	16.8	92.46	16.66	64.76
2022-04-01		6	01.04.22 06:00	50.6	DAY	25.3	21.4	17.02	93.02	16.86	66.7
2022-04-01		7	01.04.22 07:00	158.6	DAY	79.3	76.8	18.82	93.42	18.58	67.14
2022-04-01		8	01.04.22 08:00	398.8	DAY	199.4	206.4	19.52	94.64	19.28	71.58
2022-04-01		9	01.04.22 09:00	504.6	DAY	252.3	259.2	19.88	96.5	19.9	77.68
2022-04-01		10	01.04.22 10:00	701.2	DAY	350.6	368.4	21.14	95.14	21.18	74.26
2022-04-01		11	01.04.22 11:00	913.8	DAY	456.9	491.4	21.04	92.16	21.1	64.7
2022-04-01		12	01.04.22 12:00	977	DAY	488.5	526.2	21.18	88.4	21.24	52.48
2022-04-01		13	01.04.22 13:00	850.8	DAY	425.4	457.4	21.2	87.96	21.34	50.8
2022-04-01		14	01.04.22 14:00	712	DAY	356	383.4	21.08	88.6	21.24	52.66
2022-04-01		15	01.04.22 15:00	595.6	DAY	297.8	324	21.08	89.98	21.16	55.42
2022-04-01		16	01.04.22 16:00	383.2	DAY	191.6	210	20.84	94.28	20.94	69.88
2022-04-01		17	01.04.22 17:00	165.4	DAY	82.7	89.6	19.36	96.42	19.38	77.32
2022-04-01		18	01.04.22 18:00	20	DAY	10	8.8	18.58	94.28	18.36	69.02
2022-04-01		19	01.04.22 19:00	2	NIGHT	1	4	18.46	93.02	18.24	63.64
2022-04-01		20	01.04.22 20:00	2	NIGHT	1	4	16.8	93.24	16.66	64.52
2022-04-01		21	01.04.22 21:00	2	NIGHT	1	4	16.54	92.26	16.62	61.44
2022-04-01		22	01.04.22 22:00	2	NIGHT	1	4	16.54	91.42	16.6	59.18
2022-04-01		23	01.04.22 23:00	2	NIGHT	1	4	16.76	91.02	16.6	58.56
2022-04-02		0	02.04.22 00:00	2	NIGHT	1	4	16.76	91.2	16.6	58.9
2022-04-02		1	02.04.22 01:00	2	NIGHT	1	4	16.7	90.8	16.56	57.86
2022-04-02		2	02.04.22 02:00	2	NIGHT	1	4	16.8	91.24	16.64	59.22
2022-04-02		3	02.04.22 03:00	2	NIGHT	1	4	16.78	91.94	16.64	61.82
2022-04-02		4	02.04.22 04:00	2	NIGHT	1	4	16.76	92.12	16.6	62.48
2022-04-02		5	02.04.22 05:00	8.4	NIGHT	4.2	4.8	16.82	92.5	16.62	63.64
2022-04-02		6	02.04.22 06:00	115.6	DAY	57.8	64.2	17.22	93.58	17.04	67.72
2022-04-02		7	02.04.22 07:00	284.2	DAY	142.1	151	19.24	94.62	18.98	70.2
2022-04-02		8	02.04.22 08:00	384	DAY	192	201.4	19.64	95.96	19.04	76.48
2022-04-02		9	02.04.22 09:00	393	DAY	196.5	205.6	19.88	96.5	19.42	78.72
2022-04-02		10	02.04.22 10:00	760.8	DAY	380.4	399.4	20.6	95.32	20.44	78.14
2022-04-02		11	02.04.22 11:00	886.2	DAY	443.1	478.8	21.04	92.02	21.16	64.28
2022-04-02		12	02.04.22 12:00	974.2	DAY	487.1	509.8	21.06	90.26	21.1	58.26
2022-04-02		13	02.04.22 13:00	405.2	DAY	202.6	210.2	20.6	94.26	20.66	68.6
2022-04-02		14	02.04.22 14:00	239.2	DAY	119.6	113.8	19.44	96.64	19.16	80.28
2022-04-02		15	02.04.22 15:00	220.4	DAY	110.2	108	19.66	95.9	19.32	77.64
2022-04-02		16	02.04.22 16:00	160.4	DAY	80.2	78.6	18.9	95.64	18.7	74.4
2022-04-02		17	02.04.22 17:00	83.8	DAY	41.9	39.6	18.72	94.9	18.56	70.64
2022-04-02		18	02.04.22 18:00	13.6	DAY	6.8	5.8	18.58	93.98	18.4	67.8
2022-04-02		19	02.04.22 19:00	2	NIGHT	1	4	18.44	92.6	18.24	63
2022-04-02		20	02.04.22 20:00	2	NIGHT	1	4	16.78	92.66	16.64	62.88
2022-04-02		21	02.04.22 21:00	2	NIGHT	1	4	16.74	91.76	16.54	60.88
2022-04-02		22	02.04.22 22:00	2	NIGHT	1	4	16.74	91.54	16.6	59.74
2022-04-02		23	02.04.22 23:00	2	NIGHT	1	4	16.74	91.32	16.56	59.02
2022-04-03		0	03.04.22 00:00	2	NIGHT	1	4	16.8	91.26	16.6	58.94
2022-04-03		1	03.04.22 01:00	2	NIGHT	1	4	16.8	91.16	16.6	58.88
2022-04-03		2	03.04.22 02:00	2	NIGHT	1	4	16.74	91.06	16.56	58.48
2022-04-03		3	03.04.22 03:00	2	NIGHT	1	4	16.82	91.02	16.62	58.86
2022-04-03		4	03.04.22 04:00	2	NIGHT	1	4	16.9	92.42	16.66	63.48
2022-04-03		5	03.04.22 05:00	6.4	NIGHT	3.2	4	16.92	93.1	16.76	66.32
2022-04-03		6	03.04.22 06:00	75.4	DAY	37.7	34.8	17.26	93.54	17.06	68.58
2022-04-03		7	03.04.22 07:00	264.2	DAY	132.1	140.4	19.12	94.52	18.88	70
2022-04-03		8	03.04.22 08:00	653.4	DAY	326.7	371.2	21	94.08	20.62	71.24
2022-04-03		9	03.04.22 09:00	542.6	DAY	271.3	287.8	21.04	95.84	21.18	75.24
2022-04-03		10	03.04.22 10:00	910.2	DAY	455.1	495.8	21.2	94.18	21.26	70.24
2022-04-03		11	03.04.22 11:00	769.6	DAY	384.8	406.8	21.1	92.92	21.12	66.26
2022-04-03		12	03.04.22 12:00	1036	DAY	518	561	21.22	90.02	21.34	54.64
2022-04-03		13	03.04.22 13:00	791.6	DAY	395.8	415.2	21.18	91.74	21.18	59.4
2022-04-03		14	03.04.22 14:00	513.2	DAY	256.6	266.2	20.88	92.82	21.04	59.28
2022-04-03		15	03.04.22 15:00	388.8	DAY	194.4	198.4	20.4	97.24	20.54	79.94
2022-04-03		16	03.04.22 16:00	247.6	DAY	123.8	128	19.7	97.2	19.64	81.42
2022-04-03		17	03.04.22 17:00	136.4	DAY	68.2	65.8	18.94	95.48	18.72	73.28
2022-04-03		18	03.04.22 18:00	28.2	DAY	14.1	9.2	18.58	94.48	18.4	68.48
2022-04-03		19	03.04.22 19:00	2	NIGHT	1	4	18.6	93.76	18.42	65.9
2022-04-03		20	03.04.22 20:00	2	NIGHT	1	4	17.12	94.6	16.86	67.72
2022-04-03		21	03.04.22 21:00	2	NIGHT	1	4	16.78	93.4	16.62	65.02
2022-04-03		22	03.04.22 22:00	2	NIGHT	1	4	16.72	93.58	16.58	66.04
2022-04-03		23	03.04.22 23:00	2	NIGHT	1	4	16.68	92.58	16.52	62.96
2022-04-04		0	04.04.22 00:00	2	NIGHT	1	4	16.68	91.9	16.54	61.04
2022-04-04		1	04.04.22 01:00	2	NIGHT	1	4	16.74	91.8	16.62	60.64
2022-04-04		2	04.04.22 02:00	2	NIGHT	1	4	16.72	91.8	16.5	61.44
2022-04-04		3	04.04.22 03:00	2	NIGHT	1	4	16.74	91.88	16.52	61.42
2022-04-04		4	04.04.22 04:00	2	NIGHT	1	4	16.74	92.06	16.56	62.28
2022-04-04		5	04.04.22 05:00	11.4	DAY	5.7	5.2	16.7	92.32	16.48	63.36
2022-04-04		6	04.04.22 06:00	141.2	DAY	70.6	78.8	17.26	93.2	17.12	66.58
2022-04-04		7	04.04.22 07:00	356.6	DAY	178.3	196.2	19.36	94.82	19.24	70.84
2022-04-04		8	04.04.22 08:00	447.6	DAY	223.8	233.4	19.72	95.8	19.36	75.74
2022-04-04		9	04.04.22 09:00	575.8	DAY	287.9	299	20.16	97.22	20.26	79.06
2022-04-04		10	04.04.22 10:00	818.4	DAY	409.2	431.8	21.08	95.02	21.1	72.72
2022-04-04		11	04.04.22 11:00	837.8	DAY	418.9	444.6	21	92.28	21.06	60.16
2022-04-04		12	04.04.22 12:00	638	DAY	319	321.2	21.08	94.32	21.32	68.68
2022-04-04		13	04.04.22 13:00	404.8	DAY	202.4	194.8	20.04	96.72	23.4	66.98
2022-04-04		14	04.04.22 14:00	150.4	DAY	75.2	65.8	18.5	94.36	21.38	63.66
2022-04-04		15	04.04.22 15:00	114.2	DAY	57.1	48.6	18.5	93.66	20.02	62.52
2022-04-04		16	04.04.22 16:00	73.8	DAY	36.9	30.6	18.48	93.3	19.82	60.88
2022-04-04		17	04.04.22 17:00	41.8	DAY	20.9	17	18.4	92.86	19.62	58.52
2022-04-04		18	04.04.22 18:00	7.8	NIGHT	3.9	4.2	18.38	92.42	19.64	56.58
2022-04-04		19	04.04.22 19:00	2	NIGHT	1	4	18.46	92.14	20.08	54.84
2022-04-04		20	04.04.22 20:00	2	NIGHT	1	4	16.96	93.76	20.64	55.08
2022-04-04		21	04.04.22 21:00	2	NIGHT	1	4	16.56	93.52	20.18	56.66
2022-04-04		22	04.04.22 22:00	2	NIGHT	1	4	16.6	94.16	20.2	59.4
2022-04-04		23	04.04.22 23:00	2	NIGHT	1	4	16.48	93.84	19.86	58.98
2022-04-05		0	05.04.22 00:00	2	NIGHT	1	4	16.62	94.3	20.08	59.98
2022-04-05		1	05.04.22 01:00	2	NIGHT	1	4	16.48	94.58	19.84	61.26
2022-04-05		2	05.04.22 02:00	2	NIGHT	1	4	16.56	94.1	19.92	59.44
2022-04-05		3	05.04.22 03:00	2	NIGHT	1	4	16.54	94.08	19.98	59.4
2022-04-05		4	05.04.22 04:00	2	NIGHT	1	4	16.62	94.08	20.02	60.26
2022-04-05		5	05.04.22 05:00	6	NIGHT	3	4	16.68	95.22	20.14	64.16
2022-04-05		6	05.04.22 06:00	82.2	DAY	41.1	38.6	17.18	95.44	20.64	67.78
2022-04-05		7	05.04.22 07:00	190.2	DAY	95.1	94	19.94	94.6	23.6	65.76
2022-04-05		8	05.04.22 08:00	472	DAY	236	241.4	20.2	94.98	25.52	63.94
2022-04-05		9	05.04.22 09:00	846.4	DAY	423.2	451.4	21.14	93.38	27.48	65.7
2022-04-05		10	05.04.22 10:00	607	DAY	303.5	313.6	21.04	94.38	26.88	71.9
2022-04-05		11	05.04.22 11:00	503.2	DAY	251.6	246.2	21.1	97.14	26.12	70.24
2022-04-05		12	05.04.22 12:00	447.2	DAY	223.6	219	20.84	97.54	26.12	71.14
2022-04-05		13	05.04.22 13:00	537.8	DAY	268.9	261.8	21.02	96.38	26.54	70.74
2022-04-05		14	05.04.22 14:00	399.4	DAY	199.7	187.6	20.9	98.16	25.78	70.22
2022-04-05		15	05.04.22 15:00	340	DAY	170	164.4	20.16	96.04	25.42	65.34
2022-04-05		16	05.04.22 16:00	174.2	DAY	87.1	84.4	19.9	97.18	25.36	67.18
2022-04-05		17	05.04.22 17:00	84.4	DAY	42.2	36.8	19.46	95.62	24.76	63.82
2022-04-05		18	05.04.22 18:00	20.4	DAY	10.2	9.8	19.52	95.76	24.96	62.98
2022-04-05		19	05.04.22 19:00	2	NIGHT	1	4	19.44	95.32	24.7	61.7
2022-04-05		20	05.04.22 20:00	2	NIGHT	1	4	17.82	95.52	22.24	63
2022-04-05		21	05.04.22 21:00	2	NIGHT	1	4	17.14	95.36	19.96	66.98
2022-04-05		22	05.04.22 22:00	2	NIGHT	1	4	16.9	95.6	20.12	66.66
2022-04-05		23	05.04.22 23:00	2	NIGHT	1	4	16.84	95.88	20	68.4
2022-04-06	Treatment_period	0	06.04.22 00:00	2	NIGHT	1	4	16.86	96.04	19.96	69.26
2022-04-06	Treatment_period	1	06.04.22 01:00	2	NIGHT	1	4	16.82	95.98	19.78	68.84
2022-04-06	Treatment_period	2	06.04.22 02:00	2	NIGHT	1	4	16.84	95.86	19.82	68.28
2022-04-06	Treatment_period	3	06.04.22 03:00	2	NIGHT	1	4	16.86	95.78	19.72	68.32
2022-04-06	Treatment_period	4	06.04.22 04:00	2	NIGHT	1	4	16.8	95.78	19.7	68.36
2022-04-06	Treatment_period	5	06.04.22 05:00	5.2	NIGHT	2.6	4	16.84	96.12	19.8	69.8
2022-04-06	Treatment_period	6	06.04.22 06:00	34.8	DAY	17.4	13.8	17.38	95.8	20.36	71.04
2022-04-06	Treatment_period	7	06.04.22 07:00	126.8	DAY	63.4	59.4	19.6	95.98	23.6	67.12
2022-04-06	Treatment_period	8	06.04.22 08:00	354.6	DAY	177.3	175	20.54	95.9	26.5	66.28
2022-04-06	Treatment_period	9	06.04.22 09:00	450.8	DAY	225.4	223.8	21.16	94.4	29.74	63.48
2022-04-06	Treatment_period	10	06.04.22 10:00	580	DAY	290	290.8	21.18	93.08	31.16	62.82
2022-04-06	Treatment_period	11	06.04.22 11:00	507.4	DAY	253.7	247	21.18	92.66	30.12	63.56
2022-04-06	Treatment_period	12	06.04.22 12:00	252.2	DAY	126.1	124.4	20.82	93.5	29.58	63.64
2022-04-06	Treatment_period	13	06.04.22 13:00	396.4	DAY	198.2	186	20.78	95.8	28.84	64.38
2022-04-06	Treatment_period	14	06.04.22 14:00	419.8	DAY	209.9	207.4	21.2	92.42	30.42	62.08
2022-04-06	Treatment_period	15	06.04.22 15:00	220.4	DAY	110.2	106	20.9	95.68	28.98	64.04
2022-04-06	Treatment_period	16	06.04.22 16:00	253.4	DAY	126.7	124	20.84	96.76	28.68	63.38
2022-04-06	Treatment_period	17	06.04.22 17:00	124.4	DAY	62.2	61	20.06	97.48	27.84	63.16
2022-04-06	Treatment_period	18	06.04.22 18:00	18.6	DAY	9.3	8.4	19.84	96.54	26.74	63.82
2022-04-06	Treatment_period	19	06.04.22 19:00	2	NIGHT	1	4	19.64	96.16	26.26	62.2
2022-04-06	Treatment_period	20	06.04.22 20:00	2	NIGHT	1	4	18.42	97.18	25.66	61.2
2022-04-06	Treatment_period	21	06.04.22 21:00	2	NIGHT	1	4	17.72	96.36	23.28	65.62
2022-04-06	Treatment_period	22	06.04.22 22:00	2	NIGHT	1	4	17.44	96.28	21.42	68.34
2022-04-06	Treatment_period	23	06.04.22 23:00	2	NIGHT	1	4	17.4	96.16	21.78	66.44
2022-04-07	Treatment_period	0	07.04.22 00:00	2	NIGHT	1	4	17.32	96.34	21.42	67.96
2022-04-07	Treatment_period	1	07.04.22 01:00	2	NIGHT	1	4	17.34	95.98	21.74	65.66
2022-04-07	Treatment_period	2	07.04.22 02:00	2	NIGHT	1	4	16.74	95.74	21.26	64.64
2022-04-07	Treatment_period	3	07.04.22 03:00	2	NIGHT	1	4	16.72	95.22	21.36	63.28
2022-04-07	Treatment_period	4	07.04.22 04:00	2	NIGHT	1	4	16.82	95.16	21.4	63.08
2022-04-07	Treatment_period	5	07.04.22 05:00	15	DAY	7.5	7.2	16.98	96.16	21.46	65.86
2022-04-07	Treatment_period	6	07.04.22 06:00	105	DAY	52.5	51	17.42	96.06	22.06	67.62
2022-04-07	Treatment_period	7	07.04.22 07:00	217.6	DAY	108.8	106.4	20.74	94.68	26.02	63.58
2022-04-07	Treatment_period	8	07.04.22 08:00	572.6	DAY	286.3	296.6	21.16	92	29.08	60.52
2022-04-07	Treatment_period	9	07.04.22 09:00	566.2	DAY	283.1	295.8	21.4	89.24	31.6	59.48
2022-04-07	Treatment_period	10	07.04.22 10:00	831.4	DAY	415.7	421.8	22.66	88.2	32.56	63.14
2022-04-07	Treatment_period	11	07.04.22 11:00	487.4	DAY	243.7	241.6	21.28	89.6	30.92	63.5
2022-04-07	Treatment_period	12	07.04.22 12:00	295.2	DAY	147.6	136.4	20.6	96.82	28.06	64.54
2022-04-07	Treatment_period	13	07.04.22 13:00	241.2	DAY	120.6	109.6	19.96	96.56	26.46	64.5
2022-04-07	Treatment_period	14	07.04.22 14:00	129	DAY	64.5	60.2	19.96	96.96	26.3	66.24
2022-04-07	Treatment_period	15	07.04.22 15:00	80.6	DAY	40.3	31.8	18.66	95.7	23.78	63.46
2022-04-07	Treatment_period	16	07.04.22 16:00	596.6	DAY	298.3	331.6	20.78	91.64	28.32	57.18
2022-04-07	Treatment_period	17	07.04.22 17:00	255.2	DAY	127.6	141	20.98	93.42	29.7	59.82
2022-04-07	Treatment_period	18	07.04.22 18:00	38.2	DAY	19.1	13	19.4	96.3	26.6	62.12
2022-04-07	Treatment_period	19	07.04.22 19:00	2.2	NIGHT	1.1	4	18.7	94.76	24.56	59.56
2022-04-07	Treatment_period	20	07.04.22 20:00	2	NIGHT	1	4	18.14	95.56	24.36	59.1
2022-04-07	Treatment_period	21	07.04.22 21:00	2	NIGHT	1	4	17	94.52	22.76	57.78
2022-04-07	Treatment_period	22	07.04.22 22:00	2	NIGHT	1	4	16.86	94.1	21.9	57.78
2022-04-07	Treatment_period	23	07.04.22 23:00	2	NIGHT	1	4	16.78	93.74	21.36	57.3
2022-04-08	Treatment_period	0	08.04.22 00:00	2	NIGHT	1	4	16.88	94.34	21.62	58.72
2022-04-08	Treatment_period	1	08.04.22 01:00	2	NIGHT	1	4	16.74	93.28	21.32	55.58
2022-04-08	Treatment_period	2	08.04.22 02:00	2	NIGHT	1	4	16.76	93.72	21.52	57.1
2022-04-08	Treatment_period	3	08.04.22 03:00	2	NIGHT	1	4	16.86	94.16	21.74	58.6
2022-04-08	Treatment_period	4	08.04.22 04:00	2	NIGHT	1	4	16.76	94.24	21.32	59
2022-04-08	Treatment_period	5	08.04.22 05:00	8.4	NIGHT	4.2	4.8	16.74	93.86	21.26	57.42
2022-04-08	Treatment_period	6	08.04.22 06:00	60.4	DAY	30.2	27.6	17.5	94.24	22	61.76
2022-04-08	Treatment_period	7	08.04.22 07:00	199.6	DAY	99.8	96.6	19.08	95.34	23.58	63.96
2022-04-08	Treatment_period	8	08.04.22 08:00	281.6	DAY	140.8	135.4	19.3	95.38	23.82	64.68
2022-04-08	Treatment_period	9	08.04.22 09:00	904.6	DAY	452.3	496.2	21.14	91.18	30.08	58.86
2022-04-08	Treatment_period	10	08.04.22 10:00	671	DAY	335.5	351.8	21.02	91.6	30.9	61.26
2022-04-08	Treatment_period	11	08.04.22 11:00	1065.2	DAY	532.6	552.8	21.22	88.96	32.54	60.12
2022-04-08	Treatment_period	12	08.04.22 12:00	733	DAY	366.5	379.4	21.14	89.16	31.16	62.94
2022-04-08	Treatment_period	13	08.04.22 13:00	433.4	DAY	216.7	214.4	20.52	93.42	29.36	63.28
2022-04-08	Treatment_period	14	08.04.22 14:00	364	DAY	182	180.4	20.94	93.28	29.7	62.98
2022-04-08	Treatment_period	15	08.04.22 15:00	447.2	DAY	223.6	221.4	21.12	94.46	29.4	63.84
2022-04-08	Treatment_period	16	08.04.22 16:00	249.4	DAY	124.7	124.2	20.42	96.1	28.72	64.18
2022-04-08	Treatment_period	17	08.04.22 17:00	125.2	DAY	62.6	59.8	19.74	96.36	26.98	65
2022-04-08	Treatment_period	18	08.04.22 18:00	46.8	DAY	23.4	21.4	19.36	95.56	25.7	63.64
2022-04-08	Treatment_period	19	08.04.22 19:00	2.4	NIGHT	1.2	4	18.6	94.34	24.4	60.98
2022-04-08	Treatment_period	20	08.04.22 20:00	2	NIGHT	1	4	17.7	94.52	23.76	59.42
2022-04-08	Treatment_period	21	08.04.22 21:00	2	NIGHT	1	4	17.16	94.34	22.94	60.38
2022-04-08	Treatment_period	22	08.04.22 22:00	2	NIGHT	1	4	16.7	94.06	22.06	59.98
2022-04-08	Treatment_period	23	08.04.22 23:00	2	NIGHT	1	4	16.92	93.84	22.06	59.36
2022-04-09	Treatment_period	0	09.04.22 00:00	2	NIGHT	1	4	16.88	93.7	21.86	58.92
2022-04-09	Treatment_period	1	09.04.22 01:00	2	NIGHT	1	4	16.82	93.78	21.88	58.46
2022-04-09	Treatment_period	2	09.04.22 02:00	2	NIGHT	1	4	16.86	93.36	21.74	57.72
2022-04-09	Treatment_period	3	09.04.22 03:00	2	NIGHT	1	4	16.82	93.4	21.74	57.66
2022-04-09	Treatment_period	4	09.04.22 04:00	2	NIGHT	1	4	16.78	93.24	21.48	57.42
2022-04-09	Treatment_period	5	09.04.22 05:00	22	DAY	11	9.2	16.8	93.42	21.16	58.18
2022-04-09	Treatment_period	6	09.04.22 06:00	145.6	DAY	72.8	77	17.68	93.86	21.98	61.26
2022-04-09	Treatment_period	7	09.04.22 07:00	324.4	DAY	162.2	170.4	19.82	94.92	24.6	63.42
2022-04-09	Treatment_period	8	09.04.22 08:00	512.6	DAY	256.3	277	21.04	94.9	27.82	63.02
2022-04-09	Treatment_period	9	09.04.22 09:00	539	DAY	269.5	287.2	20.86	95.58	28.82	64.08
2022-04-09	Treatment_period	10	09.04.22 10:00	976	DAY	488	507	21.16	93.32	31.82	61.56
2022-04-09	Treatment_period	11	09.04.22 11:00	838.4	DAY	419.2	457.2	21.18	90.6	32.18	64.9
2022-04-09	Treatment_period	12	09.04.22 12:00	1099.4	DAY	549.7	566.4	21.44	88.34	33.52	63.6
2022-04-09	Treatment_period	13	09.04.22 13:00	885.4	DAY	442.7	443	21.18	89.76	31.58	64.62
2022-04-09	Treatment_period	14	09.04.22 14:00	547	DAY	273.5	281.2	20.48	93.62	29.66	64.14
2022-04-09	Treatment_period	15	09.04.22 15:00	623	DAY	311.5	330	21.12	91.4	31.36	62.98
2022-04-09	Treatment_period	16	09.04.22 16:00	178.6	DAY	89.3	91	19.52	94.58	26.22	62.98
2022-04-09	Treatment_period	17	09.04.22 17:00	158	DAY	79	82.2	19.6	94.96	25.36	62.1
2022-04-09	Treatment_period	18	09.04.22 18:00	32.8	DAY	16.4	15.8	18.74	94.58	24.28	62.06
2022-04-09	Treatment_period	19	09.04.22 19:00	2.4	NIGHT	1.2	4	18.56	92.52	22.78	58.1
2022-04-09	Treatment_period	20	09.04.22 20:00	2	NIGHT	1	4	17.48	93.84	22.54	57.7
2022-04-09	Treatment_period	21	09.04.22 21:00	2	NIGHT	1	4	16.8	93.02	22.22	56.58
2022-04-09	Treatment_period	22	09.04.22 22:00	2	NIGHT	1	3.8	16.8	92.86	21.8	55.66
2022-04-09	Treatment_period	23	09.04.22 23:00	2	NIGHT	1	4	16.74	92.56	21.48	55.36
2022-04-10	Treatment_period	0	10.04.22 00:00	2	NIGHT	1	4	16.76	91.82	21.12	54.14
2022-04-10	Treatment_period	1	10.04.22 01:00	2	NIGHT	1	4	16.74	91.84	20.72	54.18
2022-04-10	Treatment_period	2	10.04.22 02:00	2	NIGHT	1	4	16.72	91.96	20.52	54.52
2022-04-10	Treatment_period	3	10.04.22 03:00	2	NIGHT	1	4	16.76	92.18	20.56	54.9
2022-04-10	Treatment_period	4	10.04.22 04:00	2	NIGHT	1	4	16.76	92.56	20.44	56.06
2022-04-10	Treatment_period	5	10.04.22 05:00	13.6	DAY	6.8	4.6	16.84	93.52	20.68	58.42
2022-04-10	Treatment_period	6	10.04.22 06:00	149.4	DAY	74.7	76.6	17.88	94.9	22	63.08
2022-04-10	Treatment_period	7	10.04.22 07:00	323.8	DAY	161.9	172.8	19.9	95.8	24.5	64.8
2022-04-10	Treatment_period	8	10.04.22 08:00	387	DAY	193.5	192.6	20.06	97	26.02	67.3
2022-04-10	Treatment_period	9	10.04.22 09:00	594.6	DAY	297.3	303.8	20.6	96.8	28.2	66.44
2022-04-10	Treatment_period	10	10.04.22 10:00	706	DAY	353	365.8	21.12	95.02	30.64	64.82
2022-04-10	Treatment_period	11	10.04.22 11:00	1050.2	DAY	525.1	545.8	21.22	90.9	32.82	66.02
2022-04-10	Treatment_period	12	10.04.22 12:00	579	DAY	289.5	297.2	21.12	92.8	30.84	65.6
2022-04-10	Treatment_period	13	10.04.22 13:00	570.6	DAY	285.3	291.8	21.08	92.64	31.14	65.6
2022-04-10	Treatment_period	14	10.04.22 14:00	597.8	DAY	298.9	305.6	20.08	93.94	28.14	65.44
2022-04-10	Treatment_period	15	10.04.22 15:00	663.6	DAY	331.8	354.6	21.18	90.42	31.62	64.46
2022-04-10	Treatment_period	16	10.04.22 16:00	548.4	DAY	274.2	297.4	21.24	90.88	31.26	63.02
2022-04-10	Treatment_period	17	10.04.22 17:00	182.8	DAY	91.4	102.6	20.08	94.08	27.72	64.62
2022-04-10	Treatment_period	18	10.04.22 18:00	43.6	DAY	21.8	16	19.14	95.18	25.24	64.2
2022-04-10	Treatment_period	19	10.04.22 19:00	2.4	NIGHT	1.2	4	18.68	93.8	24.02	62.16
2022-04-10	Treatment_period	20	10.04.22 20:00	2	NIGHT	1	4	17.6	94.68	23.24	59.78
2022-04-10	Treatment_period	21	10.04.22 21:00	2	NIGHT	1	4	17.02	94.52	22.8	60.46
2022-04-10	Treatment_period	22	10.04.22 22:00	2	NIGHT	1	4	16.68	94.32	21.98	60.62
2022-04-10	Treatment_period	23	10.04.22 23:00	2	NIGHT	1	4	16.72	94.62	21.96	60.8
2022-04-11	Treatment_period	0	11.04.22 00:00	2	NIGHT	1	4	16.86	94.02	21.86	60.3
2022-04-11	Treatment_period	1	11.04.22 01:00	2	NIGHT	1	4	16.76	93.56	21.52	58.62
2022-04-11	Treatment_period	2	11.04.22 02:00	2	NIGHT	1	4	16.74	92.54	21.34	55.88
2022-04-11	Treatment_period	3	11.04.22 03:00	2	NIGHT	1	4	16.82	92.24	21	55.64
2022-04-11	Treatment_period	4	11.04.22 04:00	2	NIGHT	1	4	16.82	92.94	21.06	56.76
2022-04-11	Treatment_period	5	11.04.22 05:00	24.8	DAY	12.4	7.6	16.86	93.62	20.72	58.58
2022-04-11	Treatment_period	6	11.04.22 06:00	233.8	DAY	116.9	137	17.92	94.36	22.58	61.14
2022-04-11	Treatment_period	7	11.04.22 07:00	524	DAY	262	295.8	20.5	95.18	26.46	62.86
2022-04-11	Treatment_period	8	11.04.22 08:00	816.4	DAY	408.2	444.4	21.48	94.1	30.52	61.28
2022-04-11	Treatment_period	9	11.04.22 09:00	1082	DAY	541	578.8	21.66	91.82	33.26	63.34
2022-04-11	Treatment_period	10	11.04.22 10:00	1300	DAY	650	688.2	22.04	89.62	33.82	77.84
2022-04-11	Treatment_period	11	11.04.22 11:00	1234.6	DAY	617.3	650.8	22.04	88.4	34.24	84.3
2022-04-11	Treatment_period	12	11.04.22 12:00	640	DAY	320	323.2	21.52	89.32	32.04	72.98
2022-04-11	Treatment_period	13	11.04.22 13:00	1155.2	DAY	577.6	579	21.88	88.12	33.96	72.02
2022-04-11	Treatment_period	14	11.04.22 14:00	835.2	DAY	417.6	428	21.94	87.18	32.86	76.78
2022-04-11	Treatment_period	15	11.04.22 15:00	956.2	DAY	478.1	505.2	21.84	87.56	33.34	71.06
2022-04-11	Treatment_period	16	11.04.22 16:00	528.8	DAY	264.4	287.4	21.68	89.18	31.58	74.46
2022-04-11	Treatment_period	17	11.04.22 17:00	317	DAY	158.5	176	21.5	91.14	30.78	67.66
2022-04-11	Treatment_period	18	11.04.22 18:00	47.4	DAY	23.7	14.4	19.96	95.72	27.72	68.54
2022-04-11	Treatment_period	19	11.04.22 19:00	2.6	NIGHT	1.3	4	18.78	95.68	24.96	67.5
2022-04-11	Treatment_period	20	11.04.22 20:00	2	NIGHT	1	4	17.98	95.48	23.94	64.26
2022-04-11	Treatment_period	21	11.04.22 21:00	2	NIGHT	1	4	17.18	95.02	22.84	62.86
2022-04-11	Treatment_period	22	11.04.22 22:00	2	NIGHT	1	4	16.86	94.56	22	61.4
2022-04-11	Treatment_period	23	11.04.22 23:00	2	NIGHT	1	4	16.92	94.44	22.02	59.66
2022-04-12	Treatment_period	0	12.04.22 00:00	2	NIGHT	1	4	16.9	94.44	22.08	58.46
2022-04-12	Treatment_period	1	12.04.22 01:00	2	NIGHT	1	4	16.9	94.46	22.02	58.02
2022-04-12	Treatment_period	2	12.04.22 02:00	2	NIGHT	1	4	16.92	94.48	22	57.34
2022-04-12	Treatment_period	3	12.04.22 03:00	2	NIGHT	1	4	16.88	94.62	21.84	57.24
2022-04-12	Treatment_period	4	12.04.22 04:00	2	NIGHT	1	4	16.92	94.62	21.6	57.72
2022-04-12	Treatment_period	5	12.04.22 05:00	39	DAY	19.5	16.2	16.96	94.98	21.66	58.88
2022-04-12	Treatment_period	6	12.04.22 06:00	235.8	DAY	117.9	133	18.28	95.4	23.26	62.5
2022-04-12	Treatment_period	7	12.04.22 07:00	501.8	DAY	250.9	279.2	20.56	96.96	27.12	66.14
2022-04-12	Treatment_period	8	12.04.22 08:00	795.6	DAY	397.8	424.2	21.36	95	31.34	65.26
2022-04-12	Treatment_period	9	12.04.22 09:00	990.4	DAY	495.2	519.4	21.44	91.86	33.12	67.38
2022-04-12	Treatment_period	10	12.04.22 10:00	1105	DAY	552.5	566.8	21.68	90.42	33.02	69.4
2022-04-12	Treatment_period	11	12.04.22 11:00	1131.6	DAY	565.8	577	22	89.52	33.14	77.36
2022-04-12	Treatment_period	12	12.04.22 12:00	1199.8	DAY	599.9	604.8	22.14	89.18	33.5	80.8
2022-04-12	Treatment_period	13	12.04.22 13:00	1305.6	DAY	652.8	662.4	22.38	89.06	34.54	80.88
2022-04-12	Treatment_period	14	12.04.22 14:00	1169	DAY	584.5	611.4	22.5	89.7	34.34	83.1
2022-04-12	Treatment_period	15	12.04.22 15:00	921	DAY	460.5	486.2	22.4	89.72	33.26	81.52
2022-04-12	Treatment_period	16	12.04.22 16:00	558.8	DAY	279.4	291.6	21.72	90.96	32.02	70.2
2022-04-12	Treatment_period	17	12.04.22 17:00	286.4	DAY	143.2	151	21.42	91.96	30.78	68.28
2022-04-12	Treatment_period	18	12.04.22 18:00	47.2	DAY	23.6	18.6	20.2	96.8	28.06	67.98
2022-04-12	Treatment_period	19	12.04.22 19:00	2.6	NIGHT	1.3	4	19.16	98.3	26.04	66.3
2022-04-12	Treatment_period	20	12.04.22 20:00	2	NIGHT	1	4	18.58	98.4	25.3	62.92
2022-04-12	Treatment_period	21	12.04.22 21:00	2	NIGHT	1	4	17.28	98.44	23.54	65.16
2022-04-12	Treatment_period	22	12.04.22 22:00	2	NIGHT	1	4	16.82	97.02	21.54	65.66
2022-04-12	Treatment_period	23	12.04.22 23:00	2	NIGHT	1	4	16.84	96.52	21.58	63.72
2022-04-13	Treatment_period	0	13.04.22 00:00	2	NIGHT	1	4	16.88	96.26	21.7	61.94
2022-04-13	Treatment_period	1	13.04.22 01:00	2	NIGHT	1	4	16.84	95.92	21.74	60.56
2022-04-13	Treatment_period	2	13.04.22 02:00	2	NIGHT	1	4	16.9	96.22	21.9	61.18
2022-04-13	Treatment_period	3	13.04.22 03:00	2	NIGHT	1	4	16.92	96.36	21.92	60.96
2022-04-13	Treatment_period	4	13.04.22 04:00	2	NIGHT	1	4	16.9	96.6	21.92	61
2022-04-13	Treatment_period	5	13.04.22 05:00	34.2	DAY	17.1	15.2	17.02	97.02	22.06	62.82
2022-04-13	Treatment_period	6	13.04.22 06:00	232.4	DAY	116.2	123.2	18.54	97.04	23.24	66.28
2022-04-13	Treatment_period	7	13.04.22 07:00	497.8	DAY	248.9	266	21.2	96.62	27.7	67.16
2022-04-13	Treatment_period	8	13.04.22 08:00	668	DAY	334	348.4	21.32	95.4	30.84	67.1
2022-04-13	Treatment_period	9	13.04.22 09:00	960.4	DAY	480.2	493.6	21.68	92.22	32.9	67.04
2022-04-13	Treatment_period	10	13.04.22 10:00	1113.6	DAY	556.8	564.4	22.34	90.66	33.24	73.52
2022-04-13	Treatment_period	11	13.04.22 11:00	1351.8	DAY	675.9	672.4	22.96	90.22	34.84	79.08
2022-04-13	Treatment_period	12	13.04.22 12:00	1290.8	DAY	645.4	645.2	24.4	90.38	34.74	78.64
2022-04-13	Treatment_period	13	13.04.22 13:00	1223	DAY	611.5	613.8	25.28	89.86	34.9	81.24
2022-04-13	Treatment_period	14	13.04.22 14:00	946.4	DAY	473.2	475.2	25.1	91.08	34.16	85.58
2022-04-13	Treatment_period	15	13.04.22 15:00	606.6	DAY	303.3	298	23.62	92	32.9	81.04
2022-04-13	Treatment_period	16	13.04.22 16:00	407.6	DAY	203.8	200	22.88	92.08	32.32	75.5
2022-04-13	Treatment_period	17	13.04.22 17:00	245	DAY	122.5	119.8	22.36	92.58	31.52	74.9
2022-04-13	Treatment_period	18	13.04.22 18:00	57.2	DAY	28.6	25.4	21.5	93.54	30.2	73.1
2022-04-13	Treatment_period	19	13.04.22 19:00	2.8	NIGHT	1.4	4	20.42	97.54	28.48	71.34
2022-04-13	Treatment_period	20	13.04.22 20:00	2	NIGHT	1	4	19.28	98.8	27.38	70.08
2022-04-13	Treatment_period	21	13.04.22 21:00	2	NIGHT	1	4	18.36	98.7	24.5	74.68
2022-04-13	Treatment_period	22	13.04.22 22:00	2	NIGHT	1	4	17.6	97.22	22.08	75
2022-04-13	Treatment_period	23	13.04.22 23:00	2	NIGHT	1	4	17.58	96.98	21.9	72.88
2022-04-14	Treatment_period	0	14.04.22 00:00	2	NIGHT	1	4	17.5	97.08	21.68	72.68
2022-04-14	Treatment_period	1	14.04.22 01:00	2	NIGHT	1	4	17.36	97.12	21.56	71.96
2022-04-14	Treatment_period	2	14.04.22 02:00	2	NIGHT	1	4	17.12	97.14	21.56	71.28
2022-04-14	Treatment_period	3	14.04.22 03:00	2	NIGHT	1	4	16.92	97.36	21.68	70.68
2022-04-14	Treatment_period	4	14.04.22 04:00	2	NIGHT	1	4	16.94	97.78	21.64	72.12
2022-04-14	Treatment_period	5	14.04.22 05:00	33.6	DAY	16.8	15.2	16.96	97.96	21.7	73.1
2022-04-14	Treatment_period	6	14.04.22 06:00	141.4	DAY	70.7	68.2	18.82	97.1	23.24	74.38
2022-04-14	Treatment_period	7	14.04.22 07:00	383.4	DAY	191.7	194.2	21.46	95.96	27.8	72.1
2022-04-14	Treatment_period	8	14.04.22 08:00	710.2	DAY	355.1	363.6	22.12	92.36	32.14	71.62
2022-04-14	Treatment_period	9	14.04.22 09:00	813.2	DAY	406.6	413.4	22.42	90.44	33	75.82
2022-04-14	Treatment_period	10	14.04.22 10:00	962.8	DAY	481.4	482.4	22.62	90.48	33.3	80.32
2022-04-14	Treatment_period	11	14.04.22 11:00	803.2	DAY	401.6	401.6	22.3	91.7	33.16	84.68
2022-04-14	Treatment_period	12	14.04.22 12:00	585.8	DAY	292.9	281.4	21.94	93.02	32.2	78.88
2022-04-14	Treatment_period	13	14.04.22 13:00	257.8	DAY	128.9	120	21.36	95.24	30.58	78.9
2022-04-14	Treatment_period	14	14.04.22 14:00	92.2	DAY	46.1	34.2	20.16	99.38	27.44	77.32
2022-04-14	Treatment_period	15	14.04.22 15:00	142.8	DAY	71.4	60.2	20.26	97.38	26.5	74.8
2022-04-14	Treatment_period	16	14.04.22 16:00	185	DAY	92.5	86	20.88	98.6	28.32	72.9
2022-04-14	Treatment_period	17	14.04.22 17:00	300.8	DAY	150.4	153.2	21.2	94.38	29.82	70.44
2022-04-14	Treatment_period	18	14.04.22 18:00	55	DAY	27.5	20.8	20.24	94.62	29	70.02
2022-04-14	Treatment_period	19	14.04.22 19:00	2.4	NIGHT	1.2	4	20.02	94.42	27.42	69.9
2022-04-14	Treatment_period	20	14.04.22 20:00	2	NIGHT	1	4	19.5	94.6	26.38	68.54
2022-04-14	Treatment_period	21	14.04.22 21:00	2	NIGHT	1	4	17.9	96.26	24.1	73.04
2022-04-14	Treatment_period	22	14.04.22 22:00	2	NIGHT	1	4	17.64	94.68	21.5	77.02
2022-04-14	Treatment_period	23	14.04.22 23:00	2	NIGHT	1	4	17.64	93.88	21.28	74.86
2022-04-15	Treatment_period	0	15.04.22 00:00	2	NIGHT	1	4	17.6	94.18	21.34	74.62
2022-04-15	Treatment_period	1	15.04.22 01:00	2	NIGHT	1	4	17.52	93.64	21.3	73.54
2022-04-15	Treatment_period	2	15.04.22 02:00	2	NIGHT	1	4	17.54	94.52	21.24	74.7
2022-04-15	Treatment_period	3	15.04.22 03:00	2	NIGHT	1	4	17.54	93.48	21.32	72.64
2022-04-15	Treatment_period	4	15.04.22 04:00	2	NIGHT	1	4	17.52	93	21.46	70.9
2022-04-15	Treatment_period	5	15.04.22 05:00	14.6	DAY	7.3	5.4	17.56	93.54	21.54	71.34
2022-04-15	Treatment_period	6	15.04.22 06:00	57.2	DAY	28.6	24	18.3	93.64	21.9	73.68
2022-04-15	Treatment_period	7	15.04.22 07:00	162	DAY	81	76	19.76	94.36	23.9	73.9
2022-04-15	Treatment_period	8	15.04.22 08:00	242.4	DAY	121.2	115.2	19.62	97.06	25.46	76.44
2022-04-15	Treatment_period	9	15.04.22 09:00	180.6	DAY	90.3	79.8	19.74	96.12	25.42	78.14
2022-04-15	Treatment_period	10	15.04.22 10:00	195.6	DAY	97.8	85	19.88	96.34	25.4	78.38
2022-04-15	Treatment_period	11	15.04.22 11:00	155.2	DAY	77.6	63.6	19.58	94.96	24.62	78
2022-04-15	Treatment_period	12	15.04.22 12:00	211.8	DAY	105.9	92.8	19.64	94.68	24.16	76.5
2022-04-15	Treatment_period	13	15.04.22 13:00	206.4	DAY	103.2	94.6	19.76	96.46	25.12	76.8
2022-04-15	Treatment_period	14	15.04.22 14:00	246.6	DAY	123.3	110.4	19.88	95.7	25.58	76.62
2022-04-15	Treatment_period	15	15.04.22 15:00	177.2	DAY	88.6	84	20.22	95.24	26.36	75.74
2022-04-15	Treatment_period	16	15.04.22 16:00	122.8	DAY	61.4	55.8	19.82	94.52	25.2	74.26
2022-04-15	Treatment_period	17	15.04.22 17:00	52.4	DAY	26.2	21.6	19.46	94.42	24.58	71.74
2022-04-15	Treatment_period	18	15.04.22 18:00	14	DAY	7	5.2	18.86	94.04	23.8	68.76
2022-04-15	Treatment_period	19	15.04.22 19:00	2.2	NIGHT	1.1	4	18.74	93.96	23.58	67
2022-04-15	Treatment_period	20	15.04.22 20:00	2	NIGHT	1	4	18.36	94.42	23.42	65.46
2022-04-15	Treatment_period	21	15.04.22 21:00	2	NIGHT	1	4	17.44	93.86	22.66	65.44
2022-04-15	Treatment_period	22	15.04.22 22:00	2	NIGHT	1	4	16.92	94.26	21.54	66.98
2022-04-15	Treatment_period	23	15.04.22 23:00	2	NIGHT	1	4	16.7	93.02	21.46	63.98
2022-04-16	Treatment_period	0	16.04.22 00:00	2	NIGHT	1	4	16.7	91.74	20.7	60.68
2022-04-16	Treatment_period	1	16.04.22 01:00	2	NIGHT	1	4	16.68	91.3	20.14	59.2
2022-04-16	Treatment_period	2	16.04.22 02:00	2	NIGHT	1	4	16.76	91.58	20.18	59.18
2022-04-16	Treatment_period	3	16.04.22 03:00	2	NIGHT	1	4	17	92.84	20.98	61.18
2022-04-16	Treatment_period	4	16.04.22 04:00	2.2	NIGHT	1.1	4	16.82	93.94	21.4	62.66
2022-04-16	Treatment_period	5	16.04.22 05:00	29.2	DAY	14.6	11.4	16.84	94.58	21.56	64.12
2022-04-16	Treatment_period	6	16.04.22 06:00	161	DAY	80.5	84	18.34	94.38	22.42	67.06
2022-04-16	Treatment_period	7	16.04.22 07:00	418.6	DAY	209.3	225.2	20.48	95.04	25.16	68.88
2022-04-16	Treatment_period	8	16.04.22 08:00	634.4	DAY	317.2	337.4	21.2	95.76	27.9	70.5
2022-04-16	Treatment_period	9	16.04.22 09:00	1005.4	DAY	502.7	534.2	21.32	92.02	32.06	71.06
2022-04-16	Treatment_period	10	16.04.22 10:00	1348	DAY	674	721.8	21.7	90.66	33.5	79.92
2022-04-16	Treatment_period	11	16.04.22 11:00	1474	DAY	737	783.4	22.04	88.64	34.46	84.58
2022-04-16	Treatment_period	12	16.04.22 12:00	1490.2	DAY	745.1	789.2	22.28	88.68	35.14	82.82
2022-04-16	Treatment_period	13	16.04.22 13:00	1402.4	DAY	701.2	739.6	22.3	88.84	35.1	80.88
2022-04-16	Treatment_period	14	16.04.22 14:00	1220.6	DAY	610.3	649.4	22.34	88.44	34.66	82.46
2022-04-16	Treatment_period	15	16.04.22 15:00	980.8	DAY	490.4	530.8	22.08	88.44	33.06	85.24
2022-04-16	Treatment_period	16	16.04.22 16:00	670.4	DAY	335.2	366.2	21.8	88.64	31.22	82.06
2022-04-16	Treatment_period	17	16.04.22 17:00	343.6	DAY	171.8	193.8	21.24	90.76	28.54	75.24
2022-04-16	Treatment_period	18	16.04.22 18:00	56.6	DAY	28.3	20.6	19.88	97.18	24.78	75.12
2022-04-16	Treatment_period	19	16.04.22 19:00	5	NIGHT	2.5	4	18.68	96.28	22.1	72.4
2022-04-16	Treatment_period	20	16.04.22 20:00	2	NIGHT	1	4	17.98	95.7	21.28	69.04
2022-04-16	Treatment_period	21	16.04.22 21:00	2	NIGHT	1	4	16.96	95.46	21.16	66.52
2022-04-16	Treatment_period	22	16.04.22 22:00	2	NIGHT	1	4	16.76	94.98	21.26	64.5
2022-04-16	Treatment_period	23	16.04.22 23:00	2	NIGHT	1	4	16.82	94.78	21.32	62.76
2022-04-17	Treatment_period	0	17.04.22 00:00	2	NIGHT	1	4	16.82	94.7	21.14	62
2022-04-17	Treatment_period	1	17.04.22 01:00	2	NIGHT	1	3.8	16.86	94.44	20.98	60.92
2022-04-17	Treatment_period	2	17.04.22 02:00	2	NIGHT	1	4	16.82	94.14	20.6	60.36
2022-04-17	Treatment_period	3	17.04.22 03:00	2	NIGHT	1	4	16.86	94.06	20.28	59.88
2022-04-17	Treatment_period	4	17.04.22 04:00	2.4	NIGHT	1.2	4	16.84	94.24	20.1	59.76
2022-04-17	Treatment_period	5	17.04.22 05:00	49.2	DAY	24.6	19.6	16.9	94.8	20.22	60.38
2022-04-17	Treatment_period	6	17.04.22 06:00	223.8	DAY	111.9	121.4	18.46	95.8	22.18	63.9
2022-04-17	Treatment_period	7	17.04.22 07:00	528.4	DAY	264.2	286.4	21.16	96.46	26.68	66.84
2022-04-17	Treatment_period	8	17.04.22 08:00	893.6	DAY	446.8	475.4	21.68	94.42	31.14	69.62
2022-04-17	Treatment_period	9	17.04.22 09:00	1060.8	DAY	530.4	557	21.86	90.82	32.84	77.54
2022-04-17	Treatment_period	10	17.04.22 10:00	1329.2	DAY	664.6	698	22.24	90.24	33.62	86.5
2022-04-17	Treatment_period	11	17.04.22 11:00	1447.6	DAY	723.8	760	22.76	89.34	34.82	86.36
2022-04-17	Treatment_period	12	17.04.22 12:00	1425.8	DAY	712.9	743	22.78	89.28	34.96	86.1
2022-04-17	Treatment_period	13	17.04.22 13:00	1374.8	DAY	687.4	707.8	23	89.52	35.04	85.9
2022-04-17	Treatment_period	14	17.04.22 14:00	1193.6	DAY	596.8	620.4	22.96	89.16	34.72	86.64
2022-04-17	Treatment_period	15	17.04.22 15:00	961	DAY	480.5	512.2	22.32	89.28	33.26	87.6
2022-04-17	Treatment_period	16	17.04.22 16:00	651.6	DAY	325.8	350.4	22.06	89.92	31.38	84.74
2022-04-17	Treatment_period	17	17.04.22 17:00	339.4	DAY	169.7	190.4	21.5	90.7	29.4	76.48
2022-04-17	Treatment_period	18	17.04.22 18:00	62.4	DAY	31.2	18.8	20.5	95.78	26.1	75.9
2022-04-17	Treatment_period	19	17.04.22 19:00	5.4	NIGHT	2.7	4	19.48	97.04	23.68	72.7
2022-04-17	Treatment_period	20	17.04.22 20:00	2	NIGHT	1	4	18.78	97.18	22.94	69.64
2022-04-17	Treatment_period	21	17.04.22 21:00	2	NIGHT	1	4	17.52	97	22.38	68.52
2022-04-17	Treatment_period	22	17.04.22 22:00	2	NIGHT	1	4	17.2	96.34	21.34	68.06
2022-04-17	Treatment_period	23	17.04.22 23:00	2	NIGHT	1	4	17	95.9	21.58	64.96
2022-04-18	Treatment_period	0	18.04.22 00:00	2	NIGHT	1	4	16.8	95.52	21.56	63.04
2022-04-18	Treatment_period	1	18.04.22 01:00	2	NIGHT	1	3.8	16.8	95.14	21.5	61.58
2022-04-18	Treatment_period	2	18.04.22 02:00	2	NIGHT	1	4	16.82	95	21.06	60.98
2022-04-18	Treatment_period	3	18.04.22 03:00	2	NIGHT	1	4	16.84	95.16	20.98	60.72
2022-04-18	Treatment_period	4	18.04.22 04:00	2.6	NIGHT	1.3	4	16.86	95.18	20.8	60.9
2022-04-18	Treatment_period	5	18.04.22 05:00	53	DAY	26.5	21.2	16.92	95.8	20.82	61.78
2022-04-18	Treatment_period	6	18.04.22 06:00	274.6	DAY	137.3	156.4	18.8	96.26	23.06	64.96
2022-04-18	Treatment_period	7	18.04.22 07:00	575.4	DAY	287.7	314.8	21.38	96.7	27.76	68.66
2022-04-18	Treatment_period	8	18.04.22 08:00	878.8	DAY	439.4	464.6	21.74	94.8	31.52	71.88
2022-04-18	Treatment_period	9	18.04.22 09:00	1145.6	DAY	572.8	594	22	92.06	32.9	80.64
2022-04-18	Treatment_period	10	18.04.22 10:00	1346.6	DAY	673.3	693.6	22.3	90.76	33.56	88.68
2022-04-18	Treatment_period	11	18.04.22 11:00	1477.8	DAY	738.9	764	22.6	90.26	34.84	87.74
2022-04-18	Treatment_period	12	18.04.22 12:00	1469.4	DAY	734.7	761	22.68	90.14	35.12	86.96
2022-04-18	Treatment_period	13	18.04.22 13:00	1390.6	DAY	695.3	720.8	22.68	90	35.1	87.58
2022-04-18	Treatment_period	14	18.04.22 14:00	1237	DAY	618.5	646.8	22.72	89.32	34.84	89.44
2022-04-18	Treatment_period	15	18.04.22 15:00	979.6	DAY	489.8	518	22.42	88.92	33.3	90.2
2022-04-18	Treatment_period	16	18.04.22 16:00	678.6	DAY	339.3	360.8	22.14	88.52	31.46	88.54
2022-04-18	Treatment_period	17	18.04.22 17:00	277.2	DAY	138.6	146	21.44	89.98	29.6	76.1
2022-04-18	Treatment_period	18	18.04.22 18:00	71.6	DAY	35.8	31.4	20.46	95.88	26.26	75.66
2022-04-18	Treatment_period	19	18.04.22 19:00	4.6	NIGHT	2.3	4	19.42	97.08	23.94	73.08
2022-04-18	Treatment_period	20	18.04.22 20:00	2	NIGHT	1	4	18.8	97.16	23.2	69.8
2022-04-18	Treatment_period	21	18.04.22 21:00	2	NIGHT	1	4	17.52	96.88	22.44	68.38
2022-04-18	Treatment_period	22	18.04.22 22:00	2	NIGHT	1	4	16.94	96.66	21.12	68.36
2022-04-18	Treatment_period	23	18.04.22 23:00	2	NIGHT	1	4	16.98	96.34	21.38	66.18
2022-04-19	Treatment_period	0	19.04.22 00:00	2	NIGHT	1	3.8	17.1	96.3	21.54	65.52
2022-04-19	Treatment_period	1	19.04.22 01:00	2	NIGHT	1	4	17.22	96.58	21.72	65.38
2022-04-19	Treatment_period	2	19.04.22 02:00	2	NIGHT	1	4	17.14	96.94	21.66	65.32
2022-04-19	Treatment_period	3	19.04.22 03:00	2	NIGHT	1	4	16.8	96.64	21.7	63.56
2022-04-19	Treatment_period	4	19.04.22 04:00	3	NIGHT	1.5	4	16.8	96.48	21.46	63
2022-04-19	Treatment_period	5	19.04.22 05:00	55.4	DAY	27.7	22	16.86	96.7	21.44	62.82
2022-04-19	Treatment_period	6	19.04.22 06:00	281.8	DAY	140.9	164.2	19.22	95.94	23.88	62.86
2022-04-19	Treatment_period	7	19.04.22 07:00	576.8	DAY	288.4	320.4	21.26	96.6	27.88	65.98
2022-04-19	Treatment_period	8	19.04.22 08:00	881.4	DAY	440.7	470.6	21.58	94.1	31.38	67.78
2022-04-19	Treatment_period	9	19.04.22 09:00	1086.6	DAY	543.3	570	21.74	92.16	32.68	74.26
2022-04-19	Treatment_period	10	19.04.22 10:00	1369.2	DAY	684.6	719	22.06	92.48	33.58	86.86
2022-04-19	Treatment_period	11	19.04.22 11:00	1363	DAY	681.5	715.2	22.2	91.3	33.92	87.68
2022-04-19	Treatment_period	12	19.04.22 12:00	1143.2	DAY	571.6	596	22.08	91.04	33.32	87.56
2022-04-19	Treatment_period	13	19.04.22 13:00	1138.2	DAY	569.1	608.2	22.16	90.72	33.6	87.64
2022-04-19	Treatment_period	14	19.04.22 14:00	479.2	DAY	239.6	249.8	21.52	90.94	30.9	84.68
2022-04-19	Treatment_period	15	19.04.22 15:00	560	DAY	280	291.2	21.52	90.4	30.22	77.36
2022-04-19	Treatment_period	16	19.04.22 16:00	540	DAY	270	286.2	21.52	89.4	30.1	74.48
2022-04-19	Treatment_period	17	19.04.22 17:00	285.2	DAY	142.6	154	21.4	91.02	28.86	72.54
2022-04-19	Treatment_period	18	19.04.22 18:00	63.8	DAY	31.9	25.4	20.36	96.38	26.76	72.02
2022-04-19	Treatment_period	19	19.04.22 19:00	6.2	NIGHT	3.1	4.2	19.86	96.88	25.26	70.16
2022-04-19	Treatment_period	20	19.04.22 20:00	2	NIGHT	1	4	19.1	98.08	25.02	67.28
2022-04-19	Treatment_period	21	19.04.22 21:00	2	NIGHT	1	4	17.76	98.58	23.82	68.28
2022-04-19	Treatment_period	22	19.04.22 22:00	2	NIGHT	1	4	17.34	97.16	21.24	70.48
2022-04-19	Treatment_period	23	19.04.22 23:00	2	NIGHT	1	4	17.16	95.9	21.34	65.46
2022-04-20	Treatment_period	0	20.04.22 00:00	2	NIGHT	1	4	17.34	95.72	21.52	63.64
2022-04-20	Treatment_period	1	20.04.22 01:00	2	NIGHT	1	4	17.52	96.44	21.78	64.36
2022-04-20	Treatment_period	2	20.04.22 02:00	2	NIGHT	1	4	17.52	96.78	21.74	65.42
2022-04-20	Treatment_period	3	20.04.22 03:00	2	NIGHT	1	4	17.54	97.36	21.82	66.22
2022-04-20	Treatment_period	4	20.04.22 04:00	2.2	NIGHT	1.1	4	17.5	97.94	21.72	68.26
2022-04-20	Treatment_period	5	20.04.22 05:00	24.6	DAY	12.3	9.6	17.58	98.66	21.7	69.78
2022-04-20	Treatment_period	6	20.04.22 06:00	269.8	DAY	134.9	150.6	19.58	97.62	24.02	68.8
2022-04-20	Treatment_period	7	20.04.22 07:00	467.4	DAY	233.7	253.2	21.28	98.14	28.2	69.5
2022-04-20	Treatment_period	8	20.04.22 08:00	523.2	DAY	261.6	267.6	21.36	97.98	30.3	73.82
2022-04-20	Treatment_period	9	20.04.22 09:00	746.6	DAY	373.3	378.6	21.5	96.72	31.62	75.84
2022-04-20	Treatment_period	10	20.04.22 10:00	550	DAY	275	261.6	21.34	97.52	30.22	75.48
2022-04-20	Treatment_period	11	20.04.22 11:00	449.6	DAY	224.8	209	21.2	98.92	28.68	74.02
2022-04-20	Treatment_period	12	20.04.22 12:00	451.6	DAY	225.8	211.6	21.8	98.5	29.76	74.94
2022-04-20	Treatment_period	13	20.04.22 13:00	651.6	DAY	325.8	317.8	21.44	97	29.74	74.14
2022-04-20	Treatment_period	14	20.04.22 14:00	531.2	DAY	265.6	256.6	21.4	96.06	31.2	77.1
2022-04-20	Treatment_period	15	20.04.22 15:00	564	DAY	282	280.8	21.42	94.68	30.9	76.04
2022-04-20	Treatment_period	16	20.04.22 16:00	335.8	DAY	167.9	167.6	21.34	94.86	30.32	75.52
2022-04-20	Treatment_period	17	20.04.22 17:00	131	DAY	65.5	64.2	20.98	97.38	28.86	72.58
2022-04-20	Treatment_period	18	20.04.22 18:00	28.2	DAY	14.1	10.6	19.88	98.76	27.1	69.3
2022-04-20	Treatment_period	19	20.04.22 19:00	3.8	NIGHT	1.9	4	19.68	97.58	26.1	66.18
2022-04-20	Treatment_period	20	20.04.22 20:00	2	NIGHT	1	4	19.22	97.56	25.62	64.06
2022-04-20	Treatment_period	21	20.04.22 21:00	2	NIGHT	1	4	17.84	98.22	24.24	66.08
2022-04-20	Treatment_period	22	20.04.22 22:00	2	NIGHT	1	4	17.68	97.9	21.78	71.96
2022-04-20	Treatment_period	23	20.04.22 23:00	2	NIGHT	1	4	17.48	97.74	21.36	71.48
2022-04-21	Treatment_period	0	21.04.22 00:00	2	NIGHT	1	4	17.48	97.42	21.42	69.78
2022-04-21	Treatment_period	1	21.04.22 01:00	2	NIGHT	1	4	17.5	97.86	21.42	70.56
2022-04-21	Treatment_period	2	21.04.22 02:00	2	NIGHT	1	4	17.36	97.96	21.34	70.46
2022-04-21	Treatment_period	3	21.04.22 03:00	2	NIGHT	1	4	17.5	97.64	21.6	69.28
2022-04-21	Treatment_period	4	21.04.22 04:00	2.2	NIGHT	1.1	4	17.44	98.04	21.72	69.28
2022-04-21	Treatment_period	5	21.04.22 05:00	14.8	DAY	7.4	4.8	17.34	98.08	21.6	68.96
2022-04-21	Treatment_period	6	21.04.22 06:00	63.6	DAY	31.8	25.2	18.34	97.66	22.3	68.96
2022-04-21	Treatment_period	7	21.04.22 07:00	135.4	DAY	67.7	61.8	19.34	98.58	24.16	71.02
2022-04-21	Treatment_period	8	21.04.22 08:00	235.4	DAY	117.7	109	20.3	99.68	26.02	74.22
2022-04-21	Treatment_period	9	21.04.22 09:00	270.6	DAY	135.3	123.6	20.26	100.04	26.82	75.96
2022-04-21	Treatment_period	10	21.04.22 10:00	485.2	DAY	242.6	234.2	21.26	97.38	29.14	73.9
2022-04-21	Treatment_period	11	21.04.22 11:00	219.6	DAY	109.8	97.6	21	100.34	28.22	75.26
2022-04-21	Treatment_period	12	21.04.22 12:00	326.2	DAY	163.1	148.4	21.12	99.24	28.36	75.04
2022-04-21	Treatment_period	13	21.04.22 13:00	354	DAY	177	157.8	21.24	98.68	29.06	75.58
2022-04-21	Treatment_period	14	21.04.22 14:00	468.6	DAY	234.3	220.6	21.34	96.8	30.62	75.5
2022-04-21	Treatment_period	15	21.04.22 15:00	246	DAY	123	110.2	21.06	98.14	29.38	75.5
2022-04-21	Treatment_period	16	21.04.22 16:00	167.2	DAY	83.6	74.2	20.32	99.66	27.64	72.9
2022-04-21	Treatment_period	17	21.04.22 17:00	117.8	DAY	58.9	53.8	20	97.56	26.5	69.58
2022-04-21	Treatment_period	18	21.04.22 18:00	47.4	DAY	23.7	20.6	19.76	98.82	26.8	69.52
2022-04-21	Treatment_period	19	21.04.22 19:00	3.8	NIGHT	1.9	4	19.72	97.86	26.46	68.62
2022-04-21	Treatment_period	20	21.04.22 20:00	2	NIGHT	1	4	19.36	97.56	26.22	67.2
2022-04-21	Treatment_period	21	21.04.22 21:00	2	NIGHT	1	4	17.98	98.86	24.6	70.16
2022-04-21	Treatment_period	22	21.04.22 22:00	2	NIGHT	1	4	17.56	98.46	21.8	75.54
2022-04-21	Treatment_period	23	21.04.22 23:00	2	NIGHT	1	4	17.46	97.76	21.34	74.96
2022-04-22	Treatment_period	0	22.04.22 00:00	2	NIGHT	1	4	17.38	96.54	21.4	72.66
2022-04-22	Treatment_period	1	22.04.22 01:00	2	NIGHT	1	4	17.02	96.34	21.36	69.7
2022-04-22	Treatment_period	2	22.04.22 02:00	2	NIGHT	1	4	16.86	95.24	21.46	66.52
2022-04-22	Treatment_period	3	22.04.22 03:00	2	NIGHT	1	4	16.98	95.1	21.64	65.16
2022-04-22	Treatment_period	4	22.04.22 04:00	3.2	NIGHT	1.6	4	17.16	95.62	21.78	65.58
2022-04-22	Treatment_period	5	22.04.22 05:00	52.2	DAY	26.1	20.2	17.28	96.46	21.8	67.26
2022-04-22	Treatment_period	6	22.04.22 06:00	221.8	DAY	110.9	117.2	19.1	96.1	23.62	67.1
2022-04-22	Treatment_period	7	22.04.22 07:00	537	DAY	268.5	290	21.26	96.8	27.78	69.9
2022-04-22	Treatment_period	8	22.04.22 08:00	738.4	DAY	369.2	396.4	21.46	96.18	31.44	72.66
2022-04-22	Treatment_period	9	22.04.22 09:00	545.8	DAY	272.9	276.6	21.38	97.22	30.98	75.82
2022-04-22	Treatment_period	10	22.04.22 10:00	475.2	DAY	237.6	233.6	21.22	97.44	30.36	76.32
2022-04-22	Treatment_period	11	22.04.22 11:00	343.4	DAY	171.7	163	21.26	99.46	29.36	77.98
2022-04-22	Treatment_period	12	22.04.22 12:00	273.4	DAY	136.7	125.2	20.94	100.16	28.68	77.74
2022-04-22	Treatment_period	13	22.04.22 13:00	411.8	DAY	205.9	198.2	20.96	100.36	27.52	75.66
2022-04-22	Treatment_period	14	22.04.22 14:00	706.8	DAY	353.4	361.6	21.44	95.86	31.34	75.58
2022-04-22	Treatment_period	15	22.04.22 15:00	528.8	DAY	264.4	268.6	21.44	94.66	31.54	76.62
2022-04-22	Treatment_period	16	22.04.22 16:00	245	DAY	122.5	120.6	21.28	96.44	29.62	76.28
2022-04-22	Treatment_period	17	22.04.22 17:00	210.2	DAY	105.1	108	21.12	97.5	29.16	72.92
2022-04-22	Treatment_period	18	22.04.22 18:00	25.2	DAY	12.6	9.2	19.94	99.66	27.22	71.58
2022-04-22	Treatment_period	19	22.04.22 19:00	3.8	NIGHT	1.9	4	19.56	97.42	26.1	68.72
2022-04-22	Treatment_period	20	22.04.22 20:00	2	NIGHT	1	4	18.92	96.76	25.02	64.98
2022-04-22	Treatment_period	21	22.04.22 21:00	2	NIGHT	1	4	17.48	96.7	23.94	65
2022-04-22	Treatment_period	22	22.04.22 22:00	2	NIGHT	1	4	16.8	96.56	21.4	67.9
2022-04-22	Treatment_period	23	22.04.22 23:00	2	NIGHT	1	4	16.84	95.34	21.36	64.54
2022-04-23	Treatment_period	0	23.04.22 00:00	2	NIGHT	1	4	16.82	95.32	21.68	62.38
2022-04-23	Treatment_period	1	23.04.22 01:00	2	NIGHT	1	4	16.82	95.46	21.66	61.52
2022-04-23	Treatment_period	2	23.04.22 02:00	2	NIGHT	1	4	16.8	95.52	21.62	60.68
2022-04-23	Treatment_period	3	23.04.22 03:00	2	NIGHT	1	4	16.8	95.46	21.54	60.34
2022-04-23	Treatment_period	4	23.04.22 04:00	4.6	NIGHT	2.3	4	16.8	95.46	21.46	60.66
2022-04-23	Treatment_period	5	23.04.22 05:00	74.2	DAY	37.1	33.2	16.94	95.96	21.56	62.4
2022-04-23	Treatment_period	6	23.04.22 06:00	309.6	DAY	154.8	179.4	19.44	96.08	24.08	65.82
2022-04-23	Treatment_period	7	23.04.22 07:00	605.4	DAY	302.7	335.4	21.26	96.96	28.26	69.84
2022-04-23	Treatment_period	8	23.04.22 08:00	906.6	DAY	453.3	481	21.48	94.66	31.7	73.1
2022-04-23	Treatment_period	9	23.04.22 09:00	1181.4	DAY	590.7	615.4	21.72	93.38	32.88	80.96
2022-04-23	Treatment_period	10	23.04.22 10:00	1372.6	DAY	686.3	711	22.06	91.8	33.52	88.18
2022-04-23	Treatment_period	11	23.04.22 11:00	1565.4	DAY	782.7	806.8	22.52	91.86	34.86	87.38
2022-04-23	Treatment_period	12	23.04.22 12:00	1392.8	DAY	696.4	727.2	22.88	91.66	34.66	87.4
2022-04-23	Treatment_period	13	23.04.22 13:00	1322.6	DAY	661.3	686.8	23.06	93.18	34.62	86.32
2022-04-23	Treatment_period	14	23.04.22 14:00	1198.2	DAY	599.1	634.8	22.46	92.74	33.46	88.66
2022-04-23	Treatment_period	15	23.04.22 15:00	1020.4	DAY	510.2	548	22.5	91.94	33.26	88.82
2022-04-23	Treatment_period	16	23.04.22 16:00	685	DAY	342.5	370.2	22.1	91.62	32.26	84.4
2022-04-23	Treatment_period	17	23.04.22 17:00	350.2	DAY	175.1	195.6	21.62	92.06	31.14	74.56
2022-04-23	Treatment_period	18	23.04.22 18:00	97.4	DAY	48.7	47.6	21.14	94.18	29.5	72.52
2022-04-23	Treatment_period	19	23.04.22 19:00	8.6	NIGHT	4.3	5	19.78	98.62	26.96	72.14
2022-04-23	Treatment_period	20	23.04.22 20:00	2	NIGHT	1	4	19.38	98.1	26.14	70.26
2022-04-23	Treatment_period	21	23.04.22 21:00	2	NIGHT	1	4	17.96	97.58	24.68	68.78
2022-04-23	Treatment_period	22	23.04.22 22:00	2	NIGHT	1	4	17.1	96.92	21.7	71.6
2022-04-23	Treatment_period	23	23.04.22 23:00	2	NIGHT	1	4	17	96.4	21.48	68.54
2022-04-24	Treatment_period	0	24.04.22 00:00	2	NIGHT	1	4	16.72	96.76	21.34	67.26
2022-04-24	Treatment_period	1	24.04.22 01:00	2	NIGHT	1	4	16.84	96.44	21.54	65.72
2022-04-24	Treatment_period	2	24.04.22 02:00	2	NIGHT	1	4	16.84	96.24	21.56	64.66
2022-04-24	Treatment_period	3	24.04.22 03:00	2	NIGHT	1	4	16.82	96.18	21.72	63.46
2022-04-24	Treatment_period	4	24.04.22 04:00	5.2	NIGHT	2.6	4	16.84	96.24	21.78	63.14
2022-04-24	Treatment_period	5	24.04.22 05:00	76.8	DAY	38.4	35	16.98	97.12	21.94	65.04
2022-04-24	Treatment_period	6	24.04.22 06:00	295.4	DAY	147.7	171.6	19.56	97.54	24.42	67.68
2022-04-24	Treatment_period	7	24.04.22 07:00	586.2	DAY	293.1	326.2	21.36	97.64	28.8	71.02
2022-04-24	Treatment_period	8	24.04.22 08:00	891	DAY	445.5	474.6	21.54	96.96	32.24	74.52
2022-04-24	Treatment_period	9	24.04.22 09:00	1143.2	DAY	571.6	601.8	22.02	95.34	33.58	80.18
2022-04-24	Treatment_period	10	24.04.22 10:00	1380.4	DAY	690.2	720.8	22.28	93.3	34.18	88.64
2022-04-24	Treatment_period	11	24.04.22 11:00	1165.8	DAY	582.9	615.8	22.38	93.02	33.92	89.18
2022-04-24	Treatment_period	12	24.04.22 12:00	930	DAY	465	477.6	22.04	93.28	33.02	88.8
2022-04-24	Treatment_period	13	24.04.22 13:00	1086	DAY	543	562.2	22.26	91.94	33.8	83.76
2022-04-24	Treatment_period	14	24.04.22 14:00	935.2	DAY	467.6	475.2	22.1	91.02	33.06	83.94
2022-04-24	Treatment_period	15	24.04.22 15:00	566.2	DAY	283.1	293.2	21.96	90.52	31.68	85.2
2022-04-24	Treatment_period	16	24.04.22 16:00	132.4	DAY	66.2	62.4	21.26	92.34	29.12	74.82
2022-04-24	Treatment_period	17	24.04.22 17:00	43.6	DAY	21.8	15.6	20.24	96.78	26.74	72.68
2022-04-24	Treatment_period	18	24.04.22 18:00	14	DAY	7	6.4	19.74	97.74	25.52	70.84
2022-04-24	Treatment_period	19	24.04.22 19:00	2.8	NIGHT	1.4	4	19.54	98.1	25.56	68.84
2022-04-24	Treatment_period	20	24.04.22 20:00	2	NIGHT	1	4	19.26	97.68	25.28	66.56
2022-04-24	Treatment_period	21	24.04.22 21:00	2	NIGHT	1	4	18.3	97.42	24.92	67.3
2022-04-24	Treatment_period	22	24.04.22 22:00	2	NIGHT	1	4	17.38	96.88	21.78	71.06
2022-04-24	Treatment_period	23	24.04.22 23:00	2	NIGHT	1	4	17.32	96.58	21.62	66.78
2022-04-25	Treatment_period	0	25.04.22 00:00	2	NIGHT	1	4	17.26	96.3	21.58	65.94
2022-04-25	Treatment_period	1	25.04.22 01:00	2	NIGHT	1	4	16.86	96.12	21.66	63.36
2022-04-25	Treatment_period	2	25.04.22 02:00	2	NIGHT	1	4	16.88	96.24	21.7	62.52
2022-04-25	Treatment_period	3	25.04.22 03:00	2	NIGHT	1	4	16.9	96.4	21.74	61.6
2022-04-25	Treatment_period	4	25.04.22 04:00	4.4	NIGHT	2.2	4	16.84	96.26	21.74	60.86
2022-04-25	Treatment_period	5	25.04.22 05:00	41.4	DAY	20.7	14.2	16.9	96.62	21.82	62.38
2022-04-25	Treatment_period	6	25.04.22 06:00	169.2	DAY	84.6	82.6	18.84	96.78	22.94	66.6
2022-04-25	Treatment_period	7	25.04.22 07:00	341.8	DAY	170.9	171.6	20.84	98.42	26.2	72.98
2022-04-25	Treatment_period	8	25.04.22 08:00	585.2	DAY	292.6	298.8	21.26	98.24	29.26	76.32
2022-04-25	Treatment_period	9	25.04.22 09:00	730.8	DAY	365.4	376.2	21.4	97.32	31.74	77.52
2022-04-25	Treatment_period	10	25.04.22 10:00	1291.8	DAY	645.9	678.4	21.9	94.94	34.22	84.7
2022-04-25	Treatment_period	11	25.04.22 11:00	1166	DAY	583	607.2	22.06	94.24	33.48	89.82
2022-04-25	Treatment_period	12	25.04.22 12:00	1430.6	DAY	715.3	745.6	22.4	92.94	34.52	89.26
2022-04-25	Treatment_period	13	25.04.22 13:00	1332.6	DAY	666.3	678.2	22.36	92.26	34.48	89.94
2022-04-25	Treatment_period	14	25.04.22 14:00	1531.4	DAY	765.7	794.4	22.7	91.48	34.98	89.8
2022-04-25	Treatment_period	15	25.04.22 15:00	1151.8	DAY	575.9	603	22.5	90.66	34	91
2022-04-25	Treatment_period	16	25.04.22 16:00	430.6	DAY	215.3	224.8	21.76	90.66	31.86	85.86
2022-04-25	Treatment_period	17	25.04.22 17:00	344.4	DAY	172.2	182.8	21.38	92.72	30.04	75.28
2022-04-25	Treatment_period	18	25.04.22 18:00	93.2	DAY	46.6	40.8	20.86	95.38	28.66	73.6
2022-04-25	Treatment_period	19	25.04.22 19:00	11.2	DAY	5.6	5.2	19.52	97.34	26.42	72.5
2022-04-25	Treatment_period	20	25.04.22 20:00	2	NIGHT	1	4	19.12	96.56	25.36	69.12
2022-04-25	Treatment_period	21	25.04.22 21:00	2	NIGHT	1	4	17.7	97.06	24.58	67.64
2022-04-25	Treatment_period	22	25.04.22 22:00	2	NIGHT	1	4	17.34	96.68	21.78	70.94
2022-04-25	Treatment_period	23	25.04.22 23:00	2	NIGHT	1	4	17.02	96.28	21.8	67.7
2022-04-26	Treatment_period	0	26.04.22 00:00	2	NIGHT	1	4	16.84	95.84	21.82	65.68
2022-04-26	Treatment_period	1	26.04.22 01:00	2	NIGHT	1	4	16.9	95.28	21.9	63.82
2022-04-26	Treatment_period	2	26.04.22 02:00	2	NIGHT	1	4	16.9	95.26	21.96	62.36
2022-04-26	Treatment_period	3	26.04.22 03:00	2	NIGHT	1	4	16.9	95.7	21.98	61.62
2022-04-26	Treatment_period	4	26.04.22 04:00	5.8	NIGHT	2.9	4	16.88	96	22.04	61.2
2022-04-26	Treatment_period	5	26.04.22 05:00	78	DAY	39	33	17	96.6	22.18	62.38
2022-04-26	Treatment_period	6	26.04.22 06:00	342.2	DAY	171.1	193.8	19.94	96.18	24.8	60.84
2022-04-26	Treatment_period	7	26.04.22 07:00	641	DAY	320.5	347.4	21.38	96.08	29.26	68.6
2022-04-26	Treatment_period	8	26.04.22 08:00	945.8	DAY	472.9	491.8	21.52	94.26	32	71.32
2022-04-26	Treatment_period	9	26.04.22 09:00	1216.8	DAY	608.4	625	22.02	92.02	33.36	78.84
2022-04-26	Treatment_period	10	26.04.22 10:00	1426.2	DAY	713.1	740.6	22.4	91.62	33.76	86.74
2022-04-26	Treatment_period	11	26.04.22 11:00	1539.6	DAY	769.8	786.4	22.5	90.8	34.38	86.48
2022-04-26	Treatment_period	12	26.04.22 12:00	1580.4	DAY	790.2	811.2	22.68	89.98	35.1	85.88
2022-04-26	Treatment_period	13	26.04.22 13:00	1524.8	DAY	762.4	774.8	23.02	88.84	35.02	86.18
2022-04-26	Treatment_period	14	26.04.22 14:00	1070.6	DAY	535.3	563.8	23.06	89.3	34.44	87.24
2022-04-26	Treatment_period	15	26.04.22 15:00	967.4	DAY	483.7	502.4	22.56	88.08	33.82	83.14
2022-04-26	Treatment_period	16	26.04.22 16:00	618	DAY	309	338.4	22.72	89.06	32.76	86.5
2022-04-26	Treatment_period	17	26.04.22 17:00	168	DAY	84	88.6	21.46	89.8	30.38	75.82
2022-04-26	Treatment_period	18	26.04.22 18:00	66.8	DAY	33.4	32.2	21.26	92.24	29.2	72.76
2022-04-26	Treatment_period	19	26.04.22 19:00	9.6	NIGHT	4.8	4.8	20.38	97.16	27.82	71.62
2022-04-26	Treatment_period	20	26.04.22 20:00	2	NIGHT	1	4	19.56	98.02	27.32	69.86
2022-04-26	Treatment_period	21	26.04.22 21:00	2	NIGHT	1	4	19.02	98.24	26.1	72.4
2022-04-26	Treatment_period	22	26.04.22 22:00	2	NIGHT	1	4	18.28	99.06	22.96	76.8
2022-04-26	Treatment_period	23	26.04.22 23:00	2	NIGHT	1	4	17.6	98.58	22.16	73.96
2022-04-27	Treatment_period	0	27.04.22 00:00	2	NIGHT	1	4	17.58	98.3	22	72.88
2022-04-27	Treatment_period	1	27.04.22 01:00	2	NIGHT	1	4	17.36	98.12	21.8	71.88
2022-04-27	Treatment_period	2	27.04.22 02:00	2	NIGHT	1	3.8	16.76	97.22	21.38	68.68
2022-04-27	Treatment_period	3	27.04.22 03:00	2	NIGHT	1	4	16.84	96.36	21.58	66.2
2022-04-27	Treatment_period	4	27.04.22 04:00	6	NIGHT	3	4	16.94	96.6	21.72	65.8
2022-04-27	Treatment_period	5	27.04.22 05:00	77.2	DAY	38.6	33.4	17.06	97.8	21.9	68.18
2022-04-27	Treatment_period	6	27.04.22 06:00	292.2	DAY	146.1	160.4	19.86	97.56	24.8	68.42
2022-04-27	Treatment_period	7	27.04.22 07:00	622.6	DAY	311.3	337.4	21.6	97.16	29.46	71.38
2022-04-27	Treatment_period	8	27.04.22 08:00	920	DAY	460	491.6	21.96	95.5	32.44	74.14
2022-04-27	Treatment_period	9	27.04.22 09:00	1203.2	DAY	601.6	637.8	22.26	93.2	33.08	79.56
2022-04-27	Treatment_period	10	27.04.22 10:00	1436.4	DAY	718.2	763.4	22.7	92.78	33.66	84.98
2022-04-27	Treatment_period	11	27.04.22 11:00	1463.6	DAY	731.8	776.2	22.96	91.92	34.22	83.52
2022-04-27	Treatment_period	12	27.04.22 12:00	1623.4	DAY	811.7	853.4	23.54	91.18	35.24	85.92
2022-04-27	Treatment_period	13	27.04.22 13:00	1611.8	DAY	805.9	832	23.72	90.78	35.18	86.78
2022-04-27	Treatment_period	14	27.04.22 14:00	801.2	DAY	400.6	425	22.7	90.12	33.52	89.04
2022-04-27	Treatment_period	15	27.04.22 15:00	513	DAY	256.5	261.8	21.84	89.34	31.88	78.2
2022-04-27	Treatment_period	16	27.04.22 16:00	450.8	DAY	225.4	235	21.88	89.18	31.32	74.28
2022-04-27	Treatment_period	17	27.04.22 17:00	275	DAY	137.5	166.4	21.7	88.08	31.2	74.22
2022-04-27	Treatment_period	18	27.04.22 18:00	121.6	DAY	60.8	68	21.58	88.96	30.52	72.66
2022-04-27	Treatment_period	19	27.04.22 19:00	13.8	DAY	6.9	6.6	20.28	95.3	27.8	70.44
2022-04-27	Treatment_period	20	27.04.22 20:00	2	NIGHT	1	4	19.34	97.2	26.46	67.62
2022-04-27	Treatment_period	21	27.04.22 21:00	2	NIGHT	1	4	18	97.56	25.22	65.26
2022-04-27	Treatment_period	22	27.04.22 22:00	2	NIGHT	1	4	16.98	97.24	22.08	69.08
2022-04-27	Treatment_period	23	27.04.22 23:00	2	NIGHT	1	4	16.78	96.72	21.68	66.14
2022-04-28	Treatment_period	0	28.04.22 00:00	2	NIGHT	1	3.8	16.86	96.24	21.78	64.46
2022-04-28	Treatment_period	1	28.04.22 01:00	2	NIGHT	1	3.8	16.96	96.14	21.86	63.58
2022-04-28	Treatment_period	2	28.04.22 02:00	2	NIGHT	1	4	17	96.52	21.9	64.08
2022-04-28	Treatment_period	3	28.04.22 03:00	2	NIGHT	1	3.8	16.9	96	21.84	62.64
2022-04-28	Treatment_period	4	28.04.22 04:00	7.2	NIGHT	3.6	4	16.86	96.5	21.88	61.76
2022-04-28	Treatment_period	5	28.04.22 05:00	88.4	DAY	44.2	42	17.06	97.34	22.18	63.18
2022-04-28	Treatment_period	6	28.04.22 06:00	297.2	DAY	148.6	164.8	20.38	96.78	25.52	65.44
2022-04-28	Treatment_period	7	28.04.22 07:00	439.4	DAY	219.7	233	21.52	98.74	29.4	72.96
2022-04-28	Treatment_period	8	28.04.22 08:00	583.6	DAY	291.8	302.8	21.48	98.48	31.08	77.76
2022-04-28	Treatment_period	9	28.04.22 09:00	1054.8	DAY	527.4	554.2	22.04	95.6	33.76	80
2022-04-28	Treatment_period	10	28.04.22 10:00	1414.6	DAY	707.3	747.8	22.68	93.96	34.52	88.44
2022-04-28	Treatment_period	11	28.04.22 11:00	1216.4	DAY	608.2	629.2	22.5	92.8	33.94	89.42
2022-04-28	Treatment_period	12	28.04.22 12:00	1223.8	DAY	611.9	633.4	22.96	92.94	34.08	88.86
2022-04-28	Treatment_period	13	28.04.22 13:00	1542.6	DAY	771.3	790.4	23.56	92.3	35.08	87.48
2022-04-28	Treatment_period	14	28.04.22 14:00	1061.4	DAY	530.7	549.2	23.16	91.44	33.74	88.16
2022-04-28	Treatment_period	15	28.04.22 15:00	948	DAY	474	504.6	22.76	90.5	33.92	87.6
2022-04-28	Treatment_period	16	28.04.22 16:00	618	DAY	309	327.6	22.14	89.2	32.26	80.88
2022-04-28	Treatment_period	17	28.04.22 17:00	386	DAY	193	211.6	21.68	89.5	31.2	76.48
2022-04-28	Treatment_period	18	28.04.22 18:00	112	DAY	56	50	21.14	92.28	29.56	74.42
2022-04-28	Treatment_period	19	28.04.22 19:00	14.6	DAY	7.3	5.4	19.82	97.72	27.16	72.54
2022-04-28	Treatment_period	20	28.04.22 20:00	2	NIGHT	1	4	19.3	97.52	26.04	69.64
2022-04-28	Treatment_period	21	28.04.22 21:00	2	NIGHT	1	4	17.86	97.54	25.08	67.98
2022-04-28	Treatment_period	22	28.04.22 22:00	2	NIGHT	1	4	17.52	96.64	22.02	70.84
2022-04-28	Treatment_period	23	28.04.22 23:00	2	NIGHT	1	4	17.32	96.42	21.82	67.12
2022-04-29	Treatment_period	0	29.04.22 00:00	2	NIGHT	1	4	16.88	96.18	21.76	65.54
2022-04-29	Treatment_period	1	29.04.22 01:00	2	NIGHT	1	4	16.84	95.86	21.9	63.9
2022-04-29	Treatment_period	2	29.04.22 02:00	2	NIGHT	1	4	16.9	95.48	21.94	62.98
2022-04-29	Treatment_period	3	29.04.22 03:00	2	NIGHT	1	4	16.84	95.98	22.02	61.92
2022-04-29	Treatment_period	4	29.04.22 04:00	9.2	NIGHT	4.6	4.6	16.88	96.32	22.04	61.86
2022-04-29	Treatment_period	5	29.04.22 05:00	126	DAY	63	65.4	17.34	97.4	22.4	64.38
2022-04-29	Treatment_period	6	29.04.22 06:00	270.2	DAY	135.1	143.2	19.74	98.04	24.94	67.64
2022-04-29	Treatment_period	7	29.04.22 07:00	650	DAY	325	347.8	21.34	96.84	28.94	70.14
2022-04-29	Treatment_period	8	29.04.22 08:00	791.4	DAY	395.7	409.6	21.72	94.72	32.12	74.96
2022-04-29	Treatment_period	9	29.04.22 09:00	1015.6	DAY	507.8	521.8	22.04	93.32	33.26	78.98
2022-04-29	Treatment_period	10	29.04.22 10:00	1260.2	DAY	630.1	643.6	22.44	91.62	33.52	86.96
2022-04-29	Treatment_period	11	29.04.22 11:00	1520.4	DAY	760.2	788	23.26	92.74	34.26	87.32
2022-04-29	Treatment_period	12	29.04.22 12:00	1507.4	DAY	753.7	742.2	23.2	90.1	34.54	87.5
2022-04-29	Treatment_period	13	29.04.22 13:00	1503	DAY	751.5	760.6	23.66	90.36	35.08	87.7
2022-04-29	Treatment_period	14	29.04.22 14:00	1290	DAY	645	676.2	23.76	89.94	34.96	88.48
2022-04-29	Treatment_period	15	29.04.22 15:00	1142.6	DAY	571.3	600.2	23.68	89.44	34.1	89.36
2022-04-29	Treatment_period	16	29.04.22 16:00	702.2	DAY	351.1	368.4	22.62	88.16	32.84	86.96
2022-04-29	Treatment_period	17	29.04.22 17:00	322.8	DAY	161.4	166.6	21.98	88.04	31.54	77.3
2022-04-29	Treatment_period	18	29.04.22 18:00	84.8	DAY	42.4	37.8	21.24	92.04	29.48	75.04
2022-04-29	Treatment_period	19	29.04.22 19:00	9.8	NIGHT	4.9	4.8	20.24	98	27.66	73.28
2022-04-29	Treatment_period	20	29.04.22 20:00	2	NIGHT	1	4	19.52	97.9	27.06	70.4
2022-04-29	Treatment_period	21	29.04.22 21:00	2	NIGHT	1	4	18.88	97.76	26.06	70.78
2022-04-29	Treatment_period	22	29.04.22 22:00	2	NIGHT	1	4	17.86	98.82	22.84	75.22
2022-04-29	Treatment_period	23	29.04.22 23:00	2	NIGHT	1	4	17.34	98.12	22.08	72.5
2022-04-30	Treatment_period	0	30.04.22 00:00	2	NIGHT	1	4	17.04	97.84	21.78	70.54
2022-04-30	Treatment_period	1	30.04.22 01:00	2	NIGHT	1	4	17	97.52	21.66	69.6
2022-04-30	Treatment_period	2	30.04.22 02:00	2	NIGHT	1	4	16.94	97.54	21.62	68.66
2022-04-30	Treatment_period	3	30.04.22 03:00	2	NIGHT	1	4	17	97.1	21.7	67.64
2022-04-30	Treatment_period	4	30.04.22 04:00	4.8	NIGHT	2.4	4	16.94	97.24	21.78	67.06
2022-04-30	Treatment_period	5	30.04.22 05:00	54.8	DAY	27.4	22.6	17.22	97.66	22	68.26
2022-04-30	Treatment_period	6	30.04.22 06:00	228.2	DAY	114.1	115.2	19.76	98.16	24.66	68.74
2022-04-30	Treatment_period	7	30.04.22 07:00	364.6	DAY	182.3	184.6	21.16	99.24	27.82	73.22
2022-04-30	Treatment_period	8	30.04.22 08:00	576.8	DAY	288.4	295	21.5	98.16	30.52	76.74
2022-04-30	Treatment_period	9	30.04.22 09:00	665.2	DAY	332.6	346.6	21.7	97.32	32.28	79.56
2022-04-30	Treatment_period	10	30.04.22 10:00	1067	DAY	533.5	556.4	22.12	94.4	33.88	83.38
2022-04-30	Treatment_period	11	30.04.22 11:00	1106	DAY	553	577.4	22.42	93.64	33.64	89.96
2022-04-30	Treatment_period	12	30.04.22 12:00	1053.6	DAY	526.8	540.6	22.38	91.76	33.5	89.62
2022-04-30	Treatment_period	13	30.04.22 13:00	1201.6	DAY	600.8	608.4	23.02	91.62	33.9	90.22
2022-04-30	Treatment_period	14	30.04.22 14:00	674.4	DAY	337.2	334.2	22.34	90.3	32.92	88.18
2022-04-30	Treatment_period	15	30.04.22 15:00	940.8	DAY	470.4	495.2	22.76	88.72	33.82	88.26
2022-04-30	Treatment_period	16	30.04.22 16:00	513.8	DAY	256.9	261.4	22.3	89.02	32.14	83.06
2022-04-30	Treatment_period	17	30.04.22 17:00	280.6	DAY	140.3	145.8	21.96	89.38	31.14	80.08
2022-04-30	Treatment_period	18	30.04.22 18:00	116.4	DAY	58.2	56.4	21.32	92	29.86	77.04
2022-04-30	Treatment_period	19	30.04.22 19:00	15.8	DAY	7.9	6.8	20.24	97.6	27.74	74.18
2022-04-30	Treatment_period	20	30.04.22 20:00	2	NIGHT	1	4	19.36	97.36	26.52	71.38
2022-04-30	Treatment_period	21	30.04.22 21:00	2	NIGHT	1	4	18.3	97.66	25.58	69.9
2022-04-30	Treatment_period	22	30.04.22 22:00	2	NIGHT	1	4	17.12	97.96	22.24	74.6
2022-04-30	Treatment_period	23	30.04.22 23:00	2	NIGHT	1	4	17.28	96.96	21.86	70.42
2022-05-01	Treatment_period	0	01.05.22 00:00	2	NIGHT	1	4	17	97.38	21.58	69.98
2022-05-01	Treatment_period	1	01.05.22 01:00	2	NIGHT	1	4	16.9	97.76	21.64	70.12
2022-05-01	Treatment_period	2	01.05.22 02:00	2	NIGHT	1	4	16.8	97.18	21.46	68.98
2022-05-01	Treatment_period	3	01.05.22 03:00	2	NIGHT	1	4	16.9	97.46	21.66	68.48
2022-05-01	Treatment_period	4	01.05.22 04:00	10	DAY	5	4.4	16.86	97.48	21.52	68.68
2022-05-01	Treatment_period	5	01.05.22 05:00	106.4	DAY	53.2	53.8	17.26	97.86	21.92	68.96
2022-05-01	Treatment_period	6	01.05.22 06:00	317.6	DAY	158.8	176.6	20.12	98.22	25.48	69.66
2022-05-01	Treatment_period	7	01.05.22 07:00	624.2	DAY	312.1	337.4	21.44	97.4	30.06	73.74
2022-05-01	Treatment_period	8	01.05.22 08:00	893.4	DAY	446.7	470	21.72	96.34	32.88	77.58
2022-05-01	Treatment_period	9	01.05.22 09:00	993.4	DAY	496.7	510.6	22	95.46	33.3	85.38
2022-05-01	Treatment_period	10	01.05.22 10:00	566	DAY	283	287.4	21.7	96.24	32.12	86.6
2022-05-01	Treatment_period	11	01.05.22 11:00	443.2	DAY	221.6	217.6	21.38	97.92	31.38	82.32
2022-05-01	Treatment_period	12	01.05.22 12:00	356.4	DAY	178.2	171.4	21.42	99.58	30.48	81.8
2022-05-01	Treatment_period	13	01.05.22 13:00	464.2	DAY	232.1	227.4	21.44	97.42	31.28	80.7
2022-05-01	Treatment_period	14	01.05.22 14:00	743.2	DAY	371.6	375.2	21.8	94.14	32.5	80.88
2022-05-01	Treatment_period	15	01.05.22 15:00	869.2	DAY	434.6	458.6	22.04	91.28	32.98	88.4
2022-05-01	Treatment_period	16	01.05.22 16:00	548.6	DAY	274.3	281.6	21.72	91.58	31.52	82.06
2022-05-01	Treatment_period	17	01.05.22 17:00	188.2	DAY	94.1	90.2	21.22	94.9	30.18	77.92
2022-05-01	Treatment_period	18	01.05.22 18:00	83.6	DAY	41.8	39	20.86	98.94	28.78	75.6
2022-05-01	Treatment_period	19	01.05.22 19:00	12	DAY	6	5	19.62	99.3	27.36	72.76
2022-05-01	Treatment_period	20	01.05.22 20:00	2	NIGHT	1	4	19.44	98.5	26.76	70.18
2022-05-01	Treatment_period	21	01.05.22 21:00	2	NIGHT	1	4	18.62	99.36	26.22	70.5
2022-05-01	Treatment_period	22	01.05.22 22:00	2	NIGHT	1	4	17.72	99.78	23.18	76.02
2022-05-01	Treatment_period	23	01.05.22 23:00	2	NIGHT	1	4	17.44	99.2	22.3	74.66
2022-05-02	Treatment_period	0	02.05.22 00:00	2	NIGHT	1	4	17.24	99.12	22.06	73.92
2022-05-02	Treatment_period	1	02.05.22 01:00	2	NIGHT	1	4	17.1	98.94	21.94	73.3
2022-05-02	Treatment_period	2	02.05.22 02:00	2	NIGHT	1	4	17.2	98.84	21.86	73.12
2022-05-02	Treatment_period	3	02.05.22 03:00	2	NIGHT	1	3.8	16.9	98.38	21.62	71.66
2022-05-02	Treatment_period	4	02.05.22 04:00	10.8	DAY	5.4	4.4	16.94	97.9	21.62	70.64
2022-05-02	Treatment_period	5	02.05.22 05:00	87.4	DAY	43.7	42	17.44	97.98	22.18	70.12
2022-05-02	Treatment_period	6	02.05.22 06:00	230.8	DAY	115.4	112.2	19.5	98.92	24.68	70.24
2022-05-02	Treatment_period	7	02.05.22 07:00	491.8	DAY	245.9	252.8	21	97.6	26.64	65.56
2022-05-02	Treatment_period	8	02.05.22 08:00	924.4	DAY	462.2	481.4	21.8	95.28	32.18	74.38
2022-05-02	Treatment_period	9	02.05.22 09:00	1205.2	DAY	602.6	625.6	22.34	94.24	33.56	84.2
2022-05-02	Treatment_period	10	02.05.22 10:00	1411.2	DAY	705.6	729.6	22.62	93.26	32.74	86.7
2022-05-02	Treatment_period	11	02.05.22 11:00	1545.4	DAY	772.7	790.8	23.12	92.36	32.88	81.16
2022-05-02	Treatment_period	12	02.05.22 12:00	1554.4	DAY	777.2	787.8	23.92	92.66	33.08	82.2
2022-05-02	Treatment_period	13	02.05.22 13:00	1537.2	DAY	768.6	770.8	24.18	92.02	33.28	83.52
2022-05-02	Treatment_period	14	02.05.22 14:00	1262.8	DAY	631.4	662	24	91.7	34.38	88.14
2022-05-02	Treatment_period	15	02.05.22 15:00	976.4	DAY	488.2	512	23.56	90.4	33.62	91.34
2022-05-02	Treatment_period	16	02.05.22 16:00	735.8	DAY	367.9	392.2	23.08	89.52	32.9	90.68
2022-05-02	Treatment_period	17	02.05.22 17:00	411.6	DAY	205.8	226.2	22.16	89.06	31.3	77.92
2022-05-02	Treatment_period	18	02.05.22 18:00	133.4	DAY	66.7	61.4	21.34	91.4	29.34	73.36
2022-05-02	Treatment_period	19	02.05.22 19:00	20.4	DAY	10.2	7.2	20.38	97.9	27.2	71.14
2022-05-02	Treatment_period	20	02.05.22 20:00	2	NIGHT	1	4	19.36	98.06	26.32	68.68
2022-05-02	Treatment_period	21	02.05.22 21:00	2	NIGHT	1	4	18.62	98	25.5	66.74
2022-05-02	Treatment_period	22	02.05.22 22:00	2	NIGHT	1	4	17.24	98.22	22.48	70.88
2022-05-02	Treatment_period	23	02.05.22 23:00	2	NIGHT	1	4	16.96	97.42	21.78	68.86
2022-05-03	Treatment_period	0	03.05.22 00:00	2	NIGHT	1	4	16.96	97.12	21.6	67.38
2022-05-03	Treatment_period	1	03.05.22 01:00	2	NIGHT	1	4	17.54	98.26	21.98	69.14
2022-05-03	Treatment_period	2	03.05.22 02:00	2	NIGHT	1	4	17.4	98.48	21.64	70.68
2022-05-03	Treatment_period	3	03.05.22 03:00	2	NIGHT	1	4	17.02	98.28	21.56	68.66
2022-05-03	Treatment_period	4	03.05.22 04:00	11.4	DAY	5.7	4.8	16.8	97.7	21.5	67.02
2022-05-03	Treatment_period	5	03.05.22 05:00	107.8	DAY	53.9	53.4	17.38	98.02	22.04	66.5
2022-05-03	Treatment_period	6	03.05.22 06:00	173.4	DAY	86.7	85.8	20.38	99.34	25.4	68.3
2022-05-03	Treatment_period	7	03.05.22 07:00	411	DAY	205.5	215	21.52	98.28	27.84	71.18
2022-05-03	Treatment_period	8	03.05.22 08:00	812.4	DAY	406.2	423.4	21.82	97	31.38	74.34
2022-05-03	Treatment_period	9	03.05.22 09:00	1132.2	DAY	566.1	588	22.22	94.6	33.42	82.84
2022-05-03	Treatment_period	10	03.05.22 10:00	1255	DAY	627.5	661.8	22.5	94.4	33.18	89.56
2022-05-03	Treatment_period	11	03.05.22 11:00	1507.8	DAY	753.9	789	23.12	93.48	34.04	89.6
2022-05-03	Treatment_period	12	03.05.22 12:00	1597.4	DAY	798.7	825	23.54	93.06	34.66	89
2022-05-03	Treatment_period	13	03.05.22 13:00	1533.8	DAY	766.9	785.2	23.7	92.42	35.12	89.84
2022-05-03	Treatment_period	14	03.05.22 14:00	1455.4	DAY	727.7	737.8	24.12	90.96	35.08	89.66
2022-05-03	Treatment_period	15	03.05.22 15:00	692	DAY	346	349	22.8	89.58	33.16	91.52
2022-05-03	Treatment_period	16	03.05.22 16:00	560	DAY	280	285	22.3	89.68	32.3	82.58
2022-05-03	Treatment_period	17	03.05.22 17:00	360.6	DAY	180.3	184.4	21.88	90.62	31.2	80.28
2022-05-03	Treatment_period	18	03.05.22 18:00	146.4	DAY	73.2	72.6	21.42	91.5	30.1	78.16
2022-05-03	Treatment_period	19	03.05.22 19:00	22.6	DAY	11.3	7.6	20.4	97.38	27.58	76.02
2022-05-03	Treatment_period	20	03.05.22 20:00	2	NIGHT	1	4	19.7	97.52	26.5	73.58
2022-05-03	Treatment_period	21	03.05.22 21:00	2	NIGHT	1	4	18.5	97.8	25.68	71.64
2022-05-03	Treatment_period	22	03.05.22 22:00	2	NIGHT	1	4	17.56	97.8	22.48	75.24
2022-05-03	Treatment_period	23	03.05.22 23:00	2	NIGHT	1	4	17.52	97.22	21.8	71.66
2022-05-04	Treatment_period	0	04.05.22 00:00	2	NIGHT	1	4	17.14	97.3	21.56	70.8
2022-05-04	Treatment_period	1	04.05.22 01:00	2	NIGHT	1	4	16.86	96.96	21.66	69.02
2022-05-04	Treatment_period	2	04.05.22 02:00	2	NIGHT	1	4	16.84	96.74	21.72	68.02
2022-05-04	Treatment_period	3	04.05.22 03:00	2	NIGHT	1	4	16.96	97.04	21.92	67.12
2022-05-04	Treatment_period	4	04.05.22 04:00	7.6	NIGHT	3.8	4	17.42	98.48	22.22	70.42
2022-05-04	Treatment_period	5	04.05.22 05:00	73	DAY	36.5	31.6	17.82	99.44	22.16	74.16
2022-05-04	Treatment_period	6	04.05.22 06:00	169.2	DAY	84.6	83	19.82	100.06	25.28	73.06
2022-05-04	Treatment_period	7	04.05.22 07:00	314.4	DAY	157.2	156.2	21.1	100.4	28.52	76.8
2022-05-04	Treatment_period	8	04.05.22 08:00	711.8	DAY	355.9	358.8	21.8	96.28	31.64	79.4
2022-05-04	Treatment_period	9	04.05.22 09:00	1221.6	DAY	610.8	630.4	22.56	92	33.62	85.32
2022-05-04	Treatment_period	10	04.05.22 10:00	1263.2	DAY	631.6	658.4	23.24	91.38	33.18	89.86
2022-05-04	Treatment_period	11	04.05.22 11:00	967.8	DAY	483.9	487.8	22.48	92.7	32.96	88.54
2022-05-04	Treatment_period	12	04.05.22 12:00	1008.4	DAY	504.2	502.4	22.84	91.38	33.56	89.58
2022-05-04	Treatment_period	13	04.05.22 13:00	1097.4	DAY	548.7	550.8	22.94	90.92	34	89.24
2022-05-04	Treatment_period	14	04.05.22 14:00	753.2	DAY	376.6	379.4	22.38	91.14	32.9	90.98
2022-05-04	Treatment_period	15	04.05.22 15:00	529.6	DAY	264.8	262	22.3	90.68	32.36	85.5
2022-05-04	Treatment_period	16	04.05.22 16:00	363.8	DAY	181.9	187.2	22.24	89.88	31.76	83.52
2022-05-04	Treatment_period	17	04.05.22 17:00	114.8	DAY	57.4	53.4	21.68	90.94	30.22	81.78
2022-05-04	Treatment_period	18	04.05.22 18:00	62.4	DAY	31.2	28.4	21.4	93.28	29.42	79.54
2022-05-04	Treatment_period	19	04.05.22 19:00	10	DAY	5	4.8	21.02	97.28	28.58	76.94
2022-05-04	Treatment_period	20	04.05.22 20:00	2	NIGHT	1	4	20.4	98.8	27.9	74.48
2022-05-04	Treatment_period	21	04.05.22 21:00	2	NIGHT	1	4	19.2	97.44	26.74	74.06
2022-05-04	Treatment_period	22	04.05.22 22:00	2	NIGHT	1	4	18.94	98.76	23.72	80.42
2022-05-04	Treatment_period	23	04.05.22 23:00	2	NIGHT	1	4	18.22	99.2	22.42	79.26
2022-05-05	Treatment_period	0	05.05.22 00:00	2	NIGHT	1	4	17.82	98.96	22.3	78.14
2022-05-05	Treatment_period	1	05.05.22 01:00	2	NIGHT	1	4	17.56	98.88	22.24	77.94
2022-05-05	Treatment_period	2	05.05.22 02:00	2	NIGHT	1	3.8	17.5	97.62	21.98	76.46
2022-05-05	Treatment_period	3	05.05.22 03:00	2	NIGHT	1	4	17.54	97.88	21.94	75.98
2022-05-05	Treatment_period	4	05.05.22 04:00	4.6	NIGHT	2.3	4	17.46	97.34	21.8	74.28
2022-05-05	Treatment_period	5	05.05.22 05:00	46.2	DAY	23.1	19	17.7	97.9	22.16	74.62
2022-05-05	Treatment_period	6	05.05.22 06:00	197.4	DAY	98.7	100.2	19.84	97.48	25.26	72.46
2022-05-05	Treatment_period	7	05.05.22 07:00	535.2	DAY	267.6	278.4	21.36	97.6	28.9	76.42
2022-05-05	Treatment_period	8	05.05.22 08:00	838.6	DAY	419.3	439.4	21.96	95.5	32.4	80.2
2022-05-05	Treatment_period	9	05.05.22 09:00	1103.4	DAY	551.7	573.6	22.44	94.48	33.34	87.54
2022-05-05	Treatment_period	10	05.05.22 10:00	825.2	DAY	412.6	432	22.18	94.74	32.18	86.6
2022-05-05	Treatment_period	11	05.05.22 11:00	1423.8	DAY	711.9	730	23	92.56	34.38	84
2022-05-05	Treatment_period	12	05.05.22 12:00	1137.2	DAY	568.6	582.8	23.18	93.5	33.7	90.26
2022-05-05	Treatment_period	13	05.05.22 13:00	1036	DAY	518	519.6	23	92.48	33.64	91.06
2022-05-05	Treatment_period	14	05.05.22 14:00	1018.8	DAY	509.4	513.8	23.28	91.22	33.64	90.06
2022-05-05	Treatment_period	15	05.05.22 15:00	499.6	DAY	249.8	254.4	22.2	90.84	32.24	88.16
2022-05-05	Treatment_period	16	05.05.22 16:00	525.8	DAY	262.9	266.4	22.12	90.3	31.82	82.34
2022-05-05	Treatment_period	17	05.05.22 17:00	505.2	DAY	252.6	275	22.04	88.18	31.6	80.5
2022-05-05	Treatment_period	18	05.05.22 18:00	154.4	DAY	77.2	76.6	21.36	90.66	30.18	78.26
2022-05-05	Treatment_period	19	05.05.22 19:00	24.2	DAY	12.1	7.8	20.18	97.6	27.48	75.96
2022-05-05	Treatment_period	20	05.05.22 20:00	2	NIGHT	1	4	19.1	97.76	26.16	73.78
2022-05-05	Treatment_period	21	05.05.22 21:00	2	NIGHT	1	4	18.38	97.64	25.5	71.6
2022-05-05	Treatment_period	22	05.05.22 22:00	2	NIGHT	1	4	17.3	98.12	22.76	75.32
2022-05-05	Treatment_period	23	05.05.22 23:00	2	NIGHT	1	4	16.94	97.58	21.44	74.08
2022-05-06	Treatment_period	0	06.05.22 00:00	2	NIGHT	1	4	16.9	97.26	21.38	72.2
2022-05-06	Treatment_period	1	06.05.22 01:00	2	NIGHT	1	4	16.86	96.96	21.52	70.38
2022-05-06	Treatment_period	2	06.05.22 02:00	2	NIGHT	1	4	16.88	96.82	21.58	68.6
2022-05-06	Treatment_period	3	06.05.22 03:00	2	NIGHT	1	4	16.84	96.86	21.66	67.62
2022-05-06	Treatment_period	4	06.05.22 04:00	16.8	DAY	8.4	5.2	16.86	96.98	21.82	66.46
2022-05-06	Treatment_period	5	06.05.22 05:00	141.8	DAY	70.9	71.4	17.62	96.96	22.38	66.36
2022-05-06	Treatment_period	6	06.05.22 06:00	403.8	DAY	201.9	221	20.68	97.18	26.6	68.16
2022-05-06	Treatment_period	7	06.05.22 07:00	706.2	DAY	353.1	374.2	21.88	96.38	30.84	73.5
2022-05-06	Treatment_period	8	06.05.22 08:00	1023.8	DAY	511.9	525.4	22.22	95.76	33.02	79.24
2022-05-06	Treatment_period	9	06.05.22 09:00	1118	DAY	559	578.2	22.54	95.7	33.16	86.46
2022-05-06	Treatment_period	10	06.05.22 10:00	1457.6	DAY	728.8	748	23.22	94.08	34.06	89.18
2022-05-06	Treatment_period	11	06.05.22 11:00	1536.4	DAY	768.2	789.4	23.92	92.74	34.48	88.58
2022-05-06	Treatment_period	12	06.05.22 12:00	1738.2	DAY	869.1	871	24.82	91.64	35	88.04
2022-05-06	Treatment_period	13	06.05.22 13:00	1528.8	DAY	764.4	751	25.08	91.5	34.9	89.48
2022-05-06	Treatment_period	14	06.05.22 14:00	556	DAY	278	279.8	22.96	91.18	33	90.7
2022-05-06	Treatment_period	15	06.05.22 15:00	571.8	DAY	285.9	288	22.6	90.5	32.62	84.34
2022-05-06	Treatment_period	16	06.05.22 16:00	550	DAY	275	270.4	22.58	89.62	32.28	82.72
2022-05-06	Treatment_period	17	06.05.22 17:00	418	DAY	209	215.6	22.54	89.02	31.7	81.92
2022-05-06	Treatment_period	18	06.05.22 18:00	152.6	DAY	76.3	73	21.74	90.72	30.52	79.74
2022-05-06	Treatment_period	19	06.05.22 19:00	24.2	DAY	12.1	7	20.74	96.46	28.36	77.54
2022-05-06	Treatment_period	20	06.05.22 20:00	2	NIGHT	1	4	19.72	98.14	26.86	75.88
2022-05-06	Treatment_period	21	06.05.22 21:00	2	NIGHT	1	4	19.2	97.02	26.26	74.56
2022-05-06	Treatment_period	22	06.05.22 22:00	2	NIGHT	1	4	18.66	98.96	23.58	79.64
2022-05-06	Treatment_period	23	06.05.22 23:00	2	NIGHT	1	4	17.5	97.98	21.78	76.98
2022-05-07	Treatment_period	0	07.05.22 00:00	2	NIGHT	1	4	17.46	97.16	21.68	74.2
2022-05-07	Treatment_period	1	07.05.22 01:00	2	NIGHT	1	4	17.34	97.22	21.64	73.2
2022-05-07	Treatment_period	2	07.05.22 02:00	2	NIGHT	1	4	17.54	98.24	21.92	73.9
2022-05-07	Treatment_period	3	07.05.22 03:00	2	NIGHT	1	4	17.56	99.04	22	75.62
2022-05-07	Treatment_period	4	07.05.22 04:00	11.6	DAY	5.8	5	17.62	99.36	22.04	76.26
2022-05-07	Treatment_period	5	07.05.22 05:00	127.4	DAY	63.7	61.6	17.9	99.12	22.24	76.26
2022-05-07	Treatment_period	6	07.05.22 06:00	396	DAY	198	216	20.88	97.3	27.2	73.24
2022-05-07	Treatment_period	7	07.05.22 07:00	726	DAY	363	389.2	21.86	93.2	31.9	76.78
2022-05-07	Treatment_period	8	07.05.22 08:00	986.8	DAY	493.4	507.2	22.34	90.88	33.14	83.2
2022-05-07	Treatment_period	9	07.05.22 09:00	1291.6	DAY	645.8	665.6	23.66	91.46	33.7	89.92
2022-05-07	Treatment_period	10	07.05.22 10:00	1236.4	DAY	618.2	634	24.02	91.58	33.9	89.9
2022-05-07	Treatment_period	11	07.05.22 11:00	1017.8	DAY	508.9	534.8	23.9	90.84	34.06	89.56
2022-05-07	Treatment_period	12	07.05.22 12:00	714.2	DAY	357.1	350.6	23.26	90.1	33.44	92.14
2022-05-07	Treatment_period	13	07.05.22 13:00	1050.6	DAY	525.3	517.2	23.9	90.7	33.94	91.68
2022-05-07	Treatment_period	14	07.05.22 14:00	746.8	DAY	373.4	366	23.74	90.04	33.46	92.58
2022-05-07	Treatment_period	15	07.05.22 15:00	533.4	DAY	266.7	266	23.66	89.48	32.84	89.82
2022-05-07	Treatment_period	16	07.05.22 16:00	316	DAY	158	152.6	22.76	89.64	31.58	84.8
2022-05-07	Treatment_period	17	07.05.22 17:00	339	DAY	169.5	164.8	22.2	90.54	31.3	81.94
2022-05-07	Treatment_period	18	07.05.22 18:00	116.8	DAY	58.4	52.2	21.42	93.52	29.6	79.92
2022-05-07	Treatment_period	19	07.05.22 19:00	29.4	DAY	14.7	12.8	20.94	97.4	28.04	78.32
2022-05-07	Treatment_period	20	07.05.22 20:00	2	NIGHT	1	4	20	98.24	27.18	76.78
2022-05-07	Treatment_period	21	07.05.22 21:00	2	NIGHT	1	4	19.04	97.9	26.38	75.78
2022-05-07	Treatment_period	22	07.05.22 22:00	2	NIGHT	1	4	18.02	98.32	23.18	79.88
2022-05-07	Treatment_period	23	07.05.22 23:00	2	NIGHT	1	4	17.38	97.72	22.02	77.88
2022-05-08	Treatment_period	0	08.05.22 00:00	2	NIGHT	1	4	17.76	98.4	22.36	77.98
2022-05-08	Treatment_period	1	08.05.22 01:00	2	NIGHT	1	4	17.82	99.66	22.1	80.6
2022-05-08	Treatment_period	2	08.05.22 02:00	2	NIGHT	1	4	17.48	98.66	21.98	78.66
2022-05-08	Treatment_period	3	08.05.22 03:00	2	NIGHT	1	4	17.64	99.28	22.18	79.1
2022-05-08	Treatment_period	4	08.05.22 04:00	6.8	NIGHT	3.4	4	17.56	100.12	22.22	79.88
2022-05-08	Treatment_period	5	08.05.22 05:00	40.6	DAY	20.3	14.6	17.84	98.94	22.36	78.7
2022-05-08	Treatment_period	6	08.05.22 06:00	126.4	DAY	63.2	60.4	19.64	97.78	24.86	75.4
2022-05-08	Treatment_period	7	08.05.22 07:00	435.8	DAY	217.9	224.2	21.4	97.9	28.7	77.84
2022-05-08	Treatment_period	8	08.05.22 08:00	969.6	DAY	484.8	500.2	22.02	93.56	32.6	80.9
2022-05-08	Treatment_period	9	08.05.22 09:00	1297.6	DAY	648.8	669	22.58	92.02	33.66	88.92
2022-05-08	Treatment_period	10	08.05.22 10:00	1425.8	DAY	712.9	741.6	23.16	92.16	33.7	89.22
2022-05-08	Treatment_period	11	08.05.22 11:00	1633.6	DAY	816.8	850.2	23.64	91.54	34.92	88.64
2022-05-08	Treatment_period	12	08.05.22 12:00	1646.2	DAY	823.1	840.8	23.82	90.68	35.16	87.26
2022-05-08	Treatment_period	13	08.05.22 13:00	1557	DAY	778.5	795.2	23.82	90.2	35.12	88.06
2022-05-08	Treatment_period	14	08.05.22 14:00	1389.8	DAY	694.9	713.6	23.88	89.34	34.68	88.68
2022-05-08	Treatment_period	15	08.05.22 15:00	1125.4	DAY	562.7	593	23.7	88.38	33.46	89.9
2022-05-08	Treatment_period	16	08.05.22 16:00	821.8	DAY	410.9	439	23.4	87.76	32.84	90.56
2022-05-08	Treatment_period	17	08.05.22 17:00	504.4	DAY	252.2	273	22.5	87.44	31.84	80.38
2022-05-08	Treatment_period	18	08.05.22 18:00	170.6	DAY	85.3	87	21.62	88.68	30.32	78.12
2022-05-08	Treatment_period	19	08.05.22 19:00	30.4	DAY	15.2	10.2	20.64	95.26	27.82	76.64
2022-05-08	Treatment_period	20	08.05.22 20:00	2.2	NIGHT	1.1	4	19.62	97.44	26.48	74.96
2022-05-08	Treatment_period	21	08.05.22 21:00	2	NIGHT	1	4	18.74	96.96	25.58	72.96
2022-05-08	Treatment_period	22	08.05.22 22:00	2	NIGHT	1	4	17.6	97.54	22.92	75.28
2022-05-08	Treatment_period	23	08.05.22 23:00	2	NIGHT	1	4	17.4	96.9	21.68	74.1
2022-05-09	Treatment_period	0	09.05.22 00:00	2	NIGHT	1	4	16.98	96.98	21.58	72.68
2022-05-09	Treatment_period	1	09.05.22 01:00	2	NIGHT	1	4	16.84	96.36	21.48	71.76
2022-05-09	Treatment_period	2	09.05.22 02:00	2	NIGHT	1	4	16.88	96.28	21.64	70.08
2022-05-09	Treatment_period	3	09.05.22 03:00	2	NIGHT	1	4	16.86	96.44	21.78	68.78
2022-05-09	Treatment_period	4	09.05.22 04:00	21.6	DAY	10.8	7	16.92	96.58	21.9	67.84
2022-05-09	Treatment_period	5	09.05.22 05:00	165	DAY	82.5	85.6	17.74	96.78	22.06	61.3
2022-05-09	Treatment_period	6	09.05.22 06:00	434	DAY	217	241.2	20.6	96.04	26.78	66.42
2022-05-09	Treatment_period	7	09.05.22 07:00	738.4	DAY	369.2	390.6	21.54	95.64	30.66	71.06
2022-05-09	Treatment_period	8	09.05.22 08:00	1044.8	DAY	522.4	533.4	21.86	94.8	32.84	77.42
2022-05-09	Treatment_period	9	09.05.22 09:00	1317	DAY	658.5	669.8	22.44	94.06	33.26	87.22
2022-05-09	Treatment_period	10	09.05.22 10:00	1528.2	DAY	764.1	768.4	22.6	91.86	33.72	88.54
2022-05-09	Treatment_period	11	09.05.22 11:00	1625.2	DAY	812.6	804.6	23.36	90.54	34.22	87.2
2022-05-09	Treatment_period	12	09.05.22 12:00	1646.6	DAY	823.3	810.4	24.22	91.4	34.94	87.1
2022-05-09	Treatment_period	13	09.05.22 13:00	1565	DAY	782.5	799.8	24.8	91.38	35.04	87.66
2022-05-09	Treatment_period	14	09.05.22 14:00	1380.8	DAY	690.4	719.2	25.14	90.28	34.66	87.94
2022-05-09	Treatment_period	15	09.05.22 15:00	1121	DAY	560.5	578	25.22	89.18	33.54	89.6
2022-05-09	Treatment_period	16	09.05.22 16:00	798.6	DAY	399.3	418.2	24.68	89.58	33	90.7
2022-05-09	Treatment_period	17	09.05.22 17:00	491.4	DAY	245.7	258.6	23.22	88.66	32.22	82.3
2022-05-09	Treatment_period	18	09.05.22 18:00	174.2	DAY	87.1	85.6	22.22	89.48	31.02	78.26
2022-05-09	Treatment_period	19	09.05.22 19:00	31.6	DAY	15.8	10	21.1	93.9	28.72	76.74
2022-05-09	Treatment_period	20	09.05.22 20:00	2.2	NIGHT	1.1	4	19.92	98.04	27.08	75.2
2022-05-09	Treatment_period	21	09.05.22 21:00	2	NIGHT	1	4	18.96	97.84	26.12	73.88
2022-05-09	Treatment_period	22	09.05.22 22:00	2	NIGHT	1	4	17.9	98.26	23.28	76.98
2022-05-09	Treatment_period	23	09.05.22 23:00	2	NIGHT	1	4	17.62	97.46	22.06	74.52
2022-05-10	Treatment_period	0	10.05.22 00:00	2	NIGHT	1	4	17.5	97.34	21.78	73.46
2022-05-10	Treatment_period	1	10.05.22 01:00	2	NIGHT	1	4	17.4	97.36	21.58	73.36
2022-05-10	Treatment_period	2	10.05.22 02:00	2	NIGHT	1	4	17.18	97.4	21.48	72.6
2022-05-10	Treatment_period	3	10.05.22 03:00	2	NIGHT	1	4	16.92	97.48	21.54	71.4
2022-05-10	Treatment_period	4	10.05.22 04:00	26.6	DAY	13.3	10	16.92	97.72	21.72	70.76
2022-05-10	Treatment_period	5	10.05.22 05:00	175	DAY	87.5	93.4	17.78	98.24	22.5	71.84
2022-05-10	Treatment_period	6	10.05.22 06:00	448.8	DAY	224.4	245.8	20.86	97.94	27.58	71.2
2022-05-10	Treatment_period	7	10.05.22 07:00	731.2	DAY	365.6	384.6	21.68	78.8	31.9	75.7
2022-05-10	Treatment_period	8	10.05.22 08:00	975.8	DAY	487.9	490.2	22.24	68.62	32.98	81.18
2022-05-10	Treatment_period	9	10.05.22 09:00	1171.8	DAY	585.9	585.6	23.22	60.64	33.16	89.9
2022-05-10	Treatment_period	10	10.05.22 10:00	1461.4	DAY	730.7	715.2	24.92	52.66	34.1	89.74
2022-05-10	Treatment_period	11	10.05.22 11:00	1536.4	DAY	768.2	740	26.3	53.02	32.72	80.38
2022-05-10	Treatment_period	12	10.05.22 12:00	1282.4	DAY	641.2	616.4	26.36	55.48	34.82	82.9
2022-05-10	Treatment_period	13	10.05.22 13:00	1172.2	DAY	586.1	569.8	26.26	52.66	33.6	83.3
2022-05-10	Treatment_period	14	10.05.22 14:00	1271.6	DAY	635.8	628.6	27.2	49.32	35.02	88.1
2022-05-10	Treatment_period	15	10.05.22 15:00	797	DAY	398.5	396.6	26.56	42.92	33.68	92.12
2022-05-10	Treatment_period	16	10.05.22 16:00	650.2	DAY	325.1	331	26.22	37.6	33.26	92.24
2022-05-10	Treatment_period	17	10.05.22 17:00	295.8	DAY	147.9	145.4	25.18	38.86	32.08	83.42
2022-05-10	Treatment_period	18	10.05.22 18:00	206	DAY	103	106.8	24.78	37.22	31.48	82.28
2022-05-10	Treatment_period	19	10.05.22 19:00	24.4	DAY	12.2	10.4	23.34	40	29.18	82.46
2022-05-10	Treatment_period	20	10.05.22 20:00	2.2	NIGHT	1.1	4	22	46.88	27.9	81.28
2022-05-10	Treatment_period	21	10.05.22 21:00	2	NIGHT	1	4	21.04	50.2	27.04	81.28
2022-05-10	Treatment_period	22	10.05.22 22:00	2	NIGHT	1	4	20.84	52.14	25.14	84.5
2022-05-10	Treatment_period	23	10.05.22 23:00	2	NIGHT	1	4	20.38	56.26	23.54	87.66
2022-05-11	Treatment_period	0	11.05.22 00:00	2	NIGHT	1	4	20.1	60.06	23.3	87.64
2022-05-11	Treatment_period	1	11.05.22 01:00	2	NIGHT	1	4	19.72	65.6	23.14	86.74
2022-05-11	Treatment_period	2	11.05.22 02:00	2	NIGHT	1	4	19.32	76.88	22.74	86.08
2022-05-11	Treatment_period	3	11.05.22 03:00	2	NIGHT	1	4	19.22	83.76	22.72	85.28
2022-05-11	Treatment_period	4	11.05.22 04:00	10.6	DAY	5.3	4.8	19.18	88.7	22.7	85.32
2022-05-11	Treatment_period	5	11.05.22 05:00	85.6	DAY	42.8	37.2	19.66	91.24	23.28	82.8
2022-05-11	Treatment_period	6	11.05.22 06:00	109.2	DAY	54.6	47.6	20.6	93.12	26.46	77.9
2022-05-11	Treatment_period	7	11.05.22 07:00	346.8	DAY	173.4	165	21.66	90.14	28.66	78.34
2022-05-11	Treatment_period	8	11.05.22 08:00	880.2	DAY	440.1	445.6	22.16	75.26	31.56	76.54
2022-05-11	Treatment_period	9	11.05.22 09:00	1295.8	DAY	647.9	645.2	23.5	64.62	32	71.04
2022-05-11	Treatment_period	10	11.05.22 10:00	1486.4	DAY	743.2	731.4	25.92	56.68	32.52	72.14
2022-05-11	Treatment_period	11	11.05.22 11:00	1443	DAY	721.5	699.6	27.86	50.94	32.86	73.86
2022-05-11	Treatment_period	12	11.05.22 12:00	1513.8	DAY	756.9	720.4	29.02	46.58	34.76	76.92
2022-05-11	Treatment_period	13	11.05.22 13:00	1394.8	DAY	697.4	672	31.24	48.54	33.8	78.78
2022-05-11	Treatment_period	14	11.05.22 14:00	861.6	DAY	430.8	432.4	28.86	46.86	33.74	86.42
2022-05-11	Treatment_period	15	11.05.22 15:00	834.2	DAY	417.1	411.8	28.7	42.6	34.48	91.16
2022-05-11	Treatment_period	16	11.05.22 16:00	465.2	DAY	232.6	233.6	27.7	41.06	32.98	89.28
2022-05-11	Treatment_period	17	11.05.22 17:00	307.6	DAY	153.8	153.6	27.36	39.62	32.54	83.52
2022-05-11	Treatment_period	18	11.05.22 18:00	91.8	DAY	45.9	42	26.08	41.78	31.14	83
2022-05-11	Treatment_period	19	11.05.22 19:00	20	DAY	10	10.6	25.4	43.04	29.96	83.16
2022-05-11	Treatment_period	20	11.05.22 20:00	2.2	NIGHT	1.1	4	23.68	51.68	28.74	82.4
2022-05-11	Treatment_period	21	11.05.22 21:00	2	NIGHT	1	4	22.36	59.32	27.7	82.16
2022-05-11	Treatment_period	22	11.05.22 22:00	2	NIGHT	1	4	21.1	64.22	25.42	85.22
2022-05-11	Treatment_period	23	11.05.22 23:00	2	NIGHT	1	4	20.08	73.2	23.24	87.16
2022-05-12	Treatment_period	0	12.05.22 00:00	2	NIGHT	1	4	19.34	80.22	22.68	85.14
2022-05-12	Treatment_period	1	12.05.22 01:00	2	NIGHT	1	4	19.3	84.22	22.5	83.7
2022-05-12	Treatment_period	2	12.05.22 02:00	2	NIGHT	1	4	19.32	86.08	22.66	83.92
2022-05-12	Treatment_period	3	12.05.22 03:00	2	NIGHT	1	4	19.18	85.92	22.54	83.48
2022-05-12	Treatment_period	4	12.05.22 04:00	8	NIGHT	4	4.8	18.92	87.4	22.3	80.08
2022-05-12	Treatment_period	5	12.05.22 05:00	101.6	DAY	50.8	49	19.26	88.48	22.96	77.5
2022-05-12	Treatment_period	6	12.05.22 06:00	264.2	DAY	132.1	137.6	21.1	84.3	26.86	73.66
2022-05-12	Treatment_period	7	12.05.22 07:00	582.8	DAY	291.4	306	21.42	75.06	29.86	74.08
2022-05-12	Treatment_period	8	12.05.22 08:00	692.4	DAY	346.2	350	21.54	73.62	30.7	76.6
2022-05-12	Treatment_period	9	12.05.22 09:00	850	DAY	425	439.2	21.52	69.64	32	78.88
2022-05-12	Treatment_period	10	12.05.22 10:00	1448.2	DAY	724.1	755	22.52	59.72	33.22	79.54
2022-05-12	Treatment_period	11	12.05.22 11:00	1264.8	DAY	632.4	661.2	22.34	58.22	32.14	76.14
2022-05-12	Treatment_period	12	12.05.22 12:00	1263	DAY	631.5	635.2	22.82	57.12	33.08	80.22
2022-05-12	Treatment_period	13	12.05.22 13:00	1406.2	DAY	703.1	709.8	23.62	53.94	34.52	89.52
2022-05-12	Treatment_period	14	12.05.22 14:00	1269.4	DAY	634.7	648	23.82	53.54	34.24	90.16
2022-05-12	Treatment_period	15	12.05.22 15:00	1064.8	DAY	532.4	535.8	23.76	47.24	33.4	92.68
2022-05-12	Treatment_period	16	12.05.22 16:00	681	DAY	340.5	345.4	23.08	45.24	32.54	88.72
2022-05-12	Treatment_period	17	12.05.22 17:00	418	DAY	209	211.2	22.12	43.1	31.48	81.04
2022-05-12	Treatment_period	18	12.05.22 18:00	158.6	DAY	79.3	76.6	21.54	47.86	29.8	78.82
2022-05-12	Treatment_period	19	12.05.22 19:00	39	DAY	19.5	16.6	21.12	65.1	28.2	76.42
2022-05-12	Treatment_period	20	12.05.22 20:00	2.4	NIGHT	1.2	4	20.42	78.8	27.14	75
2022-05-12	Treatment_period	21	12.05.22 21:00	2	NIGHT	1	4	19.44	76.12	26.72	73.28
2022-05-12	Treatment_period	22	12.05.22 22:00	2	NIGHT	1	4	18.94	78.98	23.92	77.2
2022-05-12	Treatment_period	23	12.05.22 23:00	2	NIGHT	1	4	17.72	82.82	22.44	75.5
2022-05-13	Treatment_period	0	13.05.22 00:00	2	NIGHT	1	4	17.76	81.32	22.1	74.64
2022-05-13	Treatment_period	1	13.05.22 01:00	2	NIGHT	1	4	17.7	80.56	21.96	74.24
2022-05-13	Treatment_period	2	13.05.22 02:00	2	NIGHT	1	4	17.58	79.22	21.76	73.66
2022-05-13	Treatment_period	3	13.05.22 03:00	2	NIGHT	1	4	17.46	78.26	21.56	73.06
2022-05-13	Treatment_period	4	13.05.22 04:00	27	DAY	13.5	8.2	17.38	78.16	21.68	71.62
2022-05-13	Treatment_period	5	13.05.22 05:00	174.8	DAY	87.4	91.2	18.22	80.32	22.66	70.46
2022-05-13	Treatment_period	6	13.05.22 06:00	419	DAY	209.5	232.8	21.26	79.78	27.26	69.48
2022-05-13	Treatment_period	7	13.05.22 07:00	725.4	DAY	362.7	390.6	21.84	69.06	31.4	74.04
2022-05-13	Treatment_period	8	13.05.22 08:00	639.2	DAY	319.6	338	21.92	62.34	30.92	74.3
2022-05-13	Treatment_period	9	13.05.22 09:00	339.2	DAY	169.6	166.2	21.42	69.74	29.34	74.32
2022-05-13	Treatment_period	10	13.05.22 10:00	1009.6	DAY	504.8	519.6	22.04	62.84	31.02	67.38
2022-05-13	Treatment_period	11	13.05.22 11:00	688.8	DAY	344.4	352	21.78	59.64	31.62	69.72
2022-05-13	Treatment_period	12	13.05.22 12:00	942.4	DAY	471.2	473.6	21.96	55.12	31.42	69.2
2022-05-13	Treatment_period	13	13.05.22 13:00	904	DAY	452	470.6	21.98	48.96	32	64.04
2022-05-13	Treatment_period	14	13.05.22 14:00	379.8	DAY	189.9	185.8	21.52	56.7	29.82	68.98
2022-05-13	Treatment_period	15	13.05.22 15:00	865.2	DAY	432.6	440	22.16	48.78	33.3	75.36
2022-05-13	Treatment_period	16	13.05.22 16:00	371	DAY	185.5	185.8	21.72	52.02	31.32	79.2
2022-05-13	Treatment_period	17	13.05.22 17:00	247	DAY	123.5	122.6	21.54	56.98	29.88	75.82
2022-05-13	Treatment_period	18	13.05.22 18:00	169.8	DAY	84.9	83	21.32	59.1	30.14	73.24
2022-05-13	Treatment_period	19	13.05.22 19:00	38.2	DAY	19.1	15.8	20.8	74.7	28.3	72.02
2022-05-13	Treatment_period	20	13.05.22 20:00	2.4	NIGHT	1.2	4	19.9	82.4	27.36	71.1
2022-05-13	Treatment_period	21	13.05.22 21:00	2	NIGHT	1	4	19.1	80.76	26.66	69.64
2022-05-13	Treatment_period	22	13.05.22 22:00	2	NIGHT	1	4	18.2	80.16	23.92	72.86
2022-05-13	Treatment_period	23	13.05.22 23:00	2	NIGHT	1	4	17.32	82.48	21.92	74.64
2022-05-14	Treatment_period	0	14.05.22 00:00	2	NIGHT	1	4	17.48	81.64	21.98	73.02
2022-05-14	Treatment_period	1	14.05.22 01:00	2	NIGHT	1	4	17.28	80.26	21.64	72.18
2022-05-14	Treatment_period	2	14.05.22 02:00	2	NIGHT	1	4	17.56	82.98	22	73.56
2022-05-14	Treatment_period	3	14.05.22 03:00	2	NIGHT	1	4	17.64	85.7	22.06	75.46
2022-05-14	Treatment_period	4	14.05.22 04:00	26.8	DAY	13.4	9	17.44	87.56	21.94	75.78
2022-05-14	Treatment_period	5	14.05.22 05:00	186.8	DAY	93.4	95.6	18.18	86.58	22.7	73.16
2022-05-14	Treatment_period	6	14.05.22 06:00	462.6	DAY	231.3	250.8	21.08	82.54	27.9	70.62
2022-05-14	Treatment_period	7	14.05.22 07:00	517.2	DAY	258.6	268.8	21.44	75.04	31.2	77.14
2022-05-14	Treatment_period	8	14.05.22 08:00	748.4	DAY	374.2	390.6	21.68	72.24	32.26	80.1
2022-05-14	Treatment_period	9	14.05.22 09:00	789.2	DAY	394.6	407.8	21.88	68.18	32.5	83.44
2022-05-14	Treatment_period	10	14.05.22 10:00	1003.6	DAY	501.8	515.4	22.12	64.74	33.3	87.94
2022-05-14	Treatment_period	11	14.05.22 11:00	940.8	DAY	470.4	488.2	22.06	61.86	33.3	89.46
2022-05-14	Treatment_period	12	14.05.22 12:00	1199.8	DAY	599.9	620.8	22.9	58.22	34.24	90.42
2022-05-14	Treatment_period	13	14.05.22 13:00	658.2	DAY	329.1	343.4	22.56	58.54	32.68	90.8
2022-05-14	Treatment_period	14	14.05.22 14:00	856.8	DAY	428.4	434.6	22.6	56.38	32.96	87.8
2022-05-14	Treatment_period	15	14.05.22 15:00	891.4	DAY	445.7	446.8	23.08	51.48	33.04	92.82
2022-05-14	Treatment_period	16	14.05.22 16:00	668.4	DAY	334.2	343.6	23.06	49.62	32.48	89.22
2022-05-14	Treatment_period	17	14.05.22 17:00	443.6	DAY	221.8	229.8	22.36	50.58	31.68	82.56
2022-05-14	Treatment_period	18	14.05.22 18:00	202.2	DAY	101.1	100	21.74	53.38	30.5	80.9
2022-05-14	Treatment_period	19	14.05.22 19:00	42.2	DAY	21.1	14.8	20.98	68	28.24	79.04
2022-05-14	Treatment_period	20	14.05.22 20:00	2.8	NIGHT	1.4	4	20.08	80.9	26.86	77.54
2022-05-14	Treatment_period	21	14.05.22 21:00	2	NIGHT	1	4	19.14	80.36	26.18	75.88
2022-05-14	Treatment_period	22	14.05.22 22:00	2	NIGHT	1	4	18.24	79.84	23.72	77.64
2022-05-14	Treatment_period	23	14.05.22 23:00	2	NIGHT	1	4	17	80.74	21.68	77.5
2022-05-15	Treatment_period	0	15.05.22 00:00	2	NIGHT	1	4	16.88	80.16	21.66	75.32
2022-05-15	Treatment_period	1	15.05.22 01:00	2	NIGHT	1	4	16.82	79.14	21.42	74.6
2022-05-15	Treatment_period	2	15.05.22 02:00	2	NIGHT	1	4	16.84	78.14	21.42	73.26
2022-05-15	Treatment_period	3	15.05.22 03:00	2.2	NIGHT	1.1	4	16.78	77.66	21.5	72.04
2022-05-15	Treatment_period	4	15.05.22 04:00	30.2	DAY	15.1	8.8	16.86	77.82	21.78	70.96
2022-05-15	Treatment_period	5	15.05.22 05:00	198.2	DAY	99.1	99.8	18.2	80.7	22.9	71.5
2022-05-15	Treatment_period	6	15.05.22 06:00	477.8	DAY	238.9	254.8	21.22	83.18	28.16	72.6
2022-05-15	Treatment_period	7	15.05.22 07:00	784	DAY	392	407.4	21.78	79.44	31.82	76.3
2022-05-15	Treatment_period	8	15.05.22 08:00	1089.8	DAY	544.9	556	22.14	73.04	33.08	80.76
2022-05-15	Treatment_period	9	15.05.22 09:00	1369.8	DAY	684.9	697.6	22.66	70.4	33.26	89.3
2022-05-15	Treatment_period	10	15.05.22 10:00	1563.2	DAY	781.6	806.4	23.2	67.02	33.86	89.68
2022-05-15	Treatment_period	11	15.05.22 11:00	1674.2	DAY	837.1	858.4	23.86	61	34.64	89.1
2022-05-15	Treatment_period	12	15.05.22 12:00	1688	DAY	844	843.4	24.62	57.6	35.18	89.06
2022-05-15	Treatment_period	13	15.05.22 13:00	1603.2	DAY	801.6	794.6	25.32	55.96	35.16	89.8
2022-05-15	Treatment_period	14	15.05.22 14:00	1420.6	DAY	710.3	713.8	25.7	54.86	35.06	90.06
2022-05-15	Treatment_period	15	15.05.22 15:00	1164.4	DAY	582.2	595.2	25.54	50.94	34.2	90.4
2022-05-15	Treatment_period	16	15.05.22 16:00	863.8	DAY	431.9	444.6	24.98	47.1	33.1	92
2022-05-15	Treatment_period	17	15.05.22 17:00	548.6	DAY	274.3	285.8	23.74	42.08	32.54	87.66
2022-05-15	Treatment_period	18	15.05.22 18:00	212.4	DAY	106.2	108.8	22.68	43.36	31.28	80.82
2022-05-15	Treatment_period	19	15.05.22 19:00	34.6	DAY	17.3	10.4	21.36	57.66	29.14	79.4
2022-05-15	Treatment_period	20	15.05.22 20:00	3	NIGHT	1.5	4	20.54	77.38	27.42	77.78
2022-05-15	Treatment_period	21	15.05.22 21:00	2	NIGHT	1	4	19.52	76.22	26.44	77.08
2022-05-15	Treatment_period	22	15.05.22 22:00	2	NIGHT	1	4	18.72	78.48	23.96	79.4
2022-05-15	Treatment_period	23	15.05.22 23:00	2	NIGHT	1	4	17.38	81.44	22.08	78.1
2022-05-16	Treatment_period	0	16.05.22 00:00	2	NIGHT	1	4	17.24	82.02	22	76.22
2022-05-16	Treatment_period	1	16.05.22 01:00	2	NIGHT	1	4	17.24	81.42	21.82	76.32
2022-05-16	Treatment_period	2	16.05.22 02:00	2	NIGHT	1	4	16.9	81.56	21.52	76.32
2022-05-16	Treatment_period	3	16.05.22 03:00	2.2	NIGHT	1.1	4	16.78	81.68	21.44	76.08
2022-05-16	Treatment_period	4	16.05.22 04:00	32	DAY	16	10.4	16.88	82.22	21.5	75.62
2022-05-16	Treatment_period	5	16.05.22 05:00	206	DAY	103	107.4	18.18	83.78	22.7	74.36
2022-05-16	Treatment_period	6	16.05.22 06:00	470.6	DAY	235.3	253.6	21.1	81.7	27.74	72.3
[truncated: 929 more rows]
