# Supplementary material for: Strike at the root: exploring the transferability of heat stress tolerance in tomatoes by reciprocal grafting
Source: Front Plant Sci. 2025 Jul 24;16:1549737. doi: 10.3389/fpls.2025.1549737 (PMC12328372; doi:10.3389/fpls.2025.1549737)
Supplement: Supplementary file 5 [file Table3.xlsx]

## Sheet: ReadMe
The following sheets provide info on the settings of the Li-cor devices.

## Sheet: Chamber Settings
Chamber settings	Heat	Control
Temperature	35 °C	20 °C
Relative humidity	60 %	60 %
CO2 concentration	400 ppm	400 ppm
Light intensity	0/1000 μmol m-2 s-1	0/1000 μmol m-2 s-1

## Sheet: Fluorescence setting 
Measuring mode	Parameter	Settings
Measuring Beam	Dark mod rate	500 HZ, 0.05 μmol m-2 s-1
	Light mod rate	50 kHz, 5.00 μmol m-2 s-1
	Flash mod rate	250 kHz, 25.00 μmol m-2 s-1
	(Averaging for 15 s; for F0 and Fs measurements)
MultiPhase	Red target	8000 μmol m-2 s-1
	Phase 1	300 ms
	Phase 2	300 ms
	Phase 3	300 ms
	Ramp	40 %
	Data rate	100 Hz
	Margin	5 points
Rectangular	Red target	8000 μmol m-2 s-1
	Duration	800 ms
	Data rate	100 Hz
	Margin	5 points
Induction	Red actinic target	15000 μmol m-2 s-1
	Duration	1000 ms
	Margin	5 points
Dark Pulse	FarRed target	25.0 μmol m-2 s-1
	Duartion	5 s
	Before	1 s
	After	1 s
	Margin	5 points
