# Supplementary material for: Strike at the root: exploring the transferability of heat stress tolerance in tomatoes by reciprocal grafting
Source: Front Plant Sci. 2025 Jul 24;16:1549737. doi: 10.3389/fpls.2025.1549737 (PMC12328372; doi:10.3389/fpls.2025.1549737)
Supplement: Supplementary file 6 [file Table4.xlsx]

## Sheet: Mapping_Statistics
Sample ID2	Graft	Treatment	Total Sequences (M)	Mapped Reads (M)	Mapping Efficiency (%)	Properly Paired Reads (%)	Non-Primary Alignments (M)	Error Rate (%)
GSA1	T12/T12	control	46.7	45.9	0.983	0.954	8.5	0.0013
GSA2	T12/T12	control	48.7	47.8	0.981	0.947	8.4	0.0014
GSA3	T12/T12	control	43.5	42.7	0.983	0.95	7.1	0.0013
GSA4	T12/T12	control	76.2	74.9	0.984	0.955	19.7	0.0012
GSA5	T12/T12	heat	43.4	42.7	0.982	0.955	8.5	0.0013
GSA6	T12/T12	heat	82.1	80.7	0.983	0.957	9.6	0.0013
GSA7	T12/T12	heat	50.3	49.4	0.982	0.956	11.3	0.0014
GSA8	T12/T12	heat	54.3	53.3	0.982	0.956	11.4	0.0013
GSB1	T12/T48	control	55.1	54	0.979	0.946	7.5	0.0018
GSB2	T12/T48	control	59	55.5	0.942	0.91	7.4	0.0018
GSB3	T12/T48	control	46.8	45.8	0.979	0.95	7.6	0.0018
GSB4	T12/T48	control	44.7	43.8	0.98	0.95	7.3	0.0018
GSB5	T12/T48	heat	55.8	54.6	0.978	0.945	4.9	0.0019
GSB6	T12/T48	heat	53.9	52.6	0.977	0.936	5	0.0018
GSB7	T12/T48	heat	41	40.1	0.978	0.94	8.1	0.0019
GSB8	T12/T48	heat	39.4	38.5	0.977	0.943	3.8	0.0021
GSC1	T48/T12	control	58.7	56.6	0.964	0.938	12.3	0.0013
GSC2	T48/T12	control	51.6	50.7	0.983	0.956	8.3	0.0014
GSC3	T48/T12	control	59	57.6	0.976	0.946	9.3	0.0018
GSC4	T48/T12	control	48.5	47.6	0.982	0.956	8.8	0.0013
GSC5	T48/T12	heat	52	51	0.981	0.953	8.6	0.0013
GSC6	T48/T12	heat	47.6	46.7	0.982	0.954	7	0.0014
GSC7	T48/T12	heat	41.7	40.9	0.981	0.952	7.2	0.0015
GSC8	T48/T12	heat	45.2	44.3	0.98	0.949	8.2	0.0015
GSD1	T48/T48	control	45.7	44.8	0.98	0.945	8	0.0017
GSD2	T48/T48	control	46.7	45.8	0.98	0.944	7	0.0017
GSD3	T48/T48	control	45.3	44.3	0.977	0.942	8.7	0.0018
GSD4	T48/T48	control	41.6	40.7	0.98	0.945	6.3	0.0018
GSD5	T48/T48	heat	55.8	54.5	0.975	0.938	5.8	0.0019
GSD6	T48/T48	heat	46.9	45.9	0.98	0.946	4.9	0.0018
GSD7	T48/T48	heat	47.5	46.4	0.977	0.941	5.8	0.002
GSD8	T48/T48	heat	52.7	51.6	0.978	0.944	5.2	0.0018
Total			1627.4	1591.7			257.5
Average			50.8563	49.7406	0.978313	0.946844	8.04688	0.00160625
