# Supplementary material for: Strike at the root: exploring the transferability of heat stress tolerance in tomatoes by reciprocal grafting
Source: Front Plant Sci. 2025 Jul 24;16:1549737. doi: 10.3389/fpls.2025.1549737 (PMC12328372; doi:10.3389/fpls.2025.1549737)
Supplement: Supplementary file 8 [file Table6.xlsx]

## Sheet: TFs_TRs
row.names	GeneID	T12_T12_log2FC	T12_T48_log2FC	T48_T12_log2FC	T48_T48_log2FC	Annotation	GO	KO	COREscor	PLAAC	TF_Class	TF_Familiy	TF_Familiy_2
2	Solyc05g050830.3.1	-6.16	-3.1	-6.3	-4.4	Ethylene-responsive transcription factor (AHRD V3.3 *** A0A2G2WT45_CAPBA)	GO:0003700 ; GO:0006355	K09286		FALSE	TF	AP2/ERF-ERF	AP2/ERF->AP2/ERF-ERF
22	Solyc08g066660.1.1	-4.78	-2.8	-4.6	-3.5	Ethylene-responsive transcription factor TINY (AHRD V3.3 *** A0A2G2W633_CAPBA)	GO:0003700 ; GO:0006355	K09286		FALSE	TF	AP2/ERF-ERF	AP2/ERF->AP2/ERF-ERF
32	Solyc05g052030.1.1	-4.04	-2	-2.6	-2.7	ethylene response factor 4	GO:0003700 ; GO:0006355	K09286		FALSE	TF	AP2/ERF-ERF	AP2/ERF->AP2/ERF-ERF
33	Solyc05g052040.1.1	-3.2	-2.3	-3.4	-3.2	ripening regulated protein DDTFR10/A	GO:0003700 ; GO:0006355	K09286		FALSE	TF	AP2/ERF-ERF	AP2/ERF->AP2/ERF-ERF
58	Solyc03g114440.1.1	8.6	5.8	8.3	6.4	Ethylene-responsive transcription factor (AHRD V3.3 *-* A0A2G2YW81_CAPAN)	GO:0003700 ; GO:0006355	K09286		FALSE	TF	AP2/ERF-ERF	AP2/ERF->AP2/ERF-ERF
75	Solyc04g049800.3.1	-2.36	-2.2	-2.1	-2.2	AP2-like ethylene-responsive transcription factor (AHRD V3.3 *** A0A220QTH6_9SOLA)	GO:0003700 ; GO:0006355	K09284		FALSE	TF	AP2/ERF-ERF	AP2/ERF->AP2/ERF-ERF
43	Solyc12g094440.2.1	-6.91	-4.8	-3.5	-5.8	High mobility group B protein 9 (AHRD V3.3 *** A0A2G2YA23_CAPAN)	GO:0003677			FALSE	TR	ARID	ARID
9	Solyc06g053830.3.1	-6.93	-3.1	-4	-4.9	auxin-regulated IAA7		K14484		FALSE	TR	AUX/IAA	AUX/IAA
65	Solyc09g083280.3.1	-2.86	-2.2	-2	-3.4	auxin-regulated IAA1		K14484		FALSE	TR	AUX/IAA	AUX/IAA
81	Solyc08g021820.3.1	-4.4	-3.2	-3.5	-4.8	auxin-regulated IAA29		K14484		FALSE	TR	AUX/IAA	AUX/IAA
5	Solyc03g115540.2.1	-5.77	-3	-3.7	-4.1	bHLH transcription factor 024	GO:0046983			FALSE	TF	bHLH	bHLH
6	Solyc08g076820.3.1	-5.51	-2.8	-3.8	-5.2	bHLH transcription factor146	GO:0046983			FALSE	TF	bHLH	bHLH
18	Solyc01g109700.3.1	-6.06	-3.3	-5.4	-4.7	bHLH transcription factor 010	GO:0046983			FALSE	TF	bHLH	bHLH
31	Solyc06g062460.3.1	-5.74	-3.6	-5.5	-5.6	bHLH transcription factor136	GO:0046983			FALSE	TF	bHLH	bHLH
40	Solyc03g118310.4.1	-6.72	-3.3	-4.4	-5.6	bHLH transcription factor 083	GO:0046983		21054	TRUE	TF	bHLH	bHLH
42	Solyc10g008270.3.1	-11.15	-11	-9.9	-9.7	bHLH transcription factor 094	GO:0046983			FALSE	TF	bHLH	bHLH
51	Solyc06g008030.3.1	-2.42	-3.7	-2.9	-3.6	bHLH transcription factor 041	GO:0046983	K16189	9449	TRUE	TF	bHLH	bHLH
64	Solyc03g034000.3.1	-3.62	-2.7	-5.3	-3.5	bHLH transcription factor 020	GO:0046983			FALSE	TF	bHLH	bHLH
68	Solyc03g095980.3.1	-8.7	-3	-6.4	-2.9	bHLH transcription factor 021	GO:0046983			FALSE	TF	bHLH	bHLH
61	Solyc12g010800.2.1	-7.01	-2.5	-6.3	-3.6	Basic-leucine zipper (BZIP) transcription factor family protein (AHRD V3.3 *** A0A1I9LST2_ARATH)	GO:0003700 ; GO:0006355	K20557		FALSE	TF	bZIP	bZIP
78	Solyc07g053450.5.1	-5.96	-3.3	-3.8	-5.4	Basic-leucine zipper (BZIP) transcription factor family protein (AHRD V3.11 *** tr|A0A1P8B300|A0A1P8B300_ARATH)		K20557		FALSE	TF	bZIP	bZIP
24	Solyc12g006240.2.1	3.26	2.3	3.2	3.2	Zinc finger protein CONSTANS-LIKE 9 (AHRD V3.3 *** A0A2G2YTW9_CAPAN)	GO:0005515			FALSE	TF	C2C2-CO-like	C2C2->C2C2-CO-like
1	Solyc06g069760.3.1	-3.64	-2.8	-3.4	-3.2	Dof zinc finger protein (AHRD V3.3 *** A0A2K3MQ38_TRIPR)	GO:0003677 ; GO:0006355			FALSE	TF	C2C2-Dof	C2C2->C2C2-Dof
60	Solyc06g150130.1.1	-2.43	-2	-2.2	-2.3	Dof zinc finger protein PBF (AHRD V3.3 *** A0A2G2WLZ1_CAPBA)				FALSE	TF	C2C2-Dof	C2C2->C2C2-Dof
13	Solyc01g106040.3.1	3.5	2.2	3.1	2.3	GATA transcription factor 24 (AHRD V3.3 *** A0A2G3AWR4_CAPCH)	GO:0006355 ; GO:0008270 ; GO:0043565	K13464		FALSE	TF	C2C2-GATA	C2C2->C2C2-GATA
12	Solyc08g077060.3.1	-5.09	-2.2	-3.3	-3.7	Zinc finger, LSD1-type (AHRD V3.3 *** A0A2U1LIJ4_ARTAN)				FALSE	TF	C2C2-LSD	C2C2->C2C2-LSD
3	Solyc06g073920.3.1	-4.32	-2.3	-2.9	-3	CRABS CLAW-like protein 2a	GO:0007275	K25796		FALSE	TF	C2C2-YABBY	C2C2->C2C2-YABBY
21	Solyc12g009580.2.1	-3.84	-2.1	-2.6	-4.4	CRABS CLAW 5b	GO:0007275	K25796		FALSE	TF	C2C2-YABBY	C2C2->C2C2-YABBY
10	Solyc06g075780.3.1	3.88	2.2	2.9	2.8	Zinc finger protein (AHRD V3.3 *** A0A200PZ96_9MAGN)				FALSE	TF	C2H2	C2H2
11	Solyc07g063970.3.1	-4.52	-2	-2.7	-3.4	C2H2 zinc finger protein (AHRD V3.3 *** A0A2K3NT14_TRIPR)				FALSE	TF	C2H2	C2H2
30	Solyc06g074800.1.1	-4.94	-3.2	-4.6	-4.2	Zinc finger protein (AHRD V3.3 *** A0A200R9U1_9MAGN)				FALSE	TF	C2H2	C2H2
39	Solyc02g079920.3.1	-3.58	-2.3	-3.5	-3.3	Zinc finger, C2H2 (AHRD V3.3 *** A0A2U1PE02_ARTAN)				FALSE	TF	C2H2	C2H2
52	Solyc06g075775.1.1	6.55	5.2	7.1	7.3	Zinc finger protein ZAT12 (AHRD V3.3 *** A0A2G3CB25_CAPCH)				FALSE	TF	C2H2	C2H2
74	Solyc11g073060.3.1	7.47	2.7	3.5	2.9	Zinc finger, C2H2 (AHRD V3.3 *** A0A2U1KDM0_ARTAN)				FALSE	TF	C2H2	C2H2
85	Solyc03g117070.1.1	-3.58	-2.7	-3.4	-3.9	Zinc finger protein 4 (AHRD V3.3 *** A0A2G3CZF7_CAPCH)				FALSE	TF	C2H2	C2H2
16	Solyc08g065940.5.1	-4	-2.2	-3.3	-2.8	Zinc finger CCCH domain-containing protein 20 (AHRD V3.11 *** tr|A0A1U8E1G0|A0A1U8E1G0_CAPAN)				FALSE	TF	C3H	C3H
27	Solyc11g070070.3.1	5.87	3	3.8	3.2	Zinc finger transcription factor 70	GO:0046872			FALSE	TF	C3H	C3H
28	Solyc01g111280.3.1	-4.39	-2.9	-2.9	-2.8	Cold-shock protein (AHRD V3.3 *-* A0A200RAC1_9MAGN)	GO:0003676 ; GO:0008270			FALSE	TF	CSD	CSD
70	Solyc12g089240.2.1	-5.29	-3.5	-4.1	-5.5	B-box zinc finger protein 22 (AHRD V3.3 *** A0A1U8F0C2_CAPAN)	GO:0008270			FALSE	TF	DBB	DBB
4	Solyc11g006200.2.1	3.65	2.4	2.9	2.4	Homeobox domain-containing protein/DDT domain-containing protein (AHRD V3.3 *** A0A1Q3BK61_CEPFO)				FALSE	TR	DDT	DDT
80	Solyc06g068200.1.1	3.04	2.6	3	2.7	protein FAR1-RELATED SEQUENCE 6-like (AHRD V3.3 *** A0A2I4DIH0_9ROSI)		K17604		FALSE	TF	FAR1	FAR1
35	Solyc05g055940.3.1	-2.73	-2	-2.4	-2	Protein PHR1-LIKE.1				FALSE	TF	GARP-G2-like	GARP->GARP-G2-like
37	Solyc10g083340.3.1	-3.59	-3.4	-2.6	-3.9	Myb family transcription factor APL (AHRD V3.3 *** A0A2G2YMX5_CAPAN)				FALSE	TF	GARP-G2-like	GARP->GARP-G2-like
86	Solyc10g076460.2.1	4.93	4.5	6.2	4.8	Homeodomain-like superfamily protein (AHRD V3.3 *-* Q9SIZ5_ARATH)				FALSE	TF	GARP-G2-like	GARP->GARP-G2-like
56	Solyc02g064690.3.1	-3.39	-2.6	-2.6	-3.7	Acyl-CoA N-acyltransferases (NAT) superfamily protein (AHRD V3.3 *** A0A1P8B3D5_ARATH)				FALSE	TR	GNAT	GNAT
41	Solyc08g065420.3.1	-5.2	-2.5	-2.7	-4.2	bell-like homeodomain protein 4	GO:0003677 ; GO:0006355			FALSE	TF	HB-BELL	HB->HB-BELL
77	Solyc04g005800.3.1	-3.09	-2	-2.6	-2.3	Homeobox-leucine zipper protein HOX16 (AHRD V3.3 *** A0A1U8EXU3_CAPAN)	GO:0003677	K09338		FALSE	TF	HB-HD-ZIP	HB->HB-HD-ZIP
48	Solyc02g077590.1.1	-5.01	-3.4	-4.3	-5.2	Homeobox-leucine zipper-like protein (AHRD V3.3 *-* Q3HRT1_PICGL)	GO:0003677	K09338		FALSE	TF	HB-other	HB->HB-other
20	Solyc08g062960.5.1	6.7	2.9	6.3	6.5	Heat shock transcription factor (AHRD V3.11 *-* tr|A0A1Y1I763|A0A1Y1I763_KLENI)		K09419		FALSE	TF	HSF	HSF
7	Solyc01g006680.4.1	5.74	2.6	4.9	3.4	2-oxoglutarate (2OG) and Fe(II)-dependent oxygenase superfamily protein (AHRD V3.3 *** A0A2U1NBL4_ARTAN)		K24444		FALSE	TR	Jumonji	Jumonji
63	Solyc03g063140.5.1	-9.03	-4.5	-8.1	-7.7	LOB domain protein (AHRD V3.11 *-* tr|Q9AS62|Q9AS62_ORYSJ)				FALSE	TF	LOB	LOB
71	Solyc01g107190.3.1	-2.87	-2	-3.6	-3	LOB domain-containing protein 38 (AHRD V3.3 *** A0A2G2V731_CAPBA)				FALSE	TF	LOB	LOB
17	Solyc03g112390.3.1	-4.17	-2.4	-2.9	-3.9	R2R3MYB transcription factor 86		K09422		FALSE	TF	MYB	MYB->MYB
45	Solyc01g102340.3.1	-6.87	-3.2	-3.9	-3.7	R2R3MYB transcription factor 61		K09422		FALSE	TF	MYB	MYB->MYB
50	Solyc05g008250.2.1	-10.37	-2.7	-8.8	-9	R2R3MYB transcription factor 76		K09422		FALSE	TF	MYB	MYB->MYB
53	Solyc03g096350.3.1	-3.6	-2	-2.3	-3.6	Transcription factor DIVARICATA (AHRD V3.3 *** A0A1U8G0H1_CAPAN)				FALSE	TF	MYB	MYB->MYB
73	Solyc01g094360.3.1	-4.04	-2.1	-2.3	-3.4	MYB transcription factor (AHRD V3.3 *-* A0A0U3IU11_MESCR)		K09422		FALSE	TF	MYB	MYB->MYB
82	Solyc10g076820.2.1	-3.59	-3.3	-4.4	-4.3	Transcription factor DIVARICATA (AHRD V3.3 *** A0A2G3BF07_CAPCH)				FALSE	TF	MYB	MYB->MYB
38	Solyc10g080920.2.1	-8.17	-5	-4.2	-6	Protein RADIALIS-like 2 (AHRD V3.3 *** A0A2G2VVI4_CAPBA)				FALSE	TF	MYB-related	MYB->MYB-related
55	Solyc01g109690.1.1	-6.63	-5.5	-6.4	-9.6	Protein RADIALIS-like 6 (AHRD V3.3 *** A0A2G2XX78_CAPAN)				FALSE	TF	MYB-related	MYB->MYB-related
66	Solyc04g150172.2.1	-9.09	-2.1	-4.7	-3.7	Protein RADIALIS-like 6 (AHRD V3.11 *** tr|A0A1U8GJH9|A0A1U8GJH9_CAPAN)				FALSE	TF	MYB-related	MYB->MYB-related
67	Solyc10g052470.1.1	-9.59	-8	-7.7	-6.6	Protein RADIALIS-like 6 (AHRD V3.3 *** A0A1U8FNU6_CAPAN)				FALSE	TF	MYB-related	MYB->MYB-related
79	Solyc08g066190.2.1	6.78	3.8	6.6	4.5	Cyclin-D-binding Myb-like transcription factor.1				FALSE	TF	MYB-related	MYB->MYB-related
14	Solyc07g065500.2.1	-3.25	-2.2	-3.2	-2.5	Nuclear transcription factor Y subunit B-3 (AHRD V3.3 *** A0A2G2WFH7_CAPBA)		K08065		FALSE	TF	NF-YB	NF-Y->NF-YB
54	Solyc05g005440.3.1	6.6	4.3	4.4	4.9	Nuclear factor Y, subunit B6 (AHRD V3.3 *** A0A2U1NB03_ARTAN)		K08065		FALSE	TF	NF-YB	NF-Y->NF-YB
44	Solyc03g110860.3.1	-2.82	-2.2	-3	-2.6	Nuclear transcription factor Y subunit C-4 (AHRD V3.3 *** A0A2G3CY59_CAPCH)		K08066	8674	TRUE	TF	NF-YC	NF-Y->NF-YC
25	Solyc01g007810.1.1	-9.34	-5	-8.7	-7.2	ovate family protein 3				FALSE	TF	OFP	OFP
46	Solyc01g007800.3.1	-4.83	-2.1	-3.2	-5.2	ovate family protein 2				FALSE	TF	OFP	OFP
57	Solyc11g068780.1.1	-4.18	-2	-3.6	-3.3	ovate family protein 30				FALSE	TF	OFP	OFP
23	Solyc12g005660.2.1	-5.03	-3.5	-4.9	-3.5	Zinc finger protein/CONSTANS-like protein (AHRD V3.3 *-* A0A2K3M573_TRIPR)	GO:0008270			FALSE	TR	Others	Others
29	Solyc10g079700.2.1	-5.08	-4.8	-5.1	-5.4	Two-component response regulator arr9 (AHRD V3.3 *** A0A0A1WCS3_NICAT)	GO:0000160	K14492		FALSE	TR	Others	Others
36	Solyc01g112190.3.1	-2.67	-4.4	-2.7	-4.5	Plant regulator RWP-RK family protein, putative (AHRD V3.3 *** A0A061FD78_THECC)	GO:0005515			FALSE	TF	RWP-RK	RWP-RK
49	Solyc01g090730.3.1	-9.86	-3.5	-3.6	-6	Squamosa promoter binding protein 8b	GO:0003677 ; GO:0005634		17793	TRUE	TF	SBP	SBP
26	Solyc06g070900.3.1	-6.61	-2.1	-4.7	-3	TCP transcription factor 17		K16221		FALSE	TF	TCP	TCP
34	Solyc05g007420.2.1	-4.79	-2	-3.4	-3.5	TCP transcription factor 23		K16221	17233	TRUE	TF	TCP	TCP
72	Solyc03g119770.5.1	-3.15	-2.4	-3	-3.2	Transcription factor CYCLOIDEA (AHRD V3.11 *** tr|A0A2G3A3C3|A0A2G3A3C3_CAPAN)				FALSE	TF	TCP	TCP
76	Solyc04g006980.1.1	-5.13	-2.4	-3.8	-3.7	TCP transcription factor 22				FALSE	TF	TCP	TCP
83	Solyc02g065800.4.1	-3.37	-3.2	-3.7	-4	Transcription factor TCP17 (AHRD V3.11 *** tr|A0A2G2XCG4|A0A2G2XCG4_CAPBA)				FALSE	TF	TCP	TCP
59	Solyc07g065930.3.1	-2.74	-2.3	-2.2	-2.1	BTB/POZ domain-containing protein (AHRD V3.3 *** A0A1U8HLU2_CAPAN)	GO:0005515	K10523		FALSE	TR	TRAF	TRAF
84	Solyc10g079460.1.1	-3.29	-4.3	-4.7	-4.3	BTB/POZ ankyrin repeat protein (AHRD V3.3 *** G3LSH3_LOTJA)	GO:0005515	K14508	10145	TRUE	TR	TRAF	TRAF
8	Solyc10g084380.1.1	-6.45	-3	-3.3	-5.3	WRKY transcription factor 44	GO:0003700 ; GO:0006355 ; GO:0043565			FALSE	TF	WRKY	WRKY
19	Solyc05g055750.3.1	-2.73	-2.8	-3.1	-2.7	WRKY transcription factor 34	GO:0003700 ; GO:0006355 ; GO:0043565			FALSE	TF	WRKY	WRKY
62	Solyc05g015850.5.1	5.89	3.4	5	3.3	WRKY DNA binding protein (AHRD V3.11 *** tr|Q9LEC7|Q9LEC7_SOLTU)				FALSE	TF	WRKY	WRKY
69	Solyc08g067360.3.1	5.66	4.5	5.1	4.1	WRKY transcription factor 45	GO:0003700 ; GO:0006355 ; GO:0043565			FALSE	TF	WRKY	WRKY
15	Solyc01g102980.3.1	-4.12	-2	-2.5	-4.1	zinc-finger homeodomain protein 4 (AHRD V3.3 *** A0A2I4EEG0_9ROSI)				FALSE	TF	zf-HD	zf-HD
47	Solyc03g098060.3.1	-6.07	-3.5	-3.9	-7	zinc-finger homeodomain protein 11-like (AHRD V3.3 *** A0A2I4EVI3_9ROSI)				FALSE	TF	zf-HD	zf-HD

## Sheet: DEGs_T12_T12
name	baseMean	baseMeanA	baseMeanB	foldChange	log2FoldChange	lfcSE	stat	PValue	PAdj	FDR	falsePos	GSA1	GSA2	GSA3	GSA4	GSA5	GSA7	GSA8
mRNA:Solyc01g102960.3.1	49003.9	21.5	114314	5317.03	12.38	0.27	46.37	0	0	0	0	19.4	28.5	18.2	20	139526	94489.1	108926
mRNA:Solyc03g082420.3.1	23847.4	23.1	55613.1	2417.15	11.24	0.24	46.63	0	0	0	0	20.8	24.8	26	20.9	65126	47593.7	54119.6
mRNA:Solyc03g117630.1.1	68465.5	270.5	159392	589.176	9.2	0.2	45.48	0	0	0	0	243.6	284	288.3	266.2	201978	151548	124651
mRNA:Solyc08g078700.3.1	37898.8	152.8	88226.8	576.64	9.17	0.17	54.14	0	0	0	0	163.3	177.3	111.7	159	89099.2	90058.8	85522.3
mRNA:Solyc09g007270.3.1	7415.4	58	17225.2	297.924	8.22	0.18	46.16	0	0	0	0	55.4	74.4	49.3	52.7	17356.2	16056.7	18262.7
mRNA:Solyc11g020040.2.1	18570.5	335.1	42884.3	127.939	7	0.13	53.2	0	0	0	0	357.1	359.7	283.1	340.7	43509.4	40038.1	45105.4
mRNA:Solyc01g095430.3.1	41410.7	69733.1	3647.6	0.052	-4.26	0.11	-37.58	0	0	0	0	73042	66143.5	63042.9	76703.9	3678.1	3506.9	3757.9
mRNA:Solyc11g066820.2.1	3505.9	5939.8	260.7	0.044	-4.51	0.12	-37.97	0	0	0	0	6431.2	5481.7	5932.5	5913.9	245.3	255.4	281.3
mRNA:Solyc10g051110.1.1	19751.2	33484.2	1440.5	0.043	-4.54	0.12	-38.52	0	0	0	0	34749.5	35692.9	30882	32612.5	1311.2	1428.3	1582
mRNA:Solyc12g056830.1.1	37847.8	64250.9	2643.7	0.041	-4.6	0.09	-52.56	0	0	0	0	66807.3	61975.2	61789.9	66431.4	2508.4	2664.7	2758
mRNA:Solyc06g083680.3.1	23901.1	40668	1545.2	0.038	-4.72	0.11	-44.68	0	0	0	0	41244.4	43387.1	38446.6	39593.8	1439.9	1516.1	1679.7
mRNA:Solyc09g063130.3.1	61734.5	105222	3751.3	0.036	-4.81	0.11	-41.9	0	0	0	0	115344	104346	97135.9	104061	3459.4	3726.1	4068.3
mRNA:Solyc10g077120.3.1	68784.5	117258	4153	0.035	-4.82	0.11	-42.92	0	0	0	0	126782	111439	106882	123929	4178.9	4362.4	3917.6
mRNA:Solyc06g082940.3.1	86228.5	147605	4393.2	0.03	-5.07	0.12	-40.93	0	0	0	0	151976	135339	148724	154382	3841	4534.4	4804.1
mRNA:Solyc06g054260.1.1	86626.5	148401	4260.6	0.029	-5.12	0.13	-39.04	0	0	0	0	158203	156586	135141	143673	3840.2	4122.5	4819
mRNA:Solyc02g069460.3.1	81026	139132	3550.8	0.026	-5.29	0.13	-39.56	0	0	0	0	152298	130674	131748	141810	3120.7	3525.3	4006.4
mRNA:Solyc09g011140.4.1	3317.9	5702.6	138.2	0.024	-5.37	0.13	-40.01	0	0	0	0	6274.8	5634.2	5245.7	5655.9	129.5	133.6	151.5
mRNA:Solyc07g047850.3.1	209670	361556	7156.2	0.02	-5.66	0.14	-41.19	0	0	0	0	392571	320734	339818	393100	6369.1	7512	7587.5
mRNA:Solyc07g066150.1.1	76959.3	132937	2322.1	0.017	-5.84	0.14	-42.28	0	0	0	0	145313	125757	121667	139011	2005	2539.2	2422.2
mRNA:Solyc11g010960.2.1	2945.2	5106.6	63.3	0.012	-6.34	0.14	-46.91	0	0	0	0	4915.8	5309.3	5252.2	4949.1	66	64.2	59.7
mRNA:Solyc12g019550.2.1	11374.1	19774.5	173.5	0.009	-6.83	0.18	-38.44	0	0	0	0	21930	21098.2	16207.1	19862.7	159.5	156.5	204.5
mRNA:Solyc02g069450.3.1	21568.4	37550.6	258.8	0.007	-7.18	0.18	-39.86	0	0	0	0	41587.6	34915.3	35829	37870.5	207.5	321.8	247
mRNA:Solyc04g074640.5.1	7137	12440.7	65.3	0.005	-7.58	0.19	-40.34	0	0	0	0	12062.5	14945.6	10883.5	11871.3	71.2	68.6	56
mRNA:Solyc12g006140.2.1	124584	217964	76.4	0	-11.47	0.22	-52.3	0	0	0	0	256987	218146	169074	227651	59.2	80.5	89.5
mRNA:Solyc09g014350.3.1	3698.9	6457	21.5	0.003	-8.23	0.22	-37.22	3.42346e-303	8.02904e-299	0	0	6414.6	7132.4	6828.5	5452.4	20.6	24.4	19.4
mRNA:Solyc02g070970.1.1	135582	237252	22	0	-13.39	0.37	-36.46	4.12795e-291	9.68086e-287	0	0	256329	252303	212790	227587	10.3	39.9	15.7
mRNA:Solyc01g006330.5.1	3055.1	5288.7	76.9	0.015	-6.1	0.17	-36.39	7.12886e-290	1.67179e-285	0	0	5563.5	5009.2	4696.4	5885.7	65.2	81.9	83.6
mRNA:Solyc11g020330.1.1	25880.6	6.5	60379.5	9334.45	13.19	0.36	36.25	1.16216e-287	2.72526e-283	0	0	9.7	2.5	6.5	7.3	71003.8	53884.8	56250
mRNA:Solyc04g014480.3.1	5351.5	111.8	12337.8	110.543	6.79	0.19	35.86	1.27202e-281	2.98276e-277	0	0	96.9	96.7	148	105.4	13581.3	11709.8	11722.2
mRNA:Solyc06g076560.2.1	29568.8	60.6	68912.9	1139.31	10.15	0.29	35.55	9.27204e-277	2.17411e-272	0	0	69.2	86.8	33.8	52.7	75891	58421.4	72426.3
mRNA:Solyc01g087750.5.1	11076.4	18999.9	511.6	0.027	-5.21	0.15	-35.48	9.338e-276	2.18948e-271	0	0	18149.1	20676.6	17687.3	19486.6	428.8	524.8	581.3
mRNA:Solyc06g073290.1.1	9125.4	15679.2	387.1	0.025	-5.34	0.15	-35.01	1.50357e-268	3.52528e-264	0	0	17077.9	14331.7	13573.8	17733.4	417.6	380.9	362.7
mRNA:Solyc06g005710.3.1	27981.9	48357.1	815	0.017	-5.89	0.17	-34.96	8.20959e-268	1.92474e-263	0	0	49687.9	50473.6	42612	50654.7	824.1	656.9	964.1
mRNA:Solyc03g058430.3.1	1152.4	1981.3	47.1	0.024	-5.4	0.16	-34.53	2.48329e-261	5.82182e-257	0	0	1866.9	1963.2	2013.9	2081.2	52.3	42.1	47
mRNA:Solyc04g011440.4.1	33401.4	312.3	77520.2	248.177	7.96	0.23	34.36	8.91321e-259	2.08952e-254	0	0	387.5	222	284.4	355.2	81743.9	63727.2	87089.4
mRNA:Solyc02g070950.1.1	93170.9	163027	29.1	0	-12.44	0.36	-34.18	4.95079e-256	1.16056e-251	0	0	166820	191996	146093	147200	10.3	42.8	34.3
mRNA:Solyc09g074520.3.1	3529.5	5631.7	726.7	0.129	-2.95	0.09	-34.16	1.08363e-255	2.54015e-251	0	0	5724	5766.9	5580.7	5455.1	705.8	707.1	767.1
mRNA:Solyc10g079200.2.1	13965.5	23514.6	1233.4	0.052	-4.25	0.13	-33.93	2.60984e-252	6.11745e-248	0	0	23351.4	23780.8	22112.3	24813.7	1294.1	1062.9	1343.2
mRNA:Solyc12g099650.2.1	28364.9	48546.2	1456.5	0.03	-5.06	0.15	-33.87	1.86743e-251	4.37706e-247	0	0	49759.8	49483.9	45394.6	49546.5	1255.5	1367	1746.9
mRNA:Solyc10g054870.3.1	14453.8	25222	96.3	0.004	-8.03	0.24	-33.82	1.12128e-250	2.62807e-246	0	0	25488.2	26609.7	22947.2	25842.9	63.5	132.1	93.3
mRNA:Solyc02g070980.1.1	99914	174846	4.5	0	-15.21	0.45	-33.81	1.55336e-250	3.6406e-246	0	0	173601	231818	142130	151835	0.9	9.6	3
mRNA:Solyc09g015020.1.1	10389.3	13.7	24223.5	1834.08	10.84	0.32	33.73	2.18079e-249	5.11091e-245	0	0	22.1	14.9	10.4	7.3	28977.1	23080.1	20613.3
mRNA:Solyc02g079950.3.1	123709	212037	5937.9	0.028	-5.16	0.15	-33.69	8.28726e-249	1.94212e-244	0	0	224721	203714	195146	224568	4954.2	5940.5	6918.9
mRNA:Solyc01g094700.5.1	7212	12387.7	311.2	0.025	-5.32	0.16	-33.54	1.41387e-246	3.31326e-242	0	0	12169.1	12263.1	10735.5	14383.1	321.6	271.6	340.3
mRNA:Solyc02g020940.3.1	35380	60546.2	1825.1	0.03	-5.05	0.15	-33.47	1.54119e-245	3.61148e-241	0	0	56924.5	57092.5	53869.5	74298.4	1829.2	1841.7	1804.3
mRNA:Solyc02g091920.3.1	12209.7	21236	174.6	0.008	-6.93	0.21	-33.4	1.4839e-244	3.47707e-240	0	0	18394.1	26009.4	17592.5	22947.8	191.2	143.9	188.8
mRNA:Solyc08g013670.3.1	81915.2	140774	3437.1	0.024	-5.36	0.16	-33.3	4.23888e-243	9.93212e-239	0	0	151228	136097	125248	150522	2806.8	3901.1	3603.4
mRNA:Solyc03g121180.4.1	12097	21096.9	97.1	0.005	-7.76	0.23	-33.22	5.58468e-242	1.30849e-237	0	0	19220.3	25126.4	18633.8	21407.1	87.5	130.7	73.1
mRNA:Solyc06g082950.5.1	52512.6	90420.4	1968.9	0.022	-5.52	0.17	-33.2	1.08469e-241	2.54132e-237	0	0	101041	87089.2	82437.6	91114.2	1571.9	2111.8	2223
mRNA:Solyc11g066100.2.1	23569.7	329.2	54556.9	165.826	7.37	0.22	33.01	6.31259e-239	1.47891e-234	0	0	448.4	270.4	267.5	330.7	59990.9	47026.8	56653
mRNA:Solyc06g083660.4.1	3383.6	5342	772.3	0.145	-2.79	0.08	-33	8.65e-239	2.02644e-234	0	0	5497	5304.3	5392.4	5174.4	758.1	749.2	809.6
mRNA:Solyc01g111160.3.1	17048.4	29567.1	356.7	0.012	-6.37	0.19	-32.92	1.00427e-237	2.35261e-233	0	0	29652.5	33629.2	26891.9	28094.9	450.2	282.7	337.3
mRNA:Solyc04g082010.1.1	111874	191852	5235.5	0.027	-5.2	0.16	-32.81	4.24324e-236	9.93979e-232	0	0	204498	201025	150738	211149	5052.8	5043	5610.7
mRNA:Solyc03g007890.3.1	42230.9	450.7	97937.8	217.603	7.77	0.24	32.76	1.93712e-235	4.5375e-231	0	0	434.6	587.9	486.9	293.4	97665.5	101737	94411.2
mRNA:Solyc10g006900.3.1	18720.9	32597.2	219.2	0.007	-7.22	0.22	-32.48	1.75228e-231	4.10435e-227	0	0	28279.6	40713.2	35412.2	25983.7	191.2	201.5	264.9
mRNA:Solyc05g025590.4.1	30068.6	51186.7	1911.2	0.037	-4.74	0.15	-32.05	2.07998e-225	4.87174e-221	0	0	54401.6	47791	46783.9	55770.1	1611.4	2035.8	2086.4
mRNA:Solyc05g056050.3.1	56823.2	99239.6	268.1	0.003	-8.53	0.27	-31.95	5.15434e-224	1.2072e-219	0	0	110641	92799.1	87905.3	105613	162.1	356.5	285.8
mRNA:Solyc04g014600.3.1	2046.1	27.8	4737.3	171.099	7.42	0.24	31.12	1.34836e-212	3.15786e-208	0	0	29.1	24.8	29.9	27.3	5329.8	3812.5	5069.7
mRNA:Solyc06g160050.1.1	11928.3	20430.3	592.3	0.029	-5.11	0.16	-30.98	9.90412e-211	2.31945e-206	0	0	17829.4	21503.8	22338.3	20049.9	508.5	562.5	705.9
mRNA:Solyc09g015000.4.1	22471.4	200.9	52165.5	259.289	8.02	0.26	30.98	1.15504e-210	2.70488e-206	0	0	254.6	146.3	145.4	257.1	57547.7	47919.9	51028.8
mRNA:Solyc09g008970.1.1	8147.7	19.7	18984.9	969.929	9.92	0.32	30.89	1.66779e-209	3.90547e-205	0	0	20.8	33.5	9.1	15.4	22267.5	17561	17126.3
mRNA:Solyc06g069730.3.1	30359.2	53124	6.1	0	-13.11	0.42	-30.88	2.56715e-209	6.01124e-205	0	0	53300	73845.1	43380.7	41970.2	8.6	8.1	1.5
mRNA:Solyc06g063370.3.1	275940	476353	8722.4	0.018	-5.77	0.19	-30.8	2.49736e-208	5.84757e-204	0	0	498916	495749	465262	445484	6415.4	9863.7	9888
mRNA:Solyc06g073260.3.1	82856	142169	3772.7	0.027	-5.24	0.17	-30.72	3.30575e-207	7.74007e-203	0	0	152760	140066	119734	156115	3387.4	3425.7	4504.9
mRNA:Solyc08g006930.3.1	40158.8	68960.2	1757	0.025	-5.29	0.17	-30.68	9.75192e-207	2.28322e-202	0	0	75962.1	64496.5	59592.9	75789.1	1528.2	1647.5	2095.4
mRNA:Solyc06g076520.1.1	45531.7	402.4	105704	262.729	8.04	0.26	30.55	4.99857e-205	1.17027e-200	0	0	516.2	241.8	409	442.4	121953	96065	99094.4
mRNA:Solyc12g040790.2.1	8981.7	15707.8	13.7	0.001	-10.18	0.33	-30.47	7.26441e-204	1.70067e-199	0	0	21809.6	12192.4	13997.1	14831.9	18	14.8	8.2
mRNA:Solyc02g079930.3.1	3972.4	43.5	9211	212.39	7.73	0.25	30.43	2.30361e-203	5.39274e-199	0	0	60.9	42.2	27.3	43.6	10921.9	8135	8576.2
mRNA:Solyc02g071000.1.1	110938	194136	6.7	0	-14.79	0.49	-30.28	1.98947e-201	4.65715e-197	0	0	211548	221006	166484	177508	0.9	15.5	3.7
mRNA:Solyc01g105050.3.1	109002	187864	3853.5	0.021	-5.61	0.19	-30.12	2.77049e-199	6.48517e-195	0	0	191555	185051	175232	199617	2846.3	4434.7	4279.5
mRNA:Solyc09g014520.3.1	211067	362074	9723	0.027	-5.22	0.17	-29.91	1.64554e-196	3.85173e-192	0	0	378356	386545	335218	348179	7858.7	9355.2	11955
mRNA:Solyc06g069510.3.1	2798.7	140.7	6342.5	45.016	5.49	0.18	29.83	1.68209e-195	3.93709e-191	0	0	143.9	121.5	146.7	150.8	5781.7	7651.5	5594.3
mRNA:Solyc12g009070.1.1	4904.3	8452.1	173.8	0.021	-5.6	0.19	-29.72	4.06889e-194	9.52324e-190	0	0	9110.5	8329.2	7756.8	8611.9	149.2	147.6	224.6
mRNA:Solyc02g093600.3.1	4203.8	6.2	9800.7	1588.51	10.63	0.36	29.63	6.42378e-193	1.50342e-188	0	0	6.9	0	10.4	7.3	9055.9	10586.4	9759.7
mRNA:Solyc08g062340.3.1	20590.3	31.7	48001.8	1532.12	10.58	0.36	29.15	7.24492e-187	1.69553e-182	0	0	27.7	54.6	29.9	14.5	57005.7	45870.9	41128.8
mRNA:Solyc02g065400.3.1	139675	241532	3865.5	0.016	-5.97	0.2	-29.15	8.97499e-187	2.10033e-182	0	0	260873	237905	216909	250440	2810.2	3989.6	4796.6
mRNA:Solyc07g043310.3.1	3483.2	804.9	7054.5	8.763	3.13	0.11	29.1	3.13737e-186	7.34176e-182	0	0	801.3	834.7	771.3	812.1	7298.7	6407.8	7456.9
mRNA:Solyc11g071830.2.1	7725.5	159.4	17813.7	111.731	6.8	0.23	29.07	8.55857e-186	2.00271e-181	0	0	146.7	169.9	161	159.9	20795.1	12066.3	20579.7
mRNA:Solyc03g120640.3.1	43445.4	73558.6	3294.5	0.045	-4.48	0.15	-29.05	1.73574e-185	4.06145e-181	0	0	80848.9	71463.9	69838.9	72082.7	2981.8	2936.3	3965.4
mRNA:Solyc08g081220.1.1	2823.2	4877.3	84.4	0.017	-5.85	0.2	-29.03	2.49724e-185	5.84305e-181	0	0	5238.2	5280.8	5293.7	3696.4	83.2	94.5	75.4
mRNA:Solyc03g116160.1.1	1173	1932.6	160.2	0.083	-3.59	0.12	-28.96	2.40467e-184	5.62621e-180	0	0	1999.8	2019	1862	1849.6	162.9	145.4	172.4
mRNA:Solyc05g013960.3.1	1597.7	2673.1	163.8	0.061	-4.03	0.14	-28.9	1.16589e-183	2.72771e-179	0	0	2812.2	2807.8	2735.8	2336.5	150.1	173.5	167.9
mRNA:Solyc02g080200.5.1	7382.5	12908	15	0.001	-9.75	0.34	-28.64	1.86612e-180	4.36579e-176	0	0	16395.6	9291.6	16565.4	9379.5	15.4	15.5	14.2
mRNA:Solyc06g076570.4.1	11485.6	196.7	26537.3	134.487	7.07	0.25	28.5	1.07474e-178	2.51424e-174	0	0	185.4	164.9	174	262.5	33911.5	24608.8	21091.6
mRNA:Solyc06g066000.3.1	20927	35506.1	1488.2	0.042	-4.58	0.16	-28.27	7.46022e-176	1.74517e-171	0	0	39720.7	31256.7	32090.8	38956	1544.5	1276.2	1643.9
mRNA:Solyc01g096240.4.1	9351	15508.8	1140.6	0.074	-3.77	0.13	-28.24	1.75286e-175	4.10029e-171	0	0	14794.4	15792.7	14716.5	16731.4	1222.9	972.9	1226
mRNA:Solyc06g066640.3.1	16231.3	28147.4	343.1	0.012	-6.36	0.23	-28.2	6.47904e-175	1.51551e-170	0	0	31126.4	30873.5	25215.6	25374.2	301	267.2	461.2
mRNA:Solyc04g009030.3.1	240885	409904	15526.2	0.038	-4.72	0.17	-28.15	2.36941e-174	5.54204e-170	0	0	423073	408721	349741	458080	15046	13221.5	18311.2
mRNA:Solyc08g082400.1.1	8424	14154.5	783.2	0.055	-4.18	0.15	-28.13	4.11743e-174	9.63026e-170	0	0	14777.8	14065.1	13380.4	14394.9	943.3	704.9	701.4
mRNA:Solyc10g074930.1.1	7675.4	12063.9	1824.2	0.151	-2.73	0.1	-28.02	8.55725e-173	2.00137e-168	0	0	11990.5	12120.5	11609.3	12535.4	1763.2	1987.1	1722.3
mRNA:Solyc05g005080.3.1	5686.9	9526	568.1	0.06	-4.07	0.15	-28	1.55738e-172	3.64224e-168	0	0	10327	8701.2	9709.7	9365.9	489.7	558	656.7
mRNA:Solyc07g063600.3.1	98542.5	172305	192.1	0.001	-9.81	0.35	-27.93	1.31662e-171	3.07905e-167	0	0	173316	179388	157813	178704	132.1	327.7	116.4
mRNA:Solyc02g081150.1.1	1555	2677.8	58	0.022	-5.53	0.2	-27.9	2.50503e-171	5.85801e-167	0	0	2781.7	2883.5	2382.6	2663.5	63.5	68.6	41.8
mRNA:Solyc01g067295.1.1	3151	5485.2	38.7	0.007	-7.14	0.26	-27.57	2.23952e-167	5.23689e-163	0	0	6694.2	6272.9	5136.6	3837.2	36	43.6	36.6
mRNA:Solyc06g084050.4.1	15412	26617.8	471.1	0.018	-5.82	0.21	-27.54	5.76906e-167	1.34898e-162	0	0	30276.6	26269.9	22777.1	27147.4	337	533.7	542.5
mRNA:Solyc08g076290.4.1	46288.6	79347.4	2210.2	0.028	-5.17	0.19	-27.24	2.30685e-163	5.39388e-159	0	0	85485.1	73372.6	71464.5	87067.2	1779.4	2094.1	2757.2
mRNA:Solyc11g007540.2.1	3512.8	5977.6	226.5	0.038	-4.72	0.17	-27.24	2.44647e-163	5.7201e-159	0	0	6998.6	5799.2	5784.5	5327.9	185.2	251.7	242.5
mRNA:Solyc02g085933.1.1	78846.5	136927	1406.1	0.01	-6.61	0.24	-27.21	5.39865e-163	1.2622e-158	0	0	143424	148016	132095	124172	911.6	1485.9	1820.8
mRNA:Solyc07g044860.3.1	142443	241143	10843.8	0.045	-4.47	0.16	-27.13	4.30178e-162	1.00571e-157	0	0	262132	233083	229305	240051	8751.4	10810	12969.9
mRNA:Solyc10g086410.3.1	17489.3	3429.1	36236.5	10.567	3.4	0.13	27.08	1.58996e-161	3.717e-157	0	0	3763	2960.4	3395.4	3597.4	38007.3	34031.9	36670.2
mRNA:Solyc04g071340.5.1	11612.6	19843.8	637.6	0.032	-4.96	0.18	-27.08	1.80952e-161	4.23012e-157	0	0	22732.7	18776.6	16743.3	21122.7	633.7	527.8	751.4
mRNA:Solyc12g011280.2.1	33060.3	57796.9	78.1	0.001	-9.53	0.35	-27.06	3.17193e-161	7.41469e-157	0	0	61542.8	58910.6	48991.2	61743	67.7	127.7	38.8
mRNA:Solyc03g123540.3.1	3685	53.4	8527.2	158.784	7.31	0.27	26.93	1.0424e-159	2.43661e-155	0	0	47.1	62	42.8	61.8	11358.4	6444.7	7778.5
mRNA:Solyc12g007010.2.1	9905.8	16601.2	978.6	0.059	-4.08	0.15	-26.84	1.18664e-158	2.77365e-154	0	0	17685.5	15044.8	14277.6	19396.7	939.9	1029.7	966.3
mRNA:Solyc09g065910.3.1	20609.3	34556.7	2012.8	0.058	-4.1	0.15	-26.83	1.27876e-158	2.98884e-154	0	0	38913.8	32131	29366.7	37815.1	2062.4	1820.2	2155.8
mRNA:Solyc02g085937.2.1	802.1	1316.2	116.6	0.089	-3.5	0.13	-26.82	1.80837e-158	4.22652e-154	0	0	1414.4	1333.2	1240	1277.2	112.3	115.1	122.4
mRNA:Solyc03g111690.4.1	5187	9053.1	32.2	0.004	-8.14	0.3	-26.69	5.7338e-157	1.34005e-152	0	0	9074.5	9168.8	12407.8	5561.4	33.4	29.5	33.6
mRNA:Solyc10g083940.1.1	678.5	1168.3	25.3	0.022	-5.52	0.21	-26.6	6.63167e-156	1.54982e-151	0	0	1206.8	1127.3	1101.1	1238.2	18.9	32.5	24.6
mRNA:Solyc07g054290.1.1	9653.6	16075.1	1091.6	0.068	-3.88	0.15	-26.57	1.44131e-155	3.36819e-151	0	0	15245.6	18665	14140	16249.9	1059.9	1012	1202.9
mRNA:Solyc12g055840.2.1	3143	5443.8	75.3	0.014	-6.18	0.23	-26.48	1.8293e-154	4.27472e-150	0	0	4376	7117.5	5828.7	4453.1	78.9	76	70.9
mRNA:Solyc09g089690.3.1	2996.6	4719.1	699.9	0.148	-2.75	0.1	-26.4	1.48019e-153	3.45876e-149	0	0	4640.4	4575.1	4914.6	4746.5	717.8	634.1	747.7
mRNA:Solyc04g050470.5.1	3570.6	5769.6	638.6	0.111	-3.17	0.12	-26.37	2.89836e-153	6.7723e-149	0	0	6100.4	5455.6	5537.8	5984.7	564.3	683.5	667.9
mRNA:Solyc10g050440.2.1	5282.5	8469.8	1032.7	0.122	-3.04	0.12	-26.37	3.3958e-153	7.9343e-149	0	0	9092.5	8182.8	7714	8889.9	974.2	1014.9	1108.9
mRNA:Solyc09g074270.3.1	1987.3	132.4	4460.4	33.466	5.06	0.19	26.3	2.13348e-152	4.98467e-148	0	0	121.8	127.7	110.4	169.9	4711.5	3936.5	4733.2
mRNA:Solyc12g009200.2.1	10423	17819.9	560.4	0.031	-4.99	0.19	-26.01	3.42622e-149	8.00469e-145	0	0	16612.9	21611.7	15748.7	17306.4	549.7	459.9	671.6
mRNA:Solyc07g065900.3.1	15953.4	27689.4	305.3	0.011	-6.5	0.25	-25.99	6.04361e-149	1.41191e-144	0	0	33014.1	21454.2	21868.2	34421.2	300.1	250.2	365.6
mRNA:Solyc05g055400.5.1	2352.1	4085.7	40.8	0.01	-6.65	0.26	-25.87	1.55585e-147	3.63462e-143	0	0	3720.1	5166.7	4465.3	2990.5	37.7	48	36.6
mRNA:Solyc10g080020.3.1	1174.6	224.5	2441.5	10.91	3.45	0.13	25.84	3.36098e-147	7.85124e-143	0	0	233.9	212.1	249.3	202.6	2306	2437.3	2581.1
mRNA:Solyc06g036290.3.1	48743.4	442.5	113144	255.919	8	0.31	25.74	4.27872e-146	9.99466e-142	0	0	406.9	659.8	445.4	258	111882	93831.4	133720
mRNA:Solyc12g011450.2.1	136979	236918	3727.8	0.016	-5.99	0.23	-25.72	7.66227e-146	1.78975e-141	0	0	264982	230899	216456	235335	2452.6	4214.8	4516.1
mRNA:Solyc10g005330.3.1	2580.3	4011.8	671.7	0.167	-2.58	0.1	-25.68	1.82037e-145	4.25185e-141	0	0	4055	4189.4	3709.6	4093.4	635.5	696.8	682.8
mRNA:Solyc02g079640.3.1	798.1	1289.1	143.5	0.111	-3.17	0.12	-25.47	4.1531e-143	9.69997e-139	0	0	1336.9	1315.9	1249.1	1254.5	136.4	136.6	157.5
mRNA:Solyc02g080540.1.1	55407.8	94009.6	3938.8	0.042	-4.58	0.18	-25.39	3.11628e-142	7.27807e-138	0	0	96022.5	85512.9	86048.6	108454	3558.9	3418.3	4839.2
mRNA:Solyc03g113240.3.1	10629	17375.4	1633.8	0.094	-3.41	0.13	-25.32	1.83644e-141	4.28882e-137	0	0	17242.6	18550.9	15296.9	18411.1	1497.3	1569.3	1834.9
mRNA:Solyc02g084720.3.1	3556.2	5917.4	407.9	0.069	-3.86	0.15	-25.32	1.95577e-141	4.56732e-137	0	0	6501.8	4847.9	5845.6	6474.4	385.9	422.2	415.6
mRNA:Solyc08g079790.1.1	815.2	1381.8	59.8	0.043	-4.53	0.18	-25.22	2.61379e-140	6.10371e-136	0	0	1446.2	1493.2	1414	1173.7	63.5	51.7	64.2
mRNA:Solyc08g076220.3.1	147012	250673	8796.9	0.035	-4.83	0.19	-25.19	5.58056e-140	1.30312e-135	0	0	261502	218447	221428	301315	7345	8568.3	10477.5
mRNA:Solyc03g115980.1.1	98748.7	168328	5977	0.036	-4.82	0.19	-25.13	2.27205e-139	5.30523e-135	0	0	175992	168827	150013	178478	4648	5769.3	7513.6
mRNA:Solyc06g066030.4.1	3057.5	4833.4	689.8	0.143	-2.81	0.11	-24.94	3.08692e-137	7.20765e-133	0	0	4662.5	5223.7	5088.6	4358.6	701.5	683.5	684.3
mRNA:Solyc08g006530.5.1	3535.4	5586.1	801.1	0.143	-2.8	0.11	-24.89	8.92465e-137	2.08373e-132	0	0	6173.8	5053.8	5711.8	5405.1	806.1	804.6	792.5
mRNA:Solyc03g059170.3.1	20210.6	33506.4	2482.8	0.074	-3.75	0.15	-24.89	9.05737e-137	2.11463e-132	0	0	36359.1	35586.2	28107.2	33973.3	2276	2356.9	2815.4
mRNA:Solyc12g098190.2.1	709.6	119.3	1496.6	12.467	3.64	0.15	24.72	6.00795e-135	1.40262e-130	0	0	116.3	110.4	111.7	139	1544.5	1491	1454.4
mRNA:Solyc03g120430.3.1	9233.9	15178.2	1308	0.086	-3.54	0.14	-24.68	1.58202e-134	3.69322e-130	0	0	14938.3	14702.5	14754.1	16318.1	1092.5	1333.8	1497.6
mRNA:Solyc07g047790.3.1	10585.9	959	23421.8	24.415	4.61	0.19	24.6	1.38037e-133	3.22234e-129	0	0	723.8	1175.7	963.4	972.9	21879	22951.7	25434.6
mRNA:Solyc10g008520.3.1	4508.3	7640.4	332.3	0.043	-4.52	0.18	-24.59	1.63605e-133	3.81903e-129	0	0	7902.3	6821.1	6426	9412.2	328.4	366.9	301.5
mRNA:Solyc01g100760.2.1	1187.3	2022	74.4	0.037	-4.76	0.19	-24.57	2.39053e-133	5.57998e-129	0	0	1860	2185.2	1819.1	2223.8	57.5	76.8	88.8
mRNA:Solyc06g082970.3.1	3168.3	5305	319.4	0.06	-4.05	0.16	-24.57	2.69079e-133	6.28058e-129	0	0	6146.1	4914.9	4543.2	5615.9	289.9	310.8	357.4
mRNA:Solyc10g048060.2.1	2605	38.4	6027.2	154.626	7.27	0.3	24.54	4.9058e-133	1.14501e-128	0	0	36	32.2	27.3	58.1	4999.6	5504.3	7577.8
mRNA:Solyc03g118150.3.1	798.9	1286.4	148.8	0.116	-3.11	0.13	-24.53	7.69878e-133	1.79682e-128	0	0	1226.2	1266.2	1245.2	1408.1	152.6	144.7	149.2
mRNA:Solyc02g085940.5.1	282165	488088	7600.5	0.016	-6	0.25	-24.51	1.16736e-132	2.72437e-128	0	0	511306	470694	440928	529424	5232.9	7100.9	10467.8
mRNA:Solyc11g065350.2.1	4002	6576.8	569	0.087	-3.53	0.14	-24.5	1.34055e-132	3.12843e-128	0	0	6774.4	7089	5735.2	6708.7	490.5	602.3	614.1
mRNA:Solyc07g042550.3.1	33668.2	1908.5	76014.4	39.818	5.32	0.22	24.5	1.51982e-132	3.54665e-128	0	0	2087	1686.7	1486.7	2373.7	90446.5	72530.2	65066.5
mRNA:Solyc07g066610.3.1	104275	173951	11374.8	0.065	-3.93	0.16	-24.48	2.34865e-132	5.48058e-128	0	0	175172	162606	156900	201126	13330	10066	10728.3
mRNA:Solyc07g005370.5.1	5563.1	9540.8	259.5	0.027	-5.2	0.21	-24.39	2.09964e-131	4.89929e-127	0	0	11223.8	9669.8	7664.7	9604.8	218.7	329.2	230.6
mRNA:Solyc06g069760.3.1	2527.8	4172.5	334.8	0.08	-3.64	0.15	-24.26	5.22631e-130	1.21946e-125	0	0	4625.2	3911.6	3665.5	4487.6	301.9	369.8	332.8
mRNA:Solyc01g086740.3.1	4118.3	1360.7	7795.1	5.729	2.52	0.1	24.2	2.49555e-129	5.82261e-125	0	0	1341	1265	1459.4	1377.2	7557.7	8335.8	7491.9
mRNA:Solyc03g026110.4.1	2294.6	3836.1	239.2	0.062	-4	0.17	-24.17	4.94649e-129	1.15407e-124	0	0	3913.8	4010.8	4036.8	3383	234.1	284.2	199.2
mRNA:Solyc02g021430.1.1	1166	1939.9	134	0.069	-3.85	0.16	-24.07	4.61065e-128	1.07566e-123	0	0	2203.2	1864	1832.1	1860.5	114.9	153.5	133.6
mRNA:Solyc01g087710.2.1	1649.1	2875	14.4	0.005	-7.62	0.32	-24.04	1.08855e-127	2.53948e-123	0	0	3465.4	2325.4	2537.1	3172.2	7.7	14	21.6
mRNA:Solyc07g039190.4.1	3866.9	6202.4	752.8	0.121	-3.04	0.13	-24	2.5367e-127	5.91761e-123	0	0	6548.8	6239.4	5430.1	6591.5	688.6	775	794.7
mRNA:Solyc03g034220.3.1	424850	713010	40637.4	0.057	-4.13	0.17	-23.95	8.30857e-127	1.93814e-122	0	0	735096	710488	627056	779399	39423.1	33410.3	49078.9
mRNA:Solyc02g030480.4.1	824	1435	9.3	0.006	-7.27	0.3	-23.89	3.606e-126	8.41136e-122	0	0	1215.1	1664.3	1369.8	1490.7	8.6	6.6	12.7
mRNA:Solyc01g066680.3.1	885.7	1519.1	41.2	0.027	-5.2	0.22	-23.87	6.53927e-126	1.52528e-121	0	0	1508.5	1279.9	1562	1726	30	48	45.5
mRNA:Solyc10g006230.4.1	205356	350358	12020.6	0.034	-4.87	0.2	-23.86	8.20547e-126	1.91384e-121	0	0	390269	320924	336289	353949	9157.1	11464	15440.6
mRNA:Solyc06g061070.3.1	21907.2	36743.9	2124.8	0.058	-4.11	0.17	-23.83	1.58499e-125	3.69667e-121	0	0	39879.8	31467.5	31593.5	44035	2300	1978.9	2095.4
mRNA:Solyc01g105020.3.1	6952.1	11313.2	1137.4	0.101	-3.31	0.14	-23.82	1.89242e-125	4.41351e-121	0	0	12242.4	10069.2	10566.7	12374.6	1035.1	1127.1	1249.9
mRNA:Solyc01g067890.4.1	22575.4	37747	2346.7	0.062	-4.01	0.17	-23.75	1.0059e-124	2.34586e-120	0	0	41346.8	39640.4	31698.7	38302	2655.9	2449.9	1934.2
mRNA:Solyc09g074570.1.1	714.8	1221.4	39.2	0.032	-4.95	0.21	-23.75	1.0798e-124	2.5181e-120	0	0	1399.2	1268.7	1102.4	1115.5	30	42.8	44.8
mRNA:Solyc03g115900.5.1	154077	266914	3626.4	0.014	-6.2	0.26	-23.71	2.60951e-124	6.08512e-120	0	0	284124	244057	256136	283340	2205.7	4734.4	3939.2
mRNA:Solyc01g106210.3.1	18336.7	3284.2	38406.8	11.692	3.55	0.15	23.68	5.19674e-124	1.21178e-119	0	0	2986.6	3594.1	3042.2	3513.8	44517.9	36177.6	34524.9
mRNA:Solyc08g007040.3.1	15404.2	26246.8	947.5	0.036	-4.79	0.2	-23.67	7.59878e-124	1.77181e-119	0	0	28179.9	25119	21112.5	30575.8	861.9	812	1168.6
mRNA:Solyc04g015850.4.1	1728	2765.8	344.4	0.124	-3.01	0.13	-23.63	1.8304e-123	4.26776e-119	0	0	2672.4	3026.1	2777.4	2587.2	367.9	307.8	357.4
mRNA:Solyc05g005290.4.1	2366.6	156	5314.2	34.004	5.09	0.22	23.59	4.54736e-123	1.06022e-118	0	0	141.2	147.6	163.6	171.7	6652.1	5248.9	4041.5
mRNA:Solyc05g053850.3.1	1746.8	3044.8	16.2	0.005	-7.54	0.32	-23.54	1.5732e-122	3.66775e-118	0	0	3693.8	2301.8	2996.8	3186.8	7.7	18.5	22.4
mRNA:Solyc01g107170.2.1	1520.9	96.8	3419.8	35.511	5.15	0.22	23.45	1.47133e-121	3.43011e-117	0	0	135.6	76.9	88.3	86.3	3156.7	3795.5	3307.2
mRNA:Solyc05g007790.3.1	566.5	938.9	70.1	0.074	-3.75	0.16	-23.36	1.12559e-120	2.62397e-116	0	0	968.8	849.5	924.5	1012.9	78	65	67.2
mRNA:Solyc03g121720.2.1	4005.2	6589.6	559.5	0.085	-3.56	0.15	-23.28	7.68333e-120	1.79106e-115	0	0	5942.7	7914.9	5863.7	6637	544.6	584.6	549.2
mRNA:Solyc02g083410.4.1	2402.8	3859.2	460.8	0.119	-3.07	0.13	-23.26	1.01848e-119	2.37408e-115	0	0	3670.2	4194.3	3625.2	3947.1	497.4	402.3	482.8
mRNA:Solyc06g065990.1.1	12540.7	21816.2	173.3	0.008	-6.98	0.3	-23.25	1.56929e-119	3.65785e-115	0	0	25110.4	15495	19389.5	27270	231.5	175.7	112.7
mRNA:Solyc02g085950.5.1	274435	474512	7665.5	0.016	-5.95	0.26	-23.23	2.19845e-119	5.12415e-115	0	0	497478	495698	411073	493800	5322.9	6796.8	10876.7
mRNA:Solyc01g100930.3.1	630.8	1086.2	23.5	0.022	-5.52	0.24	-23.21	3.94554e-119	9.19587e-115	0	0	1073.9	946.3	1128.3	1196.4	16.3	22.9	31.3
mRNA:Solyc01g097860.4.1	16687	28333.9	1157.9	0.041	-4.61	0.2	-23.2	4.05438e-119	9.44913e-115	0	0	32056.4	21800.2	25986.9	33491.9	1027.4	1138.2	1308.1
mRNA:Solyc08g061480.3.1	672	144	1376.1	9.569	3.26	0.14	23.2	4.99258e-119	1.16352e-114	0	0	146.7	124	163.6	141.7	1365.2	1379.6	1383.5
mRNA:Solyc02g083810.4.1	105539	176569	10832.5	0.061	-4.03	0.17	-23.15	1.6123e-118	3.7573e-114	0	0	187021	150393	158234	210629	10986.3	9461.5	12049.8
mRNA:Solyc05g025890.3.1	1939.2	3134.2	345.8	0.11	-3.18	0.14	-23.14	1.68144e-118	3.91826e-114	0	0	3105.6	3270.4	2805.9	3354.8	309.6	386.8	341
mRNA:Solyc02g070990.1.1	64228.3	112399	1.2	0	-16.41	0.71	-23.1	4.57824e-118	1.06682e-113	0	0	111870	160407	99361.4	77955.7	0	2.2	1.5
mRNA:Solyc01g109550.2.1	481.8	822.3	27.9	0.034	-4.88	0.21	-23.06	1.09744e-117	2.55714e-113	0	0	744.6	770.2	841.4	933	25.7	32.5	25.4
mRNA:Solyc03g115230.3.1	26934.5	1093.9	61388.6	56.108	5.81	0.25	23.06	1.22391e-117	2.8517e-113	0	0	1246.9	817.3	1014.1	1297.2	72923.9	43414.3	67827.5
mRNA:Solyc06g066620.4.1	6771.7	11084	1022	0.092	-3.44	0.15	-23.04	1.9275e-117	4.49087e-113	0	0	11730.3	10409	9433.1	12763.4	1044.5	947	1074.5
mRNA:Solyc04g050730.3.1	3880.7	6781.9	12.4	0.002	-9.1	0.4	-23	4.98533e-117	1.16148e-112	0	0	5913.6	9062.1	8232.1	3919.9	10.3	8.9	17.9
mRNA:Solyc01g086920.3.1	5114.7	8900.4	67.2	0.008	-7.05	0.31	-22.98	7.03352e-117	1.6386e-112	0	0	7442.9	11077.4	11344.4	5736.7	60.9	85.6	55.2
mRNA:Solyc01g094010.3.1	1700.1	2906	92.3	0.032	-4.97	0.22	-22.94	1.69941e-116	3.95894e-112	0	0	2815	2655.3	2425.5	3728.2	78	105.6	93.3
mRNA:Solyc08g079460.3.1	622.6	1016.2	97.8	0.096	-3.38	0.15	-22.94	1.81121e-116	4.21921e-112	0	0	1096.1	926.4	1062.1	980.2	95.2	104.8	93.3
mRNA:Solyc06g074200.4.1	67532	117085	1461.2	0.012	-6.32	0.28	-22.94	1.99888e-116	4.6562e-112	0	0	123830	116532	111763	116216	835.3	1625.4	1923
mRNA:Solyc09g092690.3.1	17082	13.9	39839.3	2863.34	11.48	0.5	22.87	8.4364e-116	1.96509e-111	0	0	8.3	33.5	3.9	10	34702.2	36431.5	48384.2
mRNA:Solyc02g071020.4.1	205872	359393	1176.4	0.003	-8.25	0.36	-22.86	1.26979e-115	2.95759e-111	0	0	391868	344083	340486	361137	782.1	2027.7	719.3
mRNA:Solyc10g085610.2.1	482.5	835.7	11.5	0.014	-6.17	0.27	-22.84	1.84025e-115	4.28612e-111	0	0	921.7	863.2	734.9	823	9.4	14.8	10.4
mRNA:Solyc08g078720.3.1	773.7	87.3	1688.7	19.415	4.28	0.19	22.82	2.81092e-115	6.54664e-111	0	0	73.3	102.9	101.3	71.8	1804.3	1615	1646.9
mRNA:Solyc02g005180.3.1	2365.1	3897.2	322.4	0.083	-3.6	0.16	-22.77	8.76712e-115	2.04177e-110	0	0	4344.2	3963.7	3761.6	3519.2	367.9	270.2	329.1
mRNA:Solyc02g080810.3.1	39785.4	67643.9	2640.7	0.039	-4.68	0.21	-22.77	9.60698e-115	2.23727e-110	0	0	75740.7	62182.3	55410.7	77241.7	2796.5	2051.3	3074.4
mRNA:Solyc08g080780.4.1	1937.5	3313.1	103.4	0.031	-5	0.22	-22.76	1.13768e-114	2.6493e-110	0	0	3154	3203.4	4291.3	2603.5	97.8	95.2	117.2
mRNA:Solyc02g085100.3.1	6160.9	10286.4	660.3	0.064	-3.96	0.17	-22.72	2.77114e-114	6.45287e-110	0	0	10036.4	10191.9	8682.6	12234.7	590	624.5	766.4
mRNA:Solyc03g119690.3.1	6050.9	9913.4	901	0.091	-3.46	0.15	-22.7	4.18958e-114	9.75544e-110	0	0	10357.5	10236.6	9581.1	9478.5	842.1	775.8	1085
mRNA:Solyc03g005780.3.1	128548	224940	23.6	0	-13.21	0.58	-22.68	6.56254e-114	1.52802e-109	0	0	243771	222888	212154	220948	4.3	53.1	13.4
mRNA:Solyc03g120470.4.1	9473.2	14844.2	2311.9	0.156	-2.68	0.12	-22.63	2.04995e-113	4.77289e-109	0	0	16319.5	13798.4	14028.3	15230.7	2110.5	2370.2	2455
mRNA:Solyc04g079960.1.1	1809.5	3016.6	199.9	0.066	-3.92	0.17	-22.51	3.23169e-112	7.52401e-108	0	0	3598.3	2708.6	2641	3118.6	203.2	177.9	218.6
mRNA:Solyc01g079790.5.1	12765.2	21461.5	1170.1	0.055	-4.2	0.19	-22.5	3.94063e-112	9.17418e-108	0	0	20719.1	20963.1	20223.1	23940.7	1366.1	1266.6	877.5
mRNA:Solyc07g065410.1.1	5605.6	49.3	13014	266.876	8.06	0.36	22.45	1.26215e-111	2.93828e-107	0	0	72	67	36.4	21.8	13125	12716.6	13200.4
mRNA:Solyc05g056120.3.1	1867.1	3152.6	153	0.049	-4.36	0.19	-22.43	1.93561e-111	4.5059e-107	0	0	3711.7	3203.4	2841	2854.3	122.6	152.1	184.3
mRNA:Solyc09g089580.4.1	5851.8	100.2	13520.4	135.355	7.08	0.32	22.43	2.02618e-111	4.71654e-107	0	0	98.3	107.9	128.5	66.3	9362	12188.1	19011.2
mRNA:Solyc04g016220.5.1	2235.4	3881.5	40.5	0.01	-6.58	0.29	-22.43	2.0797e-111	4.84091e-107	0	0	4702.7	2755.7	3886.2	4181.5	24.9	45	51.5
mRNA:Solyc10g007690.3.1	147630	249416	11916.8	0.048	-4.39	0.2	-22.37	7.08373e-111	1.64881e-106	0	0	277102	221590	234044	264926	9260	11662.6	14827.9
mRNA:Solyc02g031740.3.1	723.3	1225.8	53.4	0.044	-4.52	0.2	-22.34	1.63018e-110	3.79425e-106	0	0	1378.4	1224.1	1314	986.6	49.7	50.2	60.4
mRNA:Solyc11g017010.2.1	10579.6	17359.1	1540.3	0.089	-3.49	0.16	-22.3	3.99908e-110	9.30745e-106	0	0	19538.6	14189.1	17421.1	18287.5	1382.4	1575.2	1663.3
mRNA:Solyc09g008280.2.1	12138.2	20489.2	1003.6	0.049	-4.35	0.2	-22.28	5.67528e-110	1.32081e-105	0	0	18109	22301.2	22134.4	19412.2	1092.5	1169.9	748.4
mRNA:Solyc08g077880.3.1	19276.6	31465.6	3024.6	0.096	-3.38	0.15	-22.23	1.65348e-109	3.84798e-105	0	0	29179.2	34187.3	28516.2	33979.7	2778.5	2763.6	3531.8
mRNA:Solyc07g042440.3.1	12669.8	21026.7	1527.2	0.073	-3.78	0.17	-22.23	1.68362e-109	3.91795e-105	0	0	20611.1	22301.2	18509.2	22685.2	1573.6	1228.3	1779.7
mRNA:Solyc04g082000.4.1	33338.8	56836.3	2008.8	0.035	-4.82	0.22	-22.23	1.87021e-109	4.35198e-105	0	0	58487	54723.7	40629.3	73505.3	2126.8	1843.1	2056.6
mRNA:Solyc10g005050.3.1	35053.2	57837.4	4674.1	0.081	-3.63	0.16	-22.2	3.21198e-109	7.47395e-105	0	0	61400.2	57591.1	50836.3	61522.2	4305	4080.4	5636.9
mRNA:Solyc02g077090.5.1	1193.6	2059.8	38.8	0.019	-5.73	0.26	-22.12	1.94091e-108	4.51611e-104	0	0	1893.2	2520.1	2324.2	1501.6	31.7	44.3	40.3
mRNA:Solyc04g007210.3.1	2245.4	3680.3	332.3	0.09	-3.47	0.16	-22.12	1.95065e-108	4.53858e-104	0	0	3958.1	4232.8	3159.1	3371.2	313.9	329.2	353.7
mRNA:Solyc12g008980.3.1	6041.2	9806	1021.5	0.104	-3.26	0.15	-22.12	2.04157e-108	4.74992e-104	0	0	10055.8	9860.8	9443.5	9863.7	991.3	859.9	1213.3
mRNA:Solyc02g089080.2.1	5029.8	8692.6	146.1	0.017	-5.89	0.27	-22.04	1.14858e-107	2.67217e-103	0	0	9698.7	6936.4	7553	10582.3	95.2	167.6	175.4
mRNA:Solyc06g007160.5.1	3399.3	5766.3	243.3	0.042	-4.57	0.21	-22.04	1.20571e-107	2.80496e-103	0	0	5955.1	4761.1	5685.8	6663.3	193	233.3	303.7
mRNA:Solyc12g044280.2.1	30128.7	52261.9	617.8	0.012	-6.4	0.29	-22	3.04017e-107	7.07235e-103	0	0	59693.8	56317.4	44376.6	48659.8	390.2	555.1	908.1
mRNA:Solyc10g084940.3.1	487.7	846	9.9	0.012	-6.4	0.29	-21.96	6.71784e-107	1.5627e-102	0	0	822.1	764	886.8	911.2	5.1	14.8	9.7
mRNA:Solyc10g078410.2.1	698.3	1186.5	47.5	0.04	-4.64	0.21	-21.96	6.91469e-107	1.60843e-102	0	0	1282.9	1091.4	1199.8	1171.9	45.5	62	35.1
mRNA:Solyc05g015820.4.1	2173.1	902.2	3867.5	4.287	2.1	0.1	21.94	1.01817e-106	2.36827e-102	0	0	950.8	843.3	894.6	920.2	3755.3	3819.1	4028
mRNA:Solyc01g091270.3.1	2838.3	205.9	6348.1	30.84	4.95	0.23	21.92	1.50108e-106	3.49136e-102	0	0	261.6	179.8	168.8	213.5	7197.5	4914.5	6932.3
mRNA:Solyc11g017040.2.1	6624.7	1650.8	13256.4	8.032	3.01	0.14	21.91	2.08102e-106	4.84003e-102	0	0	1763.1	1534.1	1716.5	1589.7	11644.9	12994.9	15129.4
mRNA:Solyc10g044520.3.1	112145	187808	11261.6	0.06	-4.06	0.19	-21.83	1.08512e-105	2.52365e-101	0	0	195465	184437	152054	219275	10541.2	9832.7	13410.9
mRNA:Solyc06g065380.4.1	1363.5	2296.7	119.3	0.052	-4.27	0.2	-21.83	1.19786e-105	2.78574e-101	0	0	2385.9	1851.6	2190.5	2758.9	105.5	118.8	133.6
mRNA:Solyc08g079100.3.1	866.8	1418.7	130.9	0.092	-3.44	0.16	-21.82	1.37691e-105	3.202e-101	0	0	1572.2	1226.6	1372.4	1503.4	138.9	119.6	134.3
mRNA:Solyc02g069120.3.1	1031.2	243.7	2081.1	8.546	3.1	0.14	21.67	4.20386e-104	9.77567e-100	0	0	232.5	275.3	238.9	228	2300.8	2012.2	1930.4
mRNA:Solyc10g085460.3.1	2312.8	3712.9	446	0.12	-3.06	0.14	-21.66	4.97409e-104	1.15662e-99	0	0	3930.4	3336.1	3916.1	3669.1	411.6	513	413.4
mRNA:Solyc04g082930.3.1	446.7	719.8	82.6	0.115	-3.12	0.14	-21.65	6.14321e-104	1.42842e-99	0	0	755.6	709.4	731	683.1	76.3	83.4	88.1
mRNA:Solyc11g073130.2.1	1218.7	2037.7	126.7	0.062	-4.01	0.19	-21.63	8.8574e-104	2.05943e-99	0	0	2175.6	1650.7	1994.4	2330.1	144.9	118.1	117.2
mRNA:Solyc11g008630.3.1	5621.1	9654.6	243	0.025	-5.31	0.25	-21.63	9.67909e-104	2.25039e-99	0	0	10159.6	10117.5	9912.2	8429.3	160.4	327.7	241
mRNA:Solyc10g078930.2.1	16324.2	2129	35251.1	16.56	4.05	0.19	21.62	1.2715e-103	2.95611e-99	0	0	2110.5	2595.7	1986.6	1823.2	42050.7	30838.7	32863.8
mRNA:Solyc09g090960.4.1	8690	13660.5	2062.6	0.151	-2.73	0.13	-21.58	2.79233e-103	6.49162e-99	0	0	13375.9	14593.4	11935.2	14737.4	2065.9	1921.4	2200.6
mRNA:Solyc06g083190.4.1	24571.6	5719.9	49707.3	8.689	3.12	0.14	21.58	2.85614e-103	6.63967e-99	0	0	5015.4	5590.8	6046.8	6226.4	47355.6	44912	56854.4
mRNA:Solyc12g070270.2.1	2176	3515.4	390.1	0.111	-3.17	0.15	-21.57	3.17306e-103	7.3761e-99	0	0	3458.5	3489.9	3273.4	3839.9	338.7	377.2	454.4
mRNA:Solyc11g018550.5.1	3872.5	6105.5	895.1	0.147	-2.77	0.13	-21.57	3.35206e-103	7.79187e-99	0	0	6003.6	6017.4	5610.5	6790.5	887.6	812.7	985
mRNA:Solyc07g005680.5.1	363.3	624.4	15.2	0.024	-5.36	0.25	-21.5	1.71858e-102	3.99467e-98	0	0	639.4	577.9	696	584.1	12	14.8	18.7
mRNA:Solyc02g063030.4.1	2648.8	4631.2	5.5	0.001	-9.72	0.45	-21.44	6.28265e-102	1.46028e-97	0	0	5854.1	4949.6	5185.9	2535.4	7.7	5.9	3
mRNA:Solyc01g081570.3.1	4768.4	7686	878.2	0.114	-3.13	0.15	-21.42	7.81435e-102	1.81621e-97	0	0	7759.8	8433.3	7820.5	6730.5	830.1	1007.6	797
mRNA:Solyc05g018510.3.1	3862.1	6518.5	320.2	0.049	-4.35	0.2	-21.42	8.06072e-102	1.87339e-97	0	0	6323.3	8170.4	6528.5	5051.8	282.1	319.6	358.9
mRNA:Solyc02g093980.3.1	2182	3699.9	158	0.043	-4.55	0.21	-21.39	1.49843e-101	3.48236e-97	0	0	3682.7	3542	3386.3	4188.8	134.6	210.4	129.1
mRNA:Solyc10g051373.1.1	2756.4	4720.2	138.1	0.029	-5.09	0.24	-21.38	1.90359e-101	4.42375e-97	0	0	5267.3	3973.6	4647.1	4992.7	90.9	169.8	153.7
mRNA:Solyc09g082580.5.1	816.6	1388.8	53.7	0.039	-4.69	0.22	-21.38	2.14365e-101	4.98141e-97	0	0	1595.7	1530.4	1092	1337.2	50.6	47.2	63.4
mRNA:Solyc06g071030.3.1	650.5	1077	81.8	0.076	-3.72	0.17	-21.36	2.95659e-101	6.87023e-97	0	0	1025.5	1095.1	989.4	1198.2	78.9	70.1	96.3
mRNA:Solyc05g050830.3.1	362.2	627.3	8.7	0.014	-6.16	0.29	-21.33	6.12337e-101	1.42283e-96	0	0	638	587.9	606.4	676.8	7.7	8.1	10.4
mRNA:Solyc08g083360.3.1	7068.7	12125	326.9	0.027	-5.21	0.24	-21.32	7.47213e-101	1.73615e-96	0	0	14393.1	9921.6	8726.8	15458.7	294.1	346.2	340.3
mRNA:Solyc03g118060.3.1	4216.4	10.3	9824.6	990.514	9.95	0.47	21.32	8.05981e-101	1.87262e-96	0	0	18	11.2	10.4	1.8	9423.8	6951.8	13098.2
mRNA:Solyc03g078640.1.1	1526.5	2554.7	155.6	0.061	-4.04	0.19	-21.3	1.16933e-100	2.7167e-96	0	0	2510.5	2236.1	2935.8	2536.3	151.8	189	126.1
mRNA:Solyc08g066840.3.1	1711.9	2920.2	100.9	0.035	-4.85	0.23	-21.27	2.10719e-100	4.89542e-96	0	0	2599.1	3224.5	3527.8	2329.2	106.3	117.4	79.1
mRNA:Solyc09g074475.1.1	1508.8	5	3513.8	645.459	9.33	0.44	21.24	3.84399e-100	8.92997e-96	0	0	2.8	0	6.5	10.9	3053.8	4232.5	3255
mRNA:Solyc06g068220.4.1	13686	22857.3	1457.7	0.064	-3.97	0.19	-21.22	5.81962e-100	1.3519e-95	0	0	25770.5	21317.8	19026	25315.1	1332.7	1280.7	1759.6
mRNA:Solyc01g103100.3.1	5454	9023.1	695.2	0.077	-3.7	0.17	-21.22	6.4953e-100	1.50879e-95	0	0	7855.3	9775.2	8117.8	10344.2	809.5	606.7	669.3
mRNA:Solyc06g009190.5.1	913.2	1594.6	4.6	0.003	-8.42	0.4	-21.21	8.45001e-100	1.96277e-95	0	0	1332.7	1753.6	1890.5	1401.7	4.3	5.9	3.7
mRNA:Solyc06g051400.3.1	15566.8	25704	2050.3	0.08	-3.65	0.17	-21.2	1.03821e-99	2.41146e-95	0	0	26472.2	25638.6	21792.9	28912.5	2250.2	1665.2	2235.6
mRNA:Solyc05g007780.3.1	4502.1	7700	238.3	0.031	-5.02	0.24	-21.19	1.13505e-99	2.63626e-95	0	0	8136.2	5759.5	7582.9	9321.4	277.9	177.2	259.7
mRNA:Solyc12g096320.2.1	567.4	966	35.9	0.037	-4.76	0.22	-21.19	1.24868e-99	2.90005e-95	0	0	1104.4	1000.8	931	827.6	45.5	28	34.3
mRNA:Solyc02g062500.3.1	3003.7	250.2	6675.1	26.638	4.74	0.22	21.19	1.27766e-99	2.96724e-95	0	0	280.9	241.8	179.2	298.9	7877.6	5642.3	6505.5
mRNA:Solyc09g009540.5.1	307.7	512.6	34.5	0.068	-3.89	0.18	-21.15	2.81587e-99	6.5393e-95	0	0	485.8	513.4	527.2	524.2	30	36.9	36.6
mRNA:Solyc03g045070.1.1	2362.1	4037.7	127.9	0.032	-4.98	0.24	-21.08	1.18371e-98	2.7488e-94	0	0	4204.4	2800.4	4034.2	5111.7	116.6	124.7	142.5
mRNA:Solyc02g080130.5.1	2516.9	1034.4	4493.4	4.341	2.12	0.1	21.04	3.03937e-98	7.05773e-94	0	0	989.5	1044.2	1001.1	1102.8	4237.2	4732.9	4510.1
mRNA:Solyc08g081455.1.1	587.9	52.2	1302.3	24.687	4.63	0.22	21.03	3.81383e-98	8.8557e-94	0	0	34.6	58.3	53.2	62.7	1264.1	1197.3	1445.4
mRNA:Solyc04g015750.3.1	148311	244475	20092.2	0.082	-3.6	0.17	-21	6.2226e-98	1.44483e-93	0	0	260878	231977	197026	288021	20282.3	18043	21951.2
mRNA:Solyc03g113930.3.1	26779.2	0.9	62483.7	53510.7	15.71	0.75	20.98	1.04259e-97	2.42068e-93	0	0	0	0	0	3.6	71064.7	54662.1	61724.2
mRNA:Solyc03g111610.3.1	16943.3	28505.2	1527.5	0.054	-4.22	0.2	-20.97	1.29348e-97	3.00307e-93	0	0	30738.9	28425.3	25122.1	29734.6	1131.1	1559.7	1891.6
mRNA:Solyc04g081320.4.1	6487.3	10905.2	596.8	0.055	-4.19	0.2	-20.93	2.88725e-97	6.70305e-93	0	0	10869.5	12537.2	9005.9	11208.2	489.7	556.6	744
mRNA:Solyc05g014280.4.1	15767.6	166.3	36569.3	220.426	7.78	0.37	20.91	4.28386e-97	9.94499e-93	0	0	163.3	248	176.6	77.2	32610.6	28818.4	48279
mRNA:Solyc04g079320.5.1	4155	6352.3	1225.2	0.193	-2.37	0.11	-20.82	2.73698e-96	6.35362e-92	0	0	7197.9	6042.2	5988.4	6180.9	1218.6	1192.8	1264.1
mRNA:Solyc09g047900.2.1	2787.1	4534.7	456.9	0.101	-3.31	0.16	-20.8	4.33133e-96	1.00543e-91	0	0	4812	3930.2	4134.2	5262.5	421.1	448.8	500.7
mRNA:Solyc06g083070.3.1	4870.4	8379.3	191.7	0.023	-5.45	0.26	-20.8	4.46758e-96	1.03701e-91	0	0	9044.1	9738	9679.8	5055.4	199.8	204.5	170.9
mRNA:Solyc02g079200.1.1	1104	1793	185.2	0.103	-3.27	0.16	-20.76	1.01003e-95	2.34437e-91	0	0	1624.8	1722.6	1903.5	1921.3	165.5	217.8	172.4
mRNA:Solyc01g105030.3.1	85194.5	142844	8328	0.058	-4.1	0.2	-20.75	1.27181e-95	2.95187e-91	0	0	156390	138796	131246	144946	6356.3	8053.1	10574.5
mRNA:Solyc06g073920.3.1	804.6	1357	68	0.05	-4.32	0.21	-20.72	2.34925e-95	5.45238e-91	0	0	1545.9	1346.9	1260.8	1274.5	79.8	48.7	75.4
mRNA:Solyc01g080280.3.1	128380	214861	13072.9	0.061	-4.04	0.19	-20.71	2.63076e-95	6.10548e-91	0	0	228145	217420	176039	237838	12579.6	10573.1	16065.9
mRNA:Solyc02g063150.3.1	255204	435605	14668.8	0.034	-4.89	0.24	-20.68	5.80208e-95	1.34649e-90	0	0	391825	475235	368141	507218	10777	13984.8	19244.7
mRNA:Solyc01g007100.3.1	4421.3	6553.3	1578.6	0.241	-2.05	0.1	-20.64	1.31626e-94	3.0545e-90	0	0	6597.3	6785.1	6170.2	6660.6	1483.6	1545.7	1706.6
mRNA:Solyc03g098100.4.1	558.8	11.5	1288.5	114.13	6.83	0.33	20.58	4.5102e-94	1.04659e-89	0	0	15.2	14.9	7.8	8.2	1174	1108.7	1582.7
mRNA:Solyc03g117440.3.1	1618.3	635.2	2929.1	4.604	2.2	0.11	20.57	4.87199e-94	1.1305e-89	0	0	622.8	612.7	605.1	700.4	3031.5	2906.8	2849
mRNA:Solyc01g005590.2.1	2272.3	3948.4	37.6	0.009	-6.72	0.33	-20.56	5.81349e-94	1.34891e-89	0	0	3942.9	4696.6	4518.6	2635.3	55.7	24.4	32.8
mRNA:Solyc02g089340.4.1	702.6	114.3	1487.1	13.029	3.7	0.18	20.56	6.50107e-94	1.50838e-89	0	0	106.6	129	114.3	107.2	1306.9	1420.9	1733.4
mRNA:Solyc07g049690.3.1	7474	12884.6	259.8	0.02	-5.63	0.27	-20.51	1.60654e-93	3.72734e-89	0	0	15360.4	10746.3	13529.7	11902.2	241	366.1	172.4
mRNA:Solyc04g082460.4.1	1067.6	102.6	2354.3	22.942	4.52	0.22	20.48	3.01971e-93	7.00572e-89	0	0	69.2	135.2	110.4	95.4	2311.1	2470.5	2281.2
mRNA:Solyc09g008650.3.1	3053.8	5012.6	442.2	0.088	-3.5	0.17	-20.48	3.26478e-93	7.57395e-89	0	0	5476.3	4812	4286.1	5476	379	428.1	519.4
mRNA:Solyc09g011810.3.1	25836.7	42841.1	3164.3	0.074	-3.76	0.18	-20.45	5.46401e-93	1.26754e-88	0	0	44803.9	38221.7	37431.3	50907.3	2757.9	2963.6	3771.3
mRNA:Solyc02g070940.1.1	202322	349701	5816.8	0.017	-5.91	0.29	-20.45	6.46131e-93	1.49883e-88	0	0	360092	353583	334109	351020	3155	7469.2	6826.3
mRNA:Solyc03g111670.3.1	2083.1	3325.8	426.2	0.128	-2.96	0.14	-20.44	7.23568e-93	1.67839e-88	0	0	3165.1	3742.9	3269.5	3125.9	372.2	425.2	481.3
mRNA:Solyc08g077500.4.1	2933.7	757.8	5834.9	7.701	2.95	0.14	20.43	9.28856e-93	2.15448e-88	0	0	799.9	664.7	793.3	773.1	5292	6674.2	5538.4
mRNA:Solyc02g085760.2.1	8179	13876.3	582.6	0.042	-4.57	0.22	-20.4	1.65445e-92	3.83734e-88	0	0	15963.8	12151.5	12898.6	14491.2	404.8	698.3	644.7
mRNA:Solyc03g097610.4.1	1020.6	1770.6	20.6	0.012	-6.44	0.32	-20.31	1.09667e-91	2.54351e-87	0	0	1849	2311.7	1330.9	1590.7	29.2	19.2	13.4
mRNA:Solyc03g098740.1.1	7211.2	12.8	16809.1	1307.31	10.35	0.51	20.3	1.1746e-91	2.72414e-87	0	0	15.2	11.2	10.4	14.5	9110.8	31778.3	9538.1
mRNA:Solyc05g012325.1.1	623.3	1061.6	39	0.037	-4.77	0.24	-20.27	2.30952e-91	5.35602e-87	0	0	1109.9	802.4	1043.9	1290	41.2	37.6	38.1
mRNA:Solyc04g081300.4.1	2484.2	4023.7	431.4	0.107	-3.22	0.16	-20.26	2.80512e-91	6.50507e-87	0	0	4297.2	4179.5	4038.1	3580.1	429.6	360.9	503.7
mRNA:Solyc05g055010.4.1	2850.3	170.2	6423.7	37.721	5.24	0.26	20.25	3.6184e-91	8.3907e-87	0	0	160.5	122.8	216.8	180.8	7932.5	4779.4	6559.2
mRNA:Solyc03g005770.4.1	132230	230241	1547.7	0.007	-7.22	0.36	-20.23	5.25873e-91	1.21939e-86	0	0	245234	211820	211968	251943	673.2	2100.7	1869.3
mRNA:Solyc07g007140.3.1	2645.8	715.9	5219	7.285	2.86	0.14	20.18	1.52573e-90	3.53771e-86	0	0	741.8	684.6	657	780.3	5747.4	4515.2	5394.3
mRNA:Solyc04g014510.3.1	558.2	968.9	10.8	0.011	-6.51	0.32	-20.17	1.87627e-90	4.35032e-86	0	0	730.7	1100.1	1133.5	911.2	13.7	11.1	7.5
mRNA:Solyc06g083580.4.1	1480.9	2583.8	10.4	0.004	-7.96	0.4	-20.14	2.98224e-90	6.91433e-86	0	0	2098.1	4112.5	2376.1	1748.7	11.1	10.3	9.7
mRNA:Solyc05g056080.4.1	13193.4	22899	252.7	0.011	-6.5	0.32	-20.13	3.73918e-90	8.66892e-86	0	0	25579.5	21233.4	20645.1	24137.8	142.4	394.9	220.9
mRNA:Solyc00g500316.1.1	722.1	6	1676.8	263.771	8.04	0.4	20.12	5.28918e-90	1.22619e-85	0	0	5.5	3.7	3.9	10.9	1460.4	1494	2076
mRNA:Solyc03g098140.3.1	635.8	957.1	207.2	0.217	-2.21	0.11	-20.08	1.01277e-89	2.34781e-85	0	0	938.3	966.1	962.1	962	197.2	216.3	208.2
mRNA:Solyc11g022460.3.1	1250.7	1879.8	412	0.219	-2.19	0.11	-20.08	1.08227e-89	2.50882e-85	0	0	1958.3	1799.5	1912.6	1848.6	384.2	446.6	405.2
mRNA:Solyc02g021000.3.1	1583.9	2531.6	320.2	0.127	-2.98	0.15	-20.08	1.15285e-89	2.6723e-85	0	0	2359.6	2306.8	2499.5	2960.6	294.1	322.6	344
mRNA:Solyc05g051580.3.1	805.2	1388.3	27.6	0.02	-5.64	0.28	-20.04	2.25377e-89	5.22402e-85	0	0	1584.6	1245.2	1330.9	1392.6	18.9	21.4	42.5
mRNA:Solyc06g050900.3.1	845.7	1475.1	6.6	0.004	-7.83	0.39	-20.04	2.4533e-89	5.68627e-85	0	0	1652.4	1003.3	1832.1	1412.6	8.6	6.6	4.5
mRNA:Solyc07g032786.1.1	3839.1	6103	820.7	0.134	-2.89	0.14	-20.03	3.25619e-89	7.54687e-85	0	0	6923.9	5283.2	5767.6	6437.1	847.3	749.2	865.6
mRNA:Solyc07g006620.4.1	2972.5	5084.4	156.5	0.031	-5.02	0.25	-20.02	3.93993e-89	9.13117e-85	0	0	5577.3	4076.5	4780.8	5903	104.6	194.1	170.9
mRNA:Solyc01g008790.4.1	1765.1	3064.2	32.8	0.011	-6.54	0.33	-20.01	4.32683e-89	1.00274e-84	0	0	3226	1842.9	2950	4237.8	27.4	41.3	29.8
mRNA:Solyc06g076790.1.1	10952.7	18432.6	979.4	0.053	-4.23	0.21	-20	5.10461e-89	1.18294e-84	0	0	17911.1	17402.5	15029.4	23387.4	1023.9	784.6	1129.8
mRNA:Solyc01g108630.3.1	13502.2	23388	321.2	0.014	-6.19	0.31	-19.99	7.26982e-89	1.68464e-84	0	0	19764.2	30392.3	16452.5	26943	247.8	258.3	457.4
mRNA:Solyc10g086580.2.1	629884	1.06756e+06	46312.3	0.043	-4.53	0.23	-19.92	2.83987e-88	6.58055e-84	0	0	1.08924e+06	1.00407e+06	895855	1.28108e+06	36710.6	41264.1	60962.3
mRNA:Solyc06g005590.4.1	1340.3	2222.9	163.6	0.074	-3.76	0.19	-19.91	3.08599e-88	7.15054e-84	0	0	2302.9	1830.5	2461.8	2296.5	142.4	149.8	198.5
mRNA:Solyc11g007900.3.1	4383.3	7459.9	281.2	0.038	-4.73	0.24	-19.82	1.91799e-87	4.44399e-83	0	0	6984.8	6041	8158.1	8655.5	199.8	356.5	287.3
mRNA:Solyc05g052600.4.1	58471.1	98634.6	4919.8	0.05	-4.33	0.22	-19.81	2.45349e-87	5.68449e-83	0	0	94504.3	85922.2	86443.3	127668	4522.8	4153.5	6083.1
mRNA:Solyc03g096860.3.1	749.1	261.6	1399	5.359	2.42	0.12	19.81	2.52989e-87	5.86125e-83	0	0	283.7	264.2	257.1	241.6	1459.6	1403.9	1333.5
mRNA:Solyc03g064010.4.1	333.2	558.4	32.9	0.059	-4.08	0.21	-19.8	2.75315e-87	6.37823e-83	0	0	495.5	611.4	611.6	515.1	33.4	34	31.3
mRNA:Solyc08g079170.3.1	19531.1	6137.4	37389.4	6.092	2.61	0.13	19.78	4.37632e-87	1.01382e-82	0	0	5937.1	6427.9	6462.3	5722.2	43059.2	34364	34745
mRNA:Solyc10g083300.2.1	765	1314.6	32.2	0.025	-5.35	0.27	-19.78	4.40935e-87	1.02143e-82	0	0	1808.8	1216.6	1149.1	1083.8	28.3	31	37.3
mRNA:Solyc02g088610.4.1	14720.9	3108.2	30204.4	9.717	3.28	0.17	19.78	4.53597e-87	1.05071e-82	0	0	2945	3142.7	3205.8	3139.5	32133.8	23572.4	34906.9
mRNA:Solyc04g071650.4.1	10684	17206.4	1987.5	0.115	-3.11	0.16	-19.78	4.64438e-87	1.07578e-82	0	0	18103.4	15780.3	14913.8	20028.1	2058.2	1761.9	2142.4
mRNA:Solyc10g054420.2.1	5263.5	8365.5	1127.4	0.135	-2.89	0.15	-19.78	4.73598e-87	1.09695e-82	0	0	8381.2	8789.3	6953.1	9338.6	1108.8	1056.3	1217.1
mRNA:Solyc12g055970.3.1	833.5	1452	8.7	0.006	-7.37	0.37	-19.77	5.69307e-87	1.31857e-82	0	0	1554.2	966.1	1385.4	1902.2	7.7	11.8	6.7
mRNA:Solyc02g090900.3.1	1509.9	2459.2	244.2	0.099	-3.33	0.17	-19.76	6.72244e-87	1.55692e-82	0	0	2637.8	2234.8	2194.4	2769.8	258.1	205.9	268.6
mRNA:Solyc03g097870.4.1	14528.8	23928.6	1995.7	0.083	-3.58	0.18	-19.76	6.96807e-87	1.61373e-82	0	0	27207	20312	25612.9	22582.6	1614.8	2288.2	2084.2
mRNA:Solyc02g079250.4.1	1254.7	2007.1	251.5	0.125	-3	0.15	-19.72	1.42572e-86	3.30169e-82	0	0	2046.9	2073.6	1665.9	2242	264.1	248	242.5
mRNA:Solyc10g009570.3.1	10682.9	18280.2	553.1	0.03	-5.05	0.26	-19.72	1.48353e-86	3.43542e-82	0	0	17310.4	20445.9	17563.9	17800.6	379	493.1	787.3
mRNA:Solyc04g007400.4.1	415.2	715	15.4	0.022	-5.53	0.28	-19.7	2.22264e-86	5.14676e-82	0	0	845.6	570.5	779.1	665	12	17	17.2
mRNA:Solyc05g055870.3.1	2545	174.2	5706.1	32.735	5.03	0.26	19.69	2.82096e-86	6.53193e-82	0	0	202.1	130.2	163.6	200.8	7513.1	4451	5154.1
mRNA:Solyc06g007320.3.1	8703.8	3212.3	16025.7	4.988	2.32	0.12	19.67	3.54113e-86	8.19913e-82	0	0	3498.6	2823.9	3114.9	3412	15440.5	16614.8	16021.9
mRNA:Solyc11g006200.2.1	1089.5	182.8	2298.5	12.566	3.65	0.19	19.67	4.06268e-86	9.40633e-82	0	0	146.7	203.4	201.3	179.9	2058.2	2151.7	2685.6
mRNA:Solyc09g083130.3.1	2754.8	4483.1	450.4	0.101	-3.31	0.17	-19.63	9.27584e-86	2.14754e-81	0	0	5263.2	4158.4	4079.7	4431.3	373.9	498.2	479.1
mRNA:Solyc10g008130.3.1	1245.3	266.4	2550.5	9.578	3.26	0.17	19.62	1.11758e-85	2.58731e-81	0	0	232.5	322.5	266.2	244.4	2789.7	2312.6	2549.1
mRNA:Solyc09g091430.5.1	1415.2	2446.1	40.5	0.017	-5.92	0.3	-19.6	1.48863e-85	3.44617e-81	0	0	1968	3157.5	2965.6	1693.3	42.9	31.7	47
mRNA:Solyc06g073720.3.1	2037.7	2844.1	962.5	0.338	-1.56	0.08	-19.56	3.21661e-85	7.44612e-81	0	0	2891.1	2900.8	2738.4	2846.1	975.1	966.2	946.2
mRNA:Solyc06g069880.1.1	727	1269.5	3.7	0.003	-8.36	0.43	-19.55	3.87767e-85	8.97603e-81	0	0	1331.4	1059.1	1425.7	1261.8	0	3.7	7.5
mRNA:Solyc01g059870.4.1	4337.1	6770.7	1092.2	0.161	-2.63	0.13	-19.55	4.41924e-85	1.02292e-80	0	0	7195.1	6372.1	7044	6471.6	1114.8	940.4	1221.5
mRNA:Solyc04g072740.3.1	3971.8	6726.7	298.6	0.044	-4.49	0.23	-19.53	5.89631e-85	1.36476e-80	0	0	8018.6	5041.4	6141.6	7705.3	239.3	352.8	303.7
mRNA:Solyc00g025290.1.1	1055.5	5.4	2455.7	428.773	8.74	0.45	19.52	7.14705e-85	1.65418e-80	0	0	5.5	2.5	2.6	10.9	1902.1	2273.5	3191.5
mRNA:Solyc08g016670.3.1	6142.4	1053	12928.1	12.279	3.62	0.19	19.51	9.62942e-85	2.22863e-80	0	0	884.3	1281.1	1128.3	918.4	14588.9	11494.3	12701.2
mRNA:Solyc01g098640.3.1	15974.2	26321	2178.5	0.083	-3.59	0.18	-19.5	1.15457e-84	2.67202e-80	0	0	28197.9	27296.8	21522.9	28266.6	2314.6	1734.6	2486.4
mRNA:Solyc11g008620.2.1	21380.5	35406.6	2679	0.076	-3.72	0.19	-19.48	1.56771e-84	3.62798e-80	0	0	35020.8	33802.8	30514.5	42288.1	2406.3	2333.3	3297.5
mRNA:Solyc03g115020.3.1	9023.4	14958.4	1110.1	0.074	-3.75	0.19	-19.45	3.02177e-84	6.99269e-80	0	0	17563.7	13368.1	13764.7	15137.1	925.3	1023.8	1381.2
mRNA:Solyc00g244290.1.1	603.8	5.6	1401.5	241.229	7.91	0.41	19.43	4.41917e-84	1.0226e-79	0	0	5.5	3.7	3.9	9.1	1231.5	1224.6	1748.4
mRNA:Solyc11g013260.3.1	2646.8	974.2	4876.9	5.005	2.32	0.12	19.43	4.72136e-84	1.09247e-79	0	0	876	1043	1025.8	952	5249.2	4554.3	4827.2
mRNA:Solyc09g090290.3.1	577.5	60.2	1267.3	21.038	4.39	0.23	19.42	5.12932e-84	1.18682e-79	0	0	45.7	81.9	55.8	57.2	1316.4	1105.7	1379.7
mRNA:Solyc01g109040.4.1	20398.5	34078.8	2158.1	0.063	-3.98	0.21	-19.41	5.95616e-84	1.37808e-79	0	0	34013.3	32726.3	29400.5	40175.1	2086.5	1689.6	2698.3
mRNA:Solyc09g009010.4.1	859.7	1497	9.9	0.006	-7.27	0.37	-19.41	6.10419e-84	1.41227e-79	0	0	1318.9	1950.8	1603.6	1114.6	16.3	7.4	6
mRNA:Solyc07g022900.4.1	8274.9	14006.4	633	0.045	-4.47	0.23	-19.41	6.23407e-84	1.44225e-79	0	0	14860.8	14696.3	11152.3	15316.1	580.6	482.7	835.8
mRNA:Solyc06g051960.3.1	5266.2	9126	119.9	0.013	-6.25	0.32	-19.39	9.12135e-84	2.11013e-79	0	0	9684.9	10466	10913.3	5439.7	159.5	121.1	79.1
mRNA:Solyc06g050370.1.1	382.5	651	24.7	0.038	-4.72	0.24	-19.36	1.60073e-83	3.70298e-79	0	0	662.9	508.5	703.8	728.6	26.6	25.8	21.6
mRNA:Solyc01g087420.4.1	1548.3	689.6	2693.1	3.904	1.96	0.1	19.32	3.68184e-83	8.51682e-79	0	0	708.6	646.1	690.8	713.1	2709	2548.1	2822.2
mRNA:Solyc07g045080.3.1	918.8	1600.6	9.7	0.006	-7.33	0.38	-19.29	6.06792e-83	1.40357e-78	0	0	1623.4	1235.2	1884	1659.7	2.6	16.2	10.4
mRNA:Solyc03g053110.3.1	6862.5	11133	1168.5	0.105	-3.25	0.17	-19.28	8.31691e-83	1.9237e-78	0	0	11609.9	11783.1	11047.1	10091.7	1345.5	918.2	1241.7
mRNA:Solyc10g077040.2.1	94775.8	152002	18473.7	0.122	-3.04	0.16	-19.26	1.07862e-82	2.49474e-78	0	0	161103	150262	134194	162450	16159.1	17261.4	22000.5
mRNA:Solyc03g096730.3.1	3287.5	5113.4	852.9	0.167	-2.58	0.13	-19.25	1.28671e-82	2.9759e-78	0	0	5128.9	5156.7	4784.7	5383.3	987.1	758.1	813.4
mRNA:Solyc11g072730.2.1	984	185.9	2048.1	10.976	3.46	0.18	19.2	3.38552e-82	7.82969e-78	0	0	149.5	172.4	203.9	218	1960.4	1907.3	2276.7
mRNA:Solyc01g112060.5.1	9896.9	15772.8	2062.4	0.131	-2.94	0.15	-19.19	4.1658e-82	9.63384e-78	0	0	16478.7	16474.8	13518	16619.7	2161.9	1742.7	2282.7
mRNA:Solyc01g100770.3.1	4430.1	7614.7	184	0.024	-5.37	0.28	-19.19	4.81305e-82	1.11302e-77	0	0	8583.2	6018.7	6306.5	9550.3	132.9	167.6	251.5
mRNA:Solyc11g033283.1.1	1113	1890.7	76	0.04	-4.64	0.24	-19.19	4.88265e-82	1.12906e-77	0	0	1736.9	2548.6	1816.5	1460.7	84	76	67.9
mRNA:Solyc10g008020.4.1	3818.6	6324.5	477.3	0.075	-3.73	0.19	-19.18	5.26344e-82	1.21707e-77	0	0	6777.2	5505.2	5884.5	7131.1	397.9	437	597
mRNA:Solyc07g056320.4.1	544.6	893.6	79.4	0.089	-3.49	0.18	-19.16	7.9975e-82	1.84918e-77	0	0	993.7	828.5	924.5	827.6	67.7	95.2	75.4
mRNA:Solyc06g060310.3.1	7848.3	13204.7	706.4	0.053	-4.23	0.22	-19.16	8.071e-82	1.8661e-77	0	0	13522.6	13870.4	10853.6	14572.1	932.2	625.9	561.1
mRNA:Solyc08g081330.4.1	2826	1411.1	4712.6	3.338	1.74	0.09	19.09	3.27538e-81	7.57268e-77	0	0	1350.7	1375.4	1459.4	1458.9	4957.6	4551.4	4628.7
mRNA:Solyc03g111550.4.1	1407.6	2431	43.2	0.018	-5.81	0.3	-19.08	3.81702e-81	8.82456e-77	0	0	2658.6	2267.1	1775	3023.2	25.7	56.8	47
mRNA:Solyc01g097460.3.1	25719.3	42890.8	2824	0.066	-3.92	0.21	-19.06	4.9834e-81	1.15206e-76	0	0	40549.7	44740.1	34629.2	51644	3446.6	2336.9	2688.6
mRNA:Solyc12g013810.2.1	13931.6	22808.7	2095.6	0.092	-3.44	0.18	-19.06	5.41108e-81	1.25088e-76	0	0	25398.2	21109.4	19276.6	25450.5	2446.6	1752.3	2087.9
mRNA:Solyc06g064550.3.1	19992.2	34863.8	163.3	0.005	-7.74	0.41	-19.05	6.55888e-81	1.51615e-76	0	0	36277.4	33912	24891	44374.8	65.2	178.6	246.2
mRNA:Solyc03g115540.2.1	335.5	579.1	10.6	0.018	-5.77	0.3	-19.04	7.51838e-81	1.73787e-76	0	0	718.3	566.8	524.6	506.9	11.1	9.6	11.2
mRNA:Solyc02g081330.4.1	7288.2	11936.4	1090.6	0.091	-3.45	0.18	-19	1.82056e-80	4.20804e-76	0	0	13057.5	10814.5	10991.2	12882.4	972.5	943.3	1355.9
mRNA:Solyc04g015030.5.1	346	599	8.7	0.014	-6.12	0.32	-18.96	3.63422e-80	8.39978e-76	0	0	571.6	687.1	641.4	496	12	6.6	7.5
mRNA:Solyc01g080510.3.1	4339.7	6854.9	986.3	0.144	-2.8	0.15	-18.96	3.64023e-80	8.41329e-76	0	0	6984.8	6610.3	6341.6	7482.7	827.5	1015.7	1115.6
mRNA:Solyc00g500342.1.1	963.1	3.5	2242.6	637.684	9.32	0.49	18.96	3.72565e-80	8.61035e-76	0	0	5.5	2.5	1.3	4.5	1758.9	2113.3	2855.7
mRNA:Solyc02g066930.3.1	715.9	82.1	1560.9	18.937	4.24	0.22	18.95	4.48119e-80	1.0356e-75	0	0	92.7	60.8	74	100.8	1433	1434.9	1814.8
mRNA:Solyc04g078600.3.1	4051.1	753	8448.6	11.22	3.49	0.18	18.94	4.96118e-80	1.14648e-75	0	0	743.2	706.9	805	756.7	10566.1	6796	7983.7
mRNA:Solyc08g079840.3.1	1126.4	1926.9	59.2	0.031	-5.02	0.27	-18.93	6.46701e-80	1.4944e-75	0	0	1684.3	1738.8	1860.7	2423.7	38.6	61.3	77.6
mRNA:Solyc10g038000.3.1	1043.4	440.9	1846.9	4.183	2.06	0.11	18.93	6.61907e-80	1.52947e-75	0	0	398.6	460.1	441.5	463.3	1836.9	1812.1	1891.6
mRNA:Solyc01g111830.3.1	4746.5	7854.4	602.8	0.077	-3.7	0.2	-18.93	6.79971e-80	1.57114e-75	0	0	7535.6	9770.3	7936	6175.5	536.8	679.8	591.7
mRNA:Solyc06g068980.4.1	1745.7	2533.2	695.7	0.275	-1.86	0.1	-18.91	8.99988e-80	2.07942e-75	0	0	2576.9	2362.6	2503.4	2689.8	697.2	714.5	675.3
mRNA:Solyc02g063523.1.1	5828	9134.1	1419.9	0.155	-2.69	0.14	-18.9	1.09594e-79	2.53205e-75	0	0	10832.2	9108	8012.6	8583.7	1385.8	1403.2	1470.8
mRNA:Solyc10g005400.3.1	1582.1	2766.7	2.7	0.001	-9.94	0.53	-18.9	1.21247e-79	2.80117e-75	0	0	2275.2	2695	3917.4	2179.3	0	3.7	4.5
mRNA:Solyc00g160570.1.1	1229.5	3.8	2863.8	708.915	9.47	0.5	18.87	1.99529e-79	4.60952e-75	0	0	2.8	0	5.2	7.3	2018.7	2869.9	3702.7
mRNA:Solyc02g071010.1.1	215414	376803	229.9	0.001	-10.68	0.57	-18.87	2.07086e-79	4.78388e-75	0	0	407304	383984	338082	377840	108.9	509.3	71.6
mRNA:Solyc00g160370.1.1	1220.5	3.8	2842.7	703.645	9.46	0.5	18.87	2.11855e-79	4.89386e-75	0	0	2.8	0	5.2	7.3	2006.7	2850.7	3670.6
mRNA:Solyc04g072160.3.1	2605.2	323	5648.1	17.527	4.13	0.22	18.86	2.37597e-79	5.48825e-75	0	0	369.5	343.5	351.9	227.1	6163.3	4671.7	6109.2
mRNA:Solyc12g094640.4.1	63608.5	108805	3346.5	0.031	-5.02	0.27	-18.85	2.6771e-79	6.18356e-75	0	0	113022	99411.8	89585.5	133202	2474.1	2852.2	4713.1
mRNA:Solyc08g006310.3.1	836.6	1391.6	96.7	0.069	-3.85	0.2	-18.85	2.69474e-79	6.22404e-75	0	0	1458.7	1607.3	1428.3	1071.9	110.6	90.1	89.5
mRNA:Solyc08g066180.3.1	3519.1	5349.8	1078.3	0.202	-2.31	0.12	-18.84	3.42346e-79	7.90683e-75	0	0	5396	5637.9	4932.8	5432.4	1120.8	948.5	1165.6
mRNA:Solyc02g063547.1.1	4167.3	6521.7	1028.2	0.158	-2.67	0.14	-18.81	5.82891e-79	1.34619e-74	0	0	7750.1	6497.4	5797.5	6041.9	1009.4	1038.6	1036.5
mRNA:Solyc02g092700.3.1	14092.4	23139.5	2029.7	0.088	-3.51	0.19	-18.81	6.30291e-79	1.45559e-74	0	0	26995.3	20951.9	17822.3	26788.6	2043.6	2091.1	1954.3
mRNA:Solyc05g050770.4.1	2246.3	3804.9	168.1	0.044	-4.5	0.24	-18.8	8.00905e-79	1.84953e-74	0	0	4254.3	3357.2	3324	4284.1	113.2	203	188
mRNA:Solyc06g005480.3.1	435.3	76.2	914.2	11.916	3.57	0.19	18.77	1.28781e-78	2.97382e-74	0	0	63.7	73.2	77.9	89.9	845.6	1025.3	871.6
mRNA:Solyc02g085320.1.1	260.2	34	561.7	16.552	4.05	0.22	18.76	1.73446e-78	4.00504e-74	0	0	29.1	44.6	32.5	30	571.1	559.5	554.4
mRNA:Solyc12g056780.2.1	1582.4	429.9	3119.1	7.258	2.86	0.15	18.74	2.18175e-78	5.03766e-74	0	0	418	450.2	432.4	418.8	3072.7	2653.6	3631.1
mRNA:Solyc05g053780.4.1	4271.8	1292	8244.9	6.378	2.67	0.14	18.72	3.63416e-78	8.39092e-74	0	0	1134.8	1478.3	1172.5	1382.6	8713.7	7732	8288.9
mRNA:Solyc09g082690.3.1	21154.8	1550.1	47294.3	30.501	4.93	0.26	18.71	4.31439e-78	9.96106e-74	0	0	1806.1	1132.3	1167.3	2094.8	49715.6	40610.1	51557.1
mRNA:Solyc12g005630.2.1	66177.6	109568	8323.9	0.076	-3.72	0.2	-18.7	4.97191e-78	1.14786e-73	0	0	120257	95500.2	92791.3	129723	8526.8	6761.3	9683.6
mRNA:Solyc01g087040.2.1	6819.3	11205.4	971.1	0.087	-3.53	0.19	-18.68	6.72008e-78	1.5514e-73	0	0	11478.5	13020.8	8334.7	11987.6	967.3	888	1058.1
mRNA:Solyc09g011010.3.1	4292.9	7010.8	669.1	0.095	-3.39	0.18	-18.66	1.08413e-77	2.50271e-73	0	0	6626.3	6907.9	6146.8	8362.1	630.3	577.2	799.9
mRNA:Solyc10g047300.2.1	814.2	119.7	1740.2	14.632	3.87	0.21	18.65	1.3087e-77	3.02101e-73	0	0	132.9	111.6	148	86.3	1789.7	1798.1	1632.7
mRNA:Solyc07g007800.3.1	572.7	972.6	39.5	0.041	-4.62	0.25	-18.65	1.35535e-77	3.12856e-73	0	0	1191.6	1040.5	929.7	728.6	36.9	45.8	35.8
mRNA:Solyc03g097190.3.1	3417.1	5352.9	835.9	0.156	-2.68	0.14	-18.64	1.54332e-77	3.56228e-73	0	0	5120.6	5718.6	5746.9	4825.6	957.9	747.7	802.2
mRNA:Solyc08g076470.5.1	6757.2	10838.3	1315.7	0.121	-3.04	0.16	-18.63	1.79643e-77	4.14634e-73	0	0	10208	12684.7	9551.3	10909.3	1373.8	1117.5	1455.9
mRNA:Solyc05g007090.4.1	820.5	1235.9	266.6	0.216	-2.21	0.12	-18.56	6.47736e-77	1.49497e-72	0	0	1134.8	1319.6	1258.2	1230.9	277.9	252.4	269.4
mRNA:Solyc06g068670.3.1	5343.1	8453.9	1195.5	0.141	-2.82	0.15	-18.56	6.81931e-77	1.57383e-72	0	0	8826.8	7425.1	7642.6	9920.9	1292.3	1124.9	1169.3
mRNA:Solyc11g006320.2.1	4027.6	1669.2	7172.3	4.298	2.1	0.11	18.56	7.00518e-77	1.61666e-72	0	0	1709.2	1592.4	1769.8	1605.2	6497.8	7232.3	7786.7
mRNA:Solyc04g045600.4.1	1048.4	1772.6	82.9	0.047	-4.42	0.24	-18.54	9.55608e-77	2.20526e-72	0	0	1536.2	2300.6	1928.2	1325.4	84	83.4	81.3
mRNA:Solyc11g013270.2.1	349.1	586.6	32.2	0.055	-4.18	0.23	-18.54	1.06547e-76	2.45867e-72	0	0	545.3	673.4	640.1	487.8	29.2	33.2	34.3
mRNA:Solyc02g078380.3.1	793.5	145.7	1657.2	11.376	3.51	0.19	18.53	1.25127e-76	2.88731e-72	0	0	155	157.5	125.9	144.4	1469	2001.1	1501.4
mRNA:Solyc10g054780.2.1	1611.3	2552.1	356.9	0.14	-2.84	0.15	-18.51	1.854e-76	4.27792e-72	0	0	2471.7	2697.4	2541	2498.2	362.7	415.6	292.5
mRNA:Solyc02g030450.3.1	1429	187.9	3083.7	16.454	4.04	0.22	18.49	2.43272e-76	5.61301e-72	0	0	166.1	217	232.4	136.3	3225.3	2774.7	3251.2
mRNA:Solyc12g097010.1.1	917.3	1539.8	87.3	0.057	-4.14	0.22	-18.48	2.77822e-76	6.4099e-72	0	0	1641.4	1133.5	1676.3	1707.8	94.3	96.7	70.9
mRNA:Solyc01g095670.4.1	4303.5	6579.9	1268.2	0.193	-2.38	0.13	-18.45	5.54933e-76	1.28029e-71	0	0	6100.4	6724.4	6142.9	7351.9	1151.7	1282.9	1370
mRNA:Solyc09g098290.3.1	2081.6	3522.1	160.9	0.046	-4.45	0.24	-18.44	5.89139e-76	1.35914e-71	0	0	2881.4	4515.6	4088.8	2602.6	168.9	163.1	150.7
mRNA:Solyc04g076870.4.1	23328.5	38007.1	3757.1	0.099	-3.34	0.18	-18.43	7.06766e-76	1.63044e-71	0	0	37524.4	44445	28650	41408.8	3867.6	3507.6	3896
mRNA:Solyc10g084150.2.1	488.1	845.1	12.1	0.014	-6.12	0.33	-18.42	8.96881e-76	2.06893e-71	0	0	841.4	698.2	1027.1	813.9	10.3	19.2	6.7
mRNA:Solyc02g063527.2.1	3623.4	5703.4	850.2	0.149	-2.75	0.15	-18.41	1.10375e-75	2.54601e-71	0	0	6756.4	5753.3	4982.1	5321.6	807	837	906.6
mRNA:Solyc04g074080.3.1	534.8	920.3	20.7	0.023	-5.47	0.3	-18.4	1.2143e-75	2.80091e-71	0	0	981.2	992.2	955.6	752.2	21.4	29.5	11.2
mRNA:Solyc09g075030.3.1	1273.5	331.8	2529.2	7.628	2.93	0.16	18.4	1.21576e-75	2.80415e-71	0	0	287.9	399.3	342.8	297.1	2691	2456.5	2440.1
mRNA:Solyc11g006020.2.1	6009.3	9674.9	1122	0.116	-3.11	0.17	-18.4	1.38575e-75	3.1961e-71	0	0	10572	8584.7	8621.6	10921.1	1098.5	973.6	1293.9
mRNA:Solyc03g005230.3.1	34658.8	54010.1	8857.1	0.164	-2.61	0.14	-18.38	1.99795e-75	4.60788e-71	0	0	59372.7	54195.4	49391.1	53081.2	7785	8563.1	10223.1
mRNA:Solyc03g032070.3.1	1554.2	605.1	2819.6	4.66	2.22	0.12	18.34	3.94278e-75	9.09284e-71	0	0	545.3	673.4	623.2	578.7	2908	2678.7	2872.2
mRNA:Solyc03g115820.3.1	36275.1	59343.1	5517.7	0.093	-3.43	0.19	-18.34	4.11675e-75	9.49365e-71	0	0	63737.7	55580.7	52147.7	65906.3	4841	4814.1	6898
mRNA:Solyc08g078510.3.1	4012.9	319.1	8938.1	28.043	4.81	0.26	18.33	4.42054e-75	1.01938e-70	0	0	316.9	368.3	346.7	244.4	11357.6	9439.3	6017.4
mRNA:Solyc01g100740.4.1	467.8	93.5	967	10.433	3.38	0.18	18.33	4.47465e-75	1.03181e-70	0	0	109.3	89.3	102.6	72.7	951	1017.2	932.8
mRNA:Solyc02g080570.3.1	11386.9	18050.8	2501.7	0.139	-2.85	0.16	-18.31	7.16241e-75	1.65151e-70	0	0	18517.2	15449.1	17245.8	20991	2370.3	2320	2814.7
mRNA:Solyc04g082630.3.1	58268.2	93322.7	11528.9	0.124	-3.02	0.16	-18.29	9.58199e-75	2.20932e-70	0	0	89441.8	100163	89237.5	94448.2	9374	11284.7	13928
mRNA:Solyc11g008870.2.1	5656.2	8958.4	1253.3	0.14	-2.84	0.16	-18.28	1.15141e-74	2.6547e-70	0	0	7997.8	10128.7	9970.7	7736.2	1276.1	1323.5	1160.4
mRNA:Solyc00g019980.3.1	700.9	3.9	1630.3	379.022	8.57	0.47	18.26	1.83303e-74	4.22605e-70	0	0	1.4	2.5	2.6	9.1	1275.2	1683.7	1931.9
mRNA:Solyc03g112200.1.1	916.9	1562.9	55.5	0.036	-4.81	0.26	-18.26	1.86875e-74	4.30823e-70	0	0	1901.5	1389	1577.6	1383.5	34.3	65	67.2
mRNA:Solyc05g005490.4.1	10282.3	16022.3	2628.9	0.164	-2.61	0.14	-18.25	1.90654e-74	4.39514e-70	0	0	17098.7	15976.2	13436.2	17578	2391.7	2799.8	2695.3
mRNA:Solyc02g072540.3.1	3081.5	5316.2	102	0.019	-5.7	0.31	-18.25	1.91668e-74	4.41834e-70	0	0	6559.9	4436.2	4164.1	6104.6	75.5	77.5	153
mRNA:Solyc01g103920.3.1	1645.9	34.3	3794.7	109.149	6.77	0.37	18.23	3.02826e-74	6.98045e-70	0	0	26.3	21.1	32.5	57.2	2996.3	3160	5227.9
mRNA:Solyc09g010380.3.1	830.9	1344.3	146.4	0.109	-3.2	0.18	-18.22	3.55589e-74	8.19633e-70	0	0	1109.9	1489.5	1272.5	1505.3	141.5	138	159.7
mRNA:Solyc04g063245.1.1	434.9	750.1	14.5	0.019	-5.69	0.31	-18.2	5.21434e-74	1.20185e-69	0	0	901	719.3	633.6	746.7	13.7	8.1	21.6
mRNA:Solyc00g020020.2.1	1135.3	7.3	2639.4	344.913	8.43	0.46	18.19	6.2921e-74	1.4502e-69	0	0	9.7	2.5	2.6	14.5	1923.5	2637.4	3357.2
mRNA:Solyc11g043150.2.1	1080.7	552.2	1785.2	3.231	1.69	0.09	18.19	6.29553e-74	1.45093e-69	0	0	560.5	553.1	531.1	564.1	1826.6	1745.7	1783.4
mRNA:Solyc06g083230.3.1	1905.5	2975	479.6	0.161	-2.63	0.14	-18.18	7.5887e-74	1.74889e-69	0	0	2989.3	2613.1	2865.6	3432	463.1	454	521.6
mRNA:Solyc10g078530.2.1	2501.4	4176.4	268.1	0.064	-3.96	0.22	-18.17	8.31303e-74	1.91574e-69	0	0	4472.9	3298.9	4144.6	4789.2	306.2	298.2	200
mRNA:Solyc05g007810.3.1	3005.9	1625.4	4846.7	2.983	1.58	0.09	18.17	8.38924e-74	1.93322e-69	0	0	1667.7	1608.5	1664.6	1560.7	4845.2	4633.3	5061.5
mRNA:Solyc00g500343.1.1	795.5	4.8	1849.7	358.884	8.49	0.47	18.15	1.23672e-73	2.84977e-69	0	0	5.5	2.5	1.3	10	1433	1706.6	2409.5
mRNA:Solyc04g014680.4.1	1444.5	2275.8	336	0.148	-2.76	0.15	-18.15	1.29951e-73	2.99434e-69	0	0	2388.7	2329.1	2439.8	1945.8	319	307.8	381.3
mRNA:Solyc03g114450.3.1	31488.1	52238.7	3820.7	0.073	-3.77	0.21	-18.15	1.33421e-73	3.07414e-69	0	0	48561.3	47769.9	47176	65447.6	3153.3	3561.5	4747.4
mRNA:Solyc12g036170.2.1	7437.1	12460.4	739.3	0.059	-4.08	0.22	-18.14	1.66767e-73	3.8423e-69	0	0	14606.2	9537.1	10309.6	15388.7	773.5	642.9	801.4
mRNA:Solyc06g072710.3.1	13482.1	22520.4	1431.1	0.064	-3.98	0.22	-18.08	4.37273e-73	1.00743e-68	0	0	27663.7	18082.1	18058.6	26277.1	1503.3	1229.7	1560.3
mRNA:Solyc07g047940.4.1	2534.8	4242.1	258.5	0.061	-4.04	0.22	-18.08	4.43145e-73	1.02092e-68	0	0	4752.5	4732.6	3395.4	4087.9	253.8	197.1	324.6
mRNA:Solyc03g097110.4.1	1665.9	647.4	3023.9	4.67	2.22	0.12	18.07	5.73658e-73	1.32154e-68	0	0	703	585.4	624.5	676.8	3153.3	3133.4	2784.9
mRNA:Solyc04g080430.3.1	4250.7	6756.2	910	0.135	-2.89	0.16	-18.06	6.58132e-73	1.51607e-68	0	0	8020	5967.8	6061.1	6975.8	927.9	818.6	983.5
mRNA:Solyc06g060300.1.1	537.1	32.7	1209.6	36.901	5.21	0.29	18.05	7.89641e-73	1.81894e-68	0	0	33.2	33.5	28.6	35.4	1586.5	1175.1	867.1
mRNA:Solyc08g067370.1.1	1827.8	3158.8	53.2	0.017	-5.89	0.33	-18.05	8.19698e-73	1.88809e-68	0	0	2816.3	2735.9	3301.9	3780.9	42	32.5	85.1
mRNA:Solyc07g043160.1.1	2186.3	3455.9	493.7	0.143	-2.81	0.16	-18.05	8.52401e-73	1.96333e-68	0	0	3335.3	3535.8	3257.8	3694.6	402.2	568.4	510.4
mRNA:Solyc03g034400.3.1	528.8	922.8	3.3	0.004	-8.1	0.45	-18.03	1.04728e-72	2.41209e-68	0	0	970.1	790	958.2	972.9	2.6	7.4	0
mRNA:Solyc03g005270.3.1	1689.4	756.7	2933	3.874	1.95	0.11	18.03	1.11667e-72	2.5718e-68	0	0	711.3	773.9	780.4	761.3	3184.1	2831.5	2783.4
mRNA:Solyc02g068700.3.1	1728.4	2770.9	338.3	0.122	-3.03	0.17	-18.01	1.71733e-72	3.95501e-68	0	0	2798.3	2841.3	2232	3212.2	355	308.5	351.5
mRNA:Solyc10g076710.3.1	1725.3	2961.6	76.8	0.026	-5.27	0.29	-18	2.08867e-72	4.81001e-68	0	0	3297.9	2073.6	2899.4	3575.6	75.5	103.3	51.5
mRNA:Solyc05g055740.5.1	762.2	1270.9	84	0.066	-3.92	0.22	-17.99	2.20745e-72	5.08331e-68	0	0	1444.8	1319.6	1031	1288.1	76.3	106.3	69.4
mRNA:Solyc10g009240.3.1	382.3	659.8	12.3	0.019	-5.74	0.32	-17.99	2.42401e-72	5.58178e-68	0	0	693.4	773.9	459.6	712.2	10.3	14	12.7
mRNA:Solyc03g117850.5.1	4165.4	6737.6	735.8	0.109	-3.19	0.18	-17.99	2.52402e-72	5.81181e-68	0	0	7561.9	6480	5365.1	7543.6	706.6	669.5	831.3
mRNA:Solyc06g063240.3.1	2548.7	3975.4	646.4	0.163	-2.62	0.15	-17.96	3.67381e-72	8.45895e-68	0	0	3839.1	4309.7	4083.6	3669.1	746.9	633.3	558.9
mRNA:Solyc01g107650.3.1	1253.6	2145.2	64.8	0.03	-5.05	0.28	-17.95	4.99306e-72	1.1496e-67	0	0	2127.1	2412.2	2334.6	1706.9	85.8	38.4	70.1
mRNA:Solyc06g065690.3.1	1393.3	2276.8	215.3	0.094	-3.4	0.19	-17.94	5.63285e-72	1.29685e-67	0	0	2459.3	2246	2278.8	2123	276.1	175.7	194
mRNA:Solyc05g007480.1.1	553.8	951	24.3	0.026	-5.29	0.3	-17.92	7.75404e-72	1.78513e-67	0	0	1201.3	828.5	882.9	891.2	24	34	14.9
mRNA:Solyc02g092720.1.1	346.4	566.8	52.5	0.093	-3.43	0.19	-17.91	9.75845e-72	2.24649e-67	0	0	557.7	535.8	532.4	641.3	49.7	45.8	61.9
mRNA:Solyc01g098740.4.1	978.2	1707.2	6.2	0.004	-8.11	0.45	-17.88	1.82172e-71	4.19359e-67	0	0	1750.7	1975.6	2206	896.6	5.1	8.9	4.5
mRNA:Solyc08g075990.3.1	1562.2	2494.4	319.2	0.128	-2.97	0.17	-17.87	1.93972e-71	4.46504e-67	0	0	2536.8	2688.7	2211.2	2540.9	284.7	287.1	385.8
mRNA:Solyc10g083960.2.1	542	806.8	188.9	0.234	-2.09	0.12	-17.84	3.57726e-71	8.23414e-67	0	0	823.4	826	770	807.6	180.9	197.8	188
mRNA:Solyc01g080870.3.1	1963.7	3355.9	107.4	0.032	-4.96	0.28	-17.81	5.99699e-71	1.38033e-66	0	0	3949.8	2676.3	2519	4278.7	78	124.7	119.4
mRNA:Solyc11g072380.2.1	248.3	15.1	559.3	37.23	5.22	0.29	17.81	6.40655e-71	1.47453e-66	0	0	12.5	11.2	22.1	14.5	578	487.2	612.6
mRNA:Solyc10g054820.2.1	4508.1	7880.7	11.3	0.001	-9.44	0.53	-17.79	8.18139e-71	1.88295e-66	0	0	8428.2	4200.6	5188.5	13705.4	10.3	19.2	4.5
mRNA:Solyc04g081590.5.1	1037.8	1775.6	54	0.03	-5.04	0.28	-17.79	8.3799e-71	1.92855e-66	0	0	1472.5	2200.1	1456.8	1973.1	53.2	72.3	36.6
mRNA:Solyc07g043570.3.1	5602.7	9146	878.3	0.096	-3.38	0.19	-17.78	1.09639e-70	2.52311e-66	0	0	10246.8	7369.3	8350.2	10617.7	825	789.8	1020.1
mRNA:Solyc08g069231.1.1	3118.5	1589.1	5157.7	3.243	1.7	0.1	17.77	1.23812e-70	2.84916e-66	0	0	1491.9	1606.1	1547.7	1710.6	5202.8	5293.2	4977.2
mRNA:Solyc09g092330.3.1	2968.9	4946.7	331.8	0.067	-3.9	0.22	-17.76	1.5727e-70	3.61894e-66	0	0	5235.5	5357.7	4395.2	4798.3	307	439.9	248.5
mRNA:Solyc12g100120.2.1	6975.9	11502.1	940.9	0.082	-3.61	0.2	-17.74	2.11324e-70	4.86256e-66	0	0	12288.1	8492.9	11543.1	13684.5	802.7	1012	1008.1
mRNA:Solyc03g115640.3.1	541.9	908	53.7	0.059	-4.07	0.23	-17.71	3.47931e-70	8.00554e-66	0	0	795.8	904.1	960.8	971.1	38.6	50.9	71.6
mRNA:Solyc03g095860.3.1	1115.1	1901.6	66.3	0.035	-4.84	0.27	-17.7	4.02139e-70	9.2524e-66	0	0	1970.7	2135.6	2232	1268.2	48.9	72.3	77.6
mRNA:Solyc04g071610.5.1	4035	6448.3	817.2	0.127	-2.98	0.17	-17.7	4.5006e-70	1.03545e-65	0	0	6136.4	6924	6963.5	5769.4	683.5	791.3	976.8
mRNA:Solyc04g078190.4.1	932.1	1462	225.6	0.154	-2.69	0.15	-17.69	5.30157e-70	1.21968e-65	0	0	1429.6	1617.2	1568.5	1232.7	215.2	235.5	226.1
mRNA:Solyc11g068520.3.1	1407.2	2185.1	370.1	0.169	-2.56	0.14	-17.68	5.7369e-70	1.31977e-65	0	0	2412.2	2196.4	2102.2	2029.4	417.6	320.4	372.4
mRNA:Solyc02g088230.3.1	1092.3	1700.2	281.9	0.166	-2.59	0.15	-17.68	5.88915e-70	1.35474e-65	0	0	1862.8	1452.3	1838.6	1647	300.1	274.6	270.9
mRNA:Solyc12g042570.2.1	456.5	97.1	935.8	9.693	3.28	0.19	17.66	8.70651e-70	2.00276e-65	0	0	103.8	109.1	97.4	78.1	964.8	1009	833.5
mRNA:Solyc05g052590.1.1	1014.6	1671.7	138.6	0.083	-3.59	0.2	-17.64	1.16663e-69	2.68348e-65	0	0	1795	1398.9	1408.8	2083.9	132.1	137.3	146.3
mRNA:Solyc06g076770.3.1	1014.9	1649.2	169.1	0.103	-3.28	0.19	-17.62	1.70469e-69	3.92095e-65	0	0	1746.5	1570.1	1790.5	1489.8	129.5	197.1	180.6
mRNA:Solyc06g076020.3.1	12276.6	790.5	27591.2	34.899	5.13	0.29	17.6	2.26003e-69	5.19806e-65	0	0	1116.8	486.2	627.1	932	29215.5	26562.6	26995.6
mRNA:Solyc03g114930.3.1	5621.2	9244.9	789.7	0.085	-3.55	0.2	-17.6	2.27366e-69	5.22919e-65	0	0	8573.6	9560.7	8136	10709.4	802.7	604.5	961.9
mRNA:Solyc11g007000.2.1	510.4	60.9	1109.7	18.26	4.19	0.24	17.6	2.48995e-69	5.7264e-65	0	0	41.5	76.9	75.3	50	1135.4	1040	1153.6
mRNA:Solyc04g078610.4.1	6389.8	10190.1	1322.8	0.13	-2.95	0.17	-17.59	2.93698e-69	6.75417e-65	0	0	9719.5	11626.9	11178.2	8235.8	1213.5	1302.8	1452.1
mRNA:Solyc02g063010.3.1	1868.2	2851.4	557.3	0.195	-2.36	0.13	-17.58	3.76803e-69	8.66495e-65	0	0	3127.7	2771.8	2559.2	2946.9	608	562.5	501.5
mRNA:Solyc03g026310.4.1	3228.7	4719.9	1240.5	0.263	-1.93	0.11	-17.56	5.43285e-69	1.24928e-64	0	0	4997.4	4774.8	4214.7	4892.8	1179.2	1291	1251.4
mRNA:Solyc03g063560.3.1	73644.2	121152	10300	0.085	-3.56	0.2	-17.55	5.5331e-69	1.27228e-64	0	0	124367	117235	102300	140708	8211.2	9806.9	12881.8
mRNA:Solyc02g081960.3.1	3010.4	1505	5017.6	3.332	1.74	0.1	17.51	1.139e-68	2.6189e-64	0	0	1401.9	1465.9	1576.3	1576.1	5080.2	4759.5	5213
mRNA:Solyc05g009570.3.1	2467.4	3873.5	592.6	0.153	-2.71	0.15	-17.51	1.1444e-68	2.63121e-64	0	0	3588.6	4457.3	3374.6	4073.4	592.6	535.9	649.2
mRNA:Solyc07g009350.4.1	1036.5	279.3	2046.3	7.331	2.87	0.16	17.48	1.93962e-68	4.45939e-64	0	0	242.2	338.6	279.2	257.1	1860.1	2119.2	2159.5
mRNA:Solyc07g066080.3.1	2176.5	314.8	4658.8	14.765	3.88	0.22	17.46	2.89012e-68	6.64439e-64	0	0	287.9	259.2	283.1	428.8	4529.7	5340.4	4106.4
mRNA:Solyc09g007440.3.1	712.3	68.8	1570.3	22.915	4.52	0.26	17.46	2.93117e-68	6.73846e-64	0	0	56.7	95.5	70.1	52.7	1389.3	1418.7	1902.8
mRNA:Solyc08g014430.3.1	338.4	586	8.3	0.014	-6.17	0.35	-17.46	2.95807e-68	6.80001e-64	0	0	658.8	587.9	610.3	486.9	14.6	5.9	4.5
mRNA:Solyc07g055740.1.1	2255.8	3946.7	1.2	0	-11.58	0.66	-17.46	3.04821e-68	7.00692e-64	0	0	3663.3	3795	4505.6	3822.7	0	1.5	2.2
mRNA:Solyc06g084390.3.1	1420.2	326.3	2878.7	8.838	3.14	0.18	17.43	4.68095e-68	1.07596e-63	0	0	380.6	344.8	299.9	279.8	3372.8	2570.2	2693.1
mRNA:Solyc09g014280.1.1	425.6	685	80	0.117	-3.1	0.18	-17.41	7.48609e-68	1.72068e-63	0	0	710	745.4	701.2	583.2	72.9	90.1	76.9
mRNA:Solyc01g087190.4.1	1858.1	3040.2	282	0.093	-3.43	0.2	-17.4	7.7506e-68	1.7814e-63	0	0	3754.7	2606.9	2478.7	3320.3	283.9	262	300
mRNA:Solyc12g098890.2.1	5022.7	8079.6	946.8	0.117	-3.09	0.18	-17.4	8.28601e-68	1.90437e-63	0	0	7826.2	9614	6828.5	8049.6	862.7	862.9	1114.8
mRNA:Solyc01g090690.5.1	3204.1	1702.5	5206.2	3.056	1.61	0.09	17.4	8.60644e-68	1.97793e-63	0	0	1604	1661.9	1739.9	1804.1	5130	5064.4	5424.2
mRNA:Solyc08g076820.3.1	2366.3	4074	89.3	0.022	-5.51	0.32	-17.39	1.02856e-67	2.36374e-63	0	0	3771.3	5599.5	4486.1	2439.1	98.6	65.7	103.7
mRNA:Solyc01g110640.2.1	252.1	51.5	519.6	10.072	3.33	0.19	17.36	1.57878e-67	3.62804e-63	0	0	59.5	45.9	44.1	56.3	499.1	523.3	536.5
mRNA:Solyc04g049680.2.1	1227.2	1885.5	349.5	0.186	-2.43	0.14	-17.36	1.7769e-67	4.08315e-63	0	0	1930.6	1723.9	2121.6	1766	319.9	380.9	347.7
mRNA:Solyc10g085980.2.1	1295.5	2028.4	318.2	0.157	-2.67	0.15	-17.34	2.22073e-67	5.1028e-63	0	0	2237.8	1945.9	1794.4	2135.7	296.7	292.3	365.6
mRNA:Solyc01g094460.3.1	1461	2458.9	130.5	0.053	-4.23	0.24	-17.33	2.81153e-67	6.46004e-63	0	0	2307	3100.5	2087.9	2340.1	95.2	128.4	167.9
mRNA:Solyc05g007980.4.1	2460	3959.1	461.1	0.116	-3.1	0.18	-17.29	6.03995e-67	1.38774e-62	0	0	4515.8	3488.7	3627.8	4204.2	455.4	383.8	544
mRNA:Solyc01g008320.3.1	2439.3	1103.4	4220.6	3.823	1.93	0.11	17.28	7.11851e-67	1.63548e-62	0	0	1177.7	1035.6	1010.2	1190	4234.7	4338	4089.2
mRNA:Solyc01g107350.3.1	943.8	1573.6	104.1	0.066	-3.92	0.23	-17.27	8.35053e-67	1.91845e-62	0	0	1515.4	1707.8	1902.2	1169.1	86.6	114.4	111.2
mRNA:Solyc06g076120.3.1	607.2	1013.1	66.1	0.065	-3.93	0.23	-17.26	9.26366e-67	2.12814e-62	0	0	881.6	1157.1	1097.2	916.6	49.7	64.2	84.3
mRNA:Solyc08g075080.3.1	296.8	515.4	5.3	0.01	-6.63	0.38	-17.25	1.03905e-66	2.3869e-62	0	0	447	611.4	538.9	464.2	7.7	3.7	4.5
mRNA:Solyc07g018240.1.1	920.3	1604	8.8	0.005	-7.51	0.44	-17.24	1.41642e-66	3.25366e-62	0	0	1306.4	2331.6	1929.5	848.5	8.6	9.6	8.2
mRNA:Solyc03g112280.3.1	714.7	74.9	1567.7	21.053	4.4	0.26	17.22	1.75659e-66	4.03488e-62	0	0	102.4	50.8	81.8	64.5	1344.7	1586.3	1772.2
mRNA:Solyc07g064560.4.1	1310.5	295.2	2664.2	9.033	3.18	0.18	17.22	1.84523e-66	4.2383e-62	0	0	268.5	259.2	384.3	268.9	2740.8	2466.1	2785.6
mRNA:Solyc04g079550.4.1	3655.4	5285.2	1482.3	0.28	-1.83	0.11	-17.22	1.92148e-66	4.41325e-62	0	0	5319.9	5549.9	5082.1	5188.9	1498.2	1604	1344.7
mRNA:Solyc01g006680.4.1	250.3	10.8	569.8	53.482	5.74	0.33	17.14	7.40774e-66	1.70134e-61	0	0	13.8	11.2	9.1	9.1	677.5	566.9	464.9
mRNA:Solyc04g078320.4.1	2534.7	1367.7	4090.7	2.993	1.58	0.09	17.13	9.23809e-66	2.12162e-61	0	0	1419.9	1294.8	1447.8	1308.1	4141.2	4015.5	4115.3
mRNA:Solyc01g095530.2.1	7235.3	12221.3	587.3	0.048	-4.38	0.26	-17.11	1.20015e-65	2.75614e-61	0	0	14074.8	10893.9	10919.8	12996.9	380.8	771.4	609.7
mRNA:Solyc06g076480.5.1	1890.8	2960.2	464.8	0.157	-2.67	0.16	-17.11	1.20299e-65	2.76255e-61	0	0	3105.6	2764.4	2603.4	3367.5	452.8	418.5	523.1
mRNA:Solyc06g074510.5.1	2696.8	4452	356.7	0.08	-3.64	0.21	-17.11	1.23737e-65	2.84138e-61	0	0	5073.6	3897.9	3931.7	4904.6	285.6	328.5	455.9
mRNA:Solyc01g005985.2.1	2045	3497.2	108.8	0.031	-5	0.29	-17.09	1.66887e-65	3.83207e-61	0	0	3691	4797.1	3100.7	2400.1	85.8	99.6	141
mRNA:Solyc09g091100.4.1	2378.4	3880.4	375.6	0.097	-3.37	0.2	-17.08	1.97085e-65	4.52528e-61	0	0	3772.6	3875.6	3494.1	4379.5	289.9	367.6	469.4
mRNA:Solyc03g093830.3.1	5960.1	9262	1557.6	0.168	-2.57	0.15	-17.08	1.99599e-65	4.5828e-61	0	0	10493.1	8567.3	8207.4	9780.1	1462.1	1446.8	1764
mRNA:Solyc02g067320.3.1	1296.1	2067.1	268.2	0.13	-2.94	0.17	-17.08	2.14068e-65	4.91479e-61	0	0	2163.1	2077.3	2264.5	1763.3	220.4	279.8	304.5
mRNA:Solyc11g068530.1.1	754	1273.3	61.6	0.048	-4.37	0.26	-17.08	2.21111e-65	5.07627e-61	0	0	1786.7	1015.7	1163.4	1127.4	66	57.6	61.2
mRNA:Solyc11g066520.3.1	855.9	1428.9	92	0.064	-3.96	0.23	-17.07	2.30651e-65	5.29507e-61	0	0	1620.6	1154.6	1360.8	1579.8	120.1	81.2	74.6
mRNA:Solyc06g082230.4.1	225.6	11.9	510.5	43.303	5.44	0.32	17.07	2.48006e-65	5.69323e-61	0	0	18	11.2	6.5	11.8	522.3	447.3	561.9
mRNA:Solyc09g064720.3.1	1751.2	2661.7	537.2	0.202	-2.31	0.14	-17.06	3.03352e-65	6.96345e-61	0	0	2781.7	2413.4	2638.4	2813.4	554	468	589.5
mRNA:Solyc02g091220.1.1	5832.3	770.6	12581.2	16.32	4.03	0.24	17.04	3.83395e-65	8.80046e-61	0	0	640.8	813.6	802.4	825.8	14848.7	14435.8	8459
mRNA:Solyc02g080230.3.1	389.8	676.8	7	0.011	-6.56	0.38	-17.04	4.4475e-65	1.02083e-60	0	0	739	584.1	712.8	671.3	3.4	14	3.7
mRNA:Solyc11g067060.3.1	1360.7	2161.7	292.8	0.135	-2.89	0.17	-17.03	5.3252e-65	1.22224e-60	0	0	2179.7	1896.3	2028.2	2542.7	329.3	294.5	254.5
mRNA:Solyc04g079680.4.1	1912.7	3063.1	378.9	0.124	-3.02	0.18	-17.02	6.05557e-65	1.38981e-60	0	0	3383.8	2907	2677.4	3284	409.9	423.7	303
mRNA:Solyc07g006520.3.1	4523	6910.4	1339.8	0.194	-2.37	0.14	-17.02	6.31224e-65	1.44866e-60	0	0	6155.8	6972.4	6793.4	7719.8	1262.3	1244.5	1512.6
mRNA:Solyc05g012790.4.1	1449.2	2460.5	100.7	0.041	-4.61	0.27	-17.01	6.36967e-65	1.46178e-60	0	0	2089.8	3294	2717.6	1740.5	84	99.6	118.6
mRNA:Solyc04g011510.5.1	18495.1	27519.1	6463.1	0.235	-2.09	0.12	-17	8.8822e-65	2.03829e-60	0	0	29374.3	26952	24187.2	29562.9	6889.7	6491.9	6007.7
mRNA:Solyc02g021640.3.1	1384.6	2007.9	553.5	0.276	-1.86	0.11	-16.99	1.00349e-64	2.3027e-60	0	0	2056.5	1864	2169.7	1941.3	573.7	531.5	555.2
mRNA:Solyc09g061310.3.1	4752	1739.6	8768.6	5.041	2.33	0.14	16.99	1.01108e-64	2.32002e-60	0	0	1922.3	1676.7	1615.3	1744.2	9957.2	7797.7	8550.8
mRNA:Solyc01g079710.3.1	1492.9	450.4	2883	6.401	2.68	0.16	16.98	1.0846e-64	2.48861e-60	0	0	377.8	502.3	484.3	437	2680.7	2727.4	3240.8
mRNA:Solyc03g082610.1.1	1602.1	2400.8	537.1	0.224	-2.16	0.13	-16.98	1.10426e-64	2.53362e-60	0	0	2654.4	2314.2	2271	2363.7	589.1	486.4	535.8
mRNA:Solyc10g084380.1.1	671	1164.2	13.4	0.011	-6.45	0.38	-16.98	1.14448e-64	2.62578e-60	0	0	791.6	1618.5	1125.7	1121	18	6.6	15.7
mRNA:Solyc11g011260.1.1	5415.5	8863.4	818.3	0.092	-3.44	0.2	-16.96	1.53802e-64	3.52852e-60	0	0	9666.9	10074.1	9479.9	6232.7	753.8	847.4	853.7
mRNA:Solyc00g500260.1.1	545.5	5.2	1265.9	231.039	7.85	0.46	16.96	1.76308e-64	4.04469e-60	0	0	5.5	2.5	3.9	9.1	915.9	1154.4	1727.5
mRNA:Solyc07g056140.3.1	14777.9	24463.1	1864.2	0.076	-3.71	0.22	-16.96	1.76588e-64	4.05092e-60	0	0	25234.9	18678.6	23034.2	30904.7	1508.5	1968.6	2115.5
mRNA:Solyc03g116280.3.1	561.3	974.4	10.5	0.011	-6.55	0.39	-16.95	2.04534e-64	4.6918e-60	0	0	1151.4	993.4	1180.3	572.3	12.9	6.6	11.9
mRNA:Solyc09g011480.3.1	990.4	1607	168.2	0.105	-3.26	0.19	-16.94	2.29175e-64	5.25681e-60	0	0	1404.7	1978.1	1494.5	1550.7	188.7	174.2	141.8
mRNA:Solyc08g080340.3.1	1135.6	1691.9	393.9	0.233	-2.1	0.12	-16.94	2.45978e-64	5.642e-60	0	0	1539	1851.6	1710	1667	364.5	403	414.1
mRNA:Solyc03g082890.4.1	3751.8	6092	631.5	0.104	-3.27	0.19	-16.93	2.59155e-64	5.94397e-60	0	0	6279	5905.8	4628.9	7554.5	650.9	586.8	656.7
mRNA:Solyc10g086170.1.1	2121.5	3433.8	371.8	0.108	-3.21	0.19	-16.91	3.91438e-64	8.97763e-60	0	0	4156	3074.5	2799.4	3705.5	329.3	381.6	404.4
mRNA:Solyc03g005760.1.1	210425	361320	9232.6	0.026	-5.29	0.31	-16.91	3.94366e-64	9.04439e-60	0	0	380487	344841	363990	355961	4668.6	12459	10570.1
mRNA:Solyc03g026220.3.1	3317.5	5159.4	861.4	0.167	-2.58	0.15	-16.91	4.07612e-64	9.34778e-60	0	0	6043.7	5315.5	4941.8	4336.8	854.1	913.8	816.4
mRNA:Solyc06g053830.3.1	873.5	1519.5	12.3	0.008	-6.93	0.41	-16.9	4.41733e-64	1.01298e-59	0	0	2020.6	1478.3	1092	1487.1	3.4	16.2	17.2
mRNA:Solyc04g080010.5.1	755.4	1307.6	19.1	0.015	-6.1	0.36	-16.9	4.61471e-64	1.0582e-59	0	0	1844.8	1060.4	1477.6	847.6	18	25.1	14.2
mRNA:Solyc04g080750.5.1	228.2	372.6	35.7	0.095	-3.39	0.2	-16.89	4.97868e-64	1.14161e-59	0	0	340.5	395.6	390.8	363.4	38.6	30.3	38.1
mRNA:Solyc09g011720.3.1	715.7	1247.3	6.9	0.006	-7.49	0.44	-16.89	5.11352e-64	1.17248e-59	0	0	1300.9	1923.5	876.4	888.4	5.1	5.9	9.7
mRNA:Solyc12g014470.2.1	985.9	150.5	2099.8	13.903	3.8	0.22	16.88	5.90866e-64	1.35474e-59	0	0	107.9	140.1	177.9	176.2	2103.6	1784.8	2411
mRNA:Solyc12g089000.2.1	1163.6	212.8	2431.3	11.433	3.52	0.21	16.88	6.27466e-64	1.43859e-59	0	0	245	162.5	224.6	218.9	2577	1959.8	2757.2
mRNA:Solyc11g008910.2.1	765.6	1244.6	127	0.102	-3.29	0.2	-16.87	7.90799e-64	1.81299e-59	0	0	1230.3	1433.7	1263.4	1051	116.6	110	154.5
mRNA:Solyc02g055440.4.1	3694.4	6046.9	557.6	0.092	-3.44	0.2	-16.86	8.60756e-64	1.97328e-59	0	0	6993.1	4399	5735.2	7060.3	549.7	527	596.2
mRNA:Solyc03g083960.3.1	3695.7	5893.7	765	0.13	-2.95	0.17	-16.85	9.91066e-64	2.27192e-59	0	0	6490.7	6311.4	5563.8	5208.9	685.2	932.3	677.6
mRNA:Solyc09g065180.3.1	31832.5	52482.8	4298.8	0.082	-3.61	0.21	-16.84	1.25383e-63	2.87416e-59	0	0	50685.7	48814.2	45140.1	65291.3	3899.3	3557.1	5439.9
mRNA:Solyc03g082660.3.1	3436.5	5544.7	625.6	0.113	-3.15	0.19	-16.84	1.2788e-63	2.93127e-59	0	0	4982.2	6633.8	5996.2	4566.7	640.6	693.8	542.5
mRNA:Solyc07g008180.4.1	540.6	901.1	59.9	0.067	-3.9	0.23	-16.83	1.3731e-63	3.14729e-59	0	0	1072.6	822.3	958.2	751.3	46.3	73.8	59.7
mRNA:Solyc03g006880.3.1	2978.5	5122	120.5	0.024	-5.41	0.32	-16.82	1.61507e-63	3.70173e-59	0	0	4100.6	5734.7	4344.6	6308.1	74.6	181.6	105.2
mRNA:Solyc01g086970.5.1	3925.1	1356.2	7350.1	5.417	2.44	0.14	16.82	1.69704e-63	3.88945e-59	0	0	1447.6	1183.1	1240	1554.3	7711.2	6816.7	7522.5
mRNA:Solyc07g009170.5.1	439.8	724.7	59.9	0.083	-3.59	0.21	-16.8	2.25563e-63	5.16945e-59	0	0	632.5	897.9	663.5	704.9	50.6	63.5	65.7
mRNA:Solyc01g100650.3.1	8658.3	13674.2	1970.5	0.144	-2.79	0.17	-16.77	3.79034e-63	8.68633e-59	0	0	14938.3	13226.7	11312	15219.8	1736.6	1930.2	2244.6
mRNA:Solyc05g054405.2.1	639.6	1032	116.4	0.113	-3.15	0.19	-16.76	4.87282e-63	1.11665e-58	0	0	1025.5	1273.7	886.8	942	118.3	121.1	109.7
mRNA:Solyc02g094120.3.1	10397.7	15679.6	3355.2	0.214	-2.22	0.13	-16.73	8.03372e-63	1.84093e-58	0	0	17421.1	15621.5	14037.4	15638.6	2977.5	3434.6	3653.4
mRNA:Solyc10g085130.2.1	440.5	21.4	999.3	45.911	5.52	0.33	16.73	8.15138e-63	1.86781e-58	0	0	19.4	17.4	16.9	31.8	1041.1	724.1	1232.7
mRNA:Solyc11g011340.2.1	6053.5	25.2	14091.2	549.93	9.1	0.54	16.73	8.21911e-63	1.88324e-58	0	0	27.7	7.4	10.4	55.4	15406.1	14925.9	11941.6
mRNA:Solyc05g005460.3.1	6967.3	1485.8	14276	9.604	3.26	0.2	16.72	9.44671e-63	2.16443e-58	0	0	1485	1154.6	1463.3	1840.5	16391.5	13323.4	13113.1
mRNA:Solyc03g114340.3.1	11980.9	18602.4	3152.3	0.169	-2.56	0.15	-16.72	1.00366e-62	2.29948e-58	0	0	20292.8	17359.1	15578.6	21179	2907.1	3253.7	3296
mRNA:Solyc01g097190.4.1	2240.5	883.1	4050.3	4.582	2.2	0.13	16.71	1.11417e-62	2.55255e-58	0	0	824.8	859.5	857	991.1	3772.4	3879.7	4498.9
mRNA:Solyc03g120710.2.1	3485.8	5479.4	827.5	0.151	-2.73	0.16	-16.71	1.18295e-62	2.71003e-58	0	0	5703.2	4779.7	4792.5	6642.4	819	805.3	858.1
mRNA:Solyc09g075950.1.1	13254.7	108	30783.7	285.079	8.16	0.49	16.69	1.5444e-62	3.53791e-58	0	0	94.1	110.4	122.1	105.4	58208.1	23852.9	10290.2
mRNA:Solyc05g015490.5.1	1628.1	2727.6	162.2	0.059	-4.07	0.24	-16.68	1.79462e-62	4.11093e-58	0	0	3000.4	2654	1934.7	3321.2	196.4	158	132.1
mRNA:Solyc03g120140.3.1	1637.2	927.5	2583.5	2.784	1.48	0.09	16.68	1.81947e-62	4.16768e-58	0	0	941.1	917.7	897.2	953.8	2691.9	2518.5	2540.1
mRNA:Solyc01g008530.3.1	650.7	1032.4	141.8	0.137	-2.87	0.17	-16.68	1.91617e-62	4.38899e-58	0	0	999.2	1128.6	997.2	1004.7	164.7	112.9	147.7
mRNA:Solyc01g057780.3.1	4340.4	2322.1	7031.5	3.028	1.6	0.1	16.68	1.94236e-62	4.44878e-58	0	0	2348.6	2289.4	2268.4	2381.9	6915.4	6575.3	7603.9
mRNA:Solyc01g088530.2.1	396.9	627.5	89.5	0.143	-2.81	0.17	-16.66	2.47577e-62	5.67026e-58	0	0	615.9	633.7	627.1	633.2	81.5	108.5	78.4
mRNA:Solyc05g006810.4.1	356.2	58.4	753.4	12.941	3.69	0.22	16.66	2.58344e-62	5.9166e-58	0	0	69.2	68.2	41.5	54.5	813	668.8	778.3
mRNA:Solyc01g098990.5.1	4158.6	6520.8	1009.1	0.155	-2.69	0.16	-16.65	3.2587e-62	7.46275e-58	0	0	6623.6	6369.7	5807.9	7281.9	1069.4	827.5	1130.5
mRNA:Solyc06g075780.3.1	310.2	45.4	663.3	14.715	3.88	0.23	16.65	3.26683e-62	7.48104e-58	0	0	55.4	49.6	36.4	40	759.8	662.1	567.9
mRNA:Solyc07g063650.4.1	2865.7	1353.3	4882.3	3.607	1.85	0.11	16.64	3.76353e-62	8.61811e-58	0	0	1202.7	1433.7	1393.2	1383.5	4687.4	4794.9	5164.5
mRNA:Solyc03g117740.3.1	5915.4	9401.9	1266.7	0.135	-2.89	0.17	-16.62	4.63316e-62	1.0609e-57	0	0	8837.9	9415.6	9118.9	10235.2	1182.6	1046.7	1570.8
mRNA:Solyc08g077380.4.1	562.7	967.9	22.3	0.023	-5.44	0.33	-16.62	4.66194e-62	1.06744e-57	0	0	766.7	776.4	956.9	1371.7	18	30.3	18.7
mRNA:Solyc02g091560.3.1	148666	245532	19513.2	0.079	-3.65	0.22	-16.62	5.07971e-62	1.16305e-57	0	0	288912	202522	211542	279150	16063.9	18093.2	24382.4
mRNA:Solyc08g041820.3.1	3738.7	5922.3	827.3	0.14	-2.84	0.17	-16.62	5.33383e-62	1.22118e-57	0	0	6638.8	5065	5618.3	6367.2	683.5	896.1	902.2
mRNA:Solyc03g116730.5.1	14408.6	24442.9	1029.5	0.042	-4.57	0.27	-16.62	5.39666e-62	1.23551e-57	0	0	22790.9	31246.8	22230.5	21503.4	740.9	882.1	1465.6
mRNA:Solyc03g096850.4.1	13079.2	20698.5	2920.1	0.141	-2.83	0.17	-16.61	5.76939e-62	1.32079e-57	0	0	21953.6	19242.9	17413.3	24184.1	3240.7	2525.9	2993.8
mRNA:Solyc08g006010.3.1	381	137.9	705.2	5.121	2.36	0.14	16.61	6.11931e-62	1.40083e-57	0	0	143.9	140.1	135	132.6	694.6	668	752.9
mRNA:Solyc01g108250.3.1	1177.6	473.4	2116.7	4.473	2.16	0.13	16.6	7.20934e-62	1.65029e-57	0	0	505.1	413	494.7	480.6	2190.2	2214.4	1945.4
mRNA:Solyc10g006530.4.1	1087.3	1862.8	53.2	0.028	-5.13	0.31	-16.59	7.94902e-62	1.81953e-57	0	0	1839.3	1676.7	1572.4	2362.8	78	31.7	50
mRNA:Solyc10g150145.2.1	2658.9	4188.4	619.4	0.148	-2.76	0.17	-16.59	8.86663e-62	2.02948e-57	0	0	3938.7	4432.5	4756.2	3626.4	596	717.5	544.7
mRNA:Solyc07g039310.1.1	265.7	460.7	5.6	0.012	-6.34	0.38	-16.57	1.13967e-61	2.60847e-57	0	0	484.4	473.8	525.9	358.8	3.4	8.1	5.2
mRNA:Solyc06g071830.2.1	550.8	62.5	1201.8	19.209	4.26	0.26	16.55	1.51361e-61	3.4642e-57	0	0	76.1	54.6	53.2	66.3	1387.5	1349.3	868.6
mRNA:Solyc09g091250.4.1	1140.2	1722.4	363.9	0.211	-2.24	0.14	-16.55	1.58898e-61	3.63654e-57	0	0	1681.5	1955.8	1619.1	1633.4	349	397.9	344.7
mRNA:Solyc01g102820.4.1	1361.7	2066.3	422.3	0.204	-2.29	0.14	-16.55	1.72697e-61	3.95217e-57	0	0	2221.2	2113.3	2074.9	1855.9	475.1	414.1	377.6
mRNA:Solyc02g093640.3.1	2171.5	3300.2	666.6	0.202	-2.31	0.14	-16.52	2.80088e-61	6.40953e-57	0	0	3273	3842.1	3164.3	2921.5	674	697.5	628.3
mRNA:Solyc01g056520.3.1	2134.1	1150.4	3445.6	2.993	1.58	0.1	16.49	3.99792e-61	9.14844e-57	0	0	1100.2	1113.7	1150.4	1237.3	3463.7	3554.1	3319.1
mRNA:Solyc08g082250.3.1	5378.5	9136.5	367.9	0.04	-4.63	0.28	-16.48	4.88617e-61	1.11805e-56	0	0	9337.5	5962.9	9820.1	11425.3	277	349.1	477.6
mRNA:Solyc07g055810.3.1	1228.6	2013.2	182.4	0.091	-3.46	0.21	-16.48	5.07313e-61	1.16078e-56	0	0	1819.9	1916.1	2618.9	1697.8	157.8	202.2	187.3
mRNA:Solyc08g075780.5.1	774.2	281.6	1430.9	5.09	2.35	0.14	16.47	5.73427e-61	1.312e-56	0	0	289.2	261.7	312.9	262.5	1390.1	1577.4	1325.3
mRNA:Solyc02g088100.3.1	1988.1	3472.2	9.4	0.003	-8.52	0.52	-16.47	6.32439e-61	1.44696e-56	0	0	3459.9	5156.7	4060.2	1211.8	5.1	11.8	11.2
mRNA:Solyc03g112580.3.1	2482.8	4232	150.4	0.036	-4.81	0.29	-16.47	6.52559e-61	1.49293e-56	0	0	4879.8	4158.4	4286.1	3603.7	82.3	179.4	189.5
mRNA:Solyc01g073650.3.1	3116	4392.8	1413.7	0.322	-1.64	0.1	-16.45	7.81867e-61	1.78868e-56	0	0	4654.2	4159.6	4213.4	4543.9	1330.9	1447.5	1462.6
mRNA:Solyc05g008130.4.1	505.7	80.7	1072.3	13.212	3.72	0.23	16.45	8.31896e-61	1.90305e-56	0	0	85.8	80.6	58.4	98.1	1192	1129.4	895.5
mRNA:Solyc04g005090.4.1	2040.3	3176.6	525.3	0.165	-2.6	0.16	-16.45	8.3994e-61	1.92136e-56	0	0	3632.9	3181.1	2716.3	3175.9	489.7	488.6	597.7
mRNA:Solyc07g047710.3.1	406.9	691.8	27.1	0.039	-4.68	0.28	-16.45	8.4358e-61	1.9296e-56	0	0	538.4	663.5	707.6	857.6	35.2	18.5	27.6
mRNA:Solyc01g091640.3.1	2238.1	2988.5	1237.7	0.414	-1.27	0.08	-16.44	9.27909e-61	2.12241e-56	0	0	2943.7	2939.3	3015	3055.9	1273.5	1215.7	1223.8
mRNA:Solyc10g018300.3.1	85315.3	142462	9120	0.064	-3.97	0.24	-16.44	9.75412e-61	2.23096e-56	0	0	130156	130707	123054	185930	7544.9	7828	11987.1
mRNA:Solyc01g081150.3.1	999.1	378.4	1826.7	4.822	2.27	0.14	16.44	1.04674e-60	2.394e-56	0	0	373.7	368.3	367.5	404.2	1948.4	1586.3	1945.4
mRNA:Solyc02g085870.3.1	6065.2	10158.9	606.9	0.06	-4.06	0.25	-16.44	1.07371e-60	2.45557e-56	0	0	12188.4	9631.4	8324.3	10491.4	407.3	676.9	736.5
mRNA:Solyc02g085770.5.1	1159.5	1873.3	207.7	0.111	-3.17	0.19	-16.43	1.11358e-60	2.54665e-56	0	0	2009.5	1830.5	1591.9	2061.2	249.6	164.6	208.9
mRNA:Solyc04g008040.4.1	1386.1	2364.4	81.6	0.035	-4.86	0.3	-16.43	1.17212e-60	2.68041e-56	0	0	2329.2	2630.5	3116.2	1381.7	82.3	73.1	89.5
mRNA:Solyc02g070910.3.1	2315.7	3783.8	358.2	0.095	-3.4	0.21	-16.43	1.24913e-60	2.8564e-56	0	0	4551.8	3075.7	3189	4318.7	317.3	352.1	405.2
mRNA:Solyc03g115920.3.1	4844.5	207.9	11026.5	53.167	5.73	0.35	16.41	1.61936e-60	3.70284e-56	0	0	311.4	133.9	267.5	119	10778.7	10691.2	11609.5
mRNA:Solyc02g091660.3.1	923.8	428.2	1584.7	3.698	1.89	0.12	16.4	1.88317e-60	4.30587e-56	0	0	383.4	463.8	435	430.6	1630.2	1552.3	1571.5
mRNA:Solyc01g095180.2.1	553.3	849.9	157.9	0.186	-2.43	0.15	-16.39	2.31151e-60	5.28503e-56	0	0	837.3	865.7	749.2	947.5	167.2	151.3	155.2
mRNA:Solyc07g063970.3.1	403.4	683.7	29.6	0.044	-4.52	0.28	-16.39	2.35391e-60	5.38174e-56	0	0	610.3	852	625.8	646.8	19.7	28.8	40.3
mRNA:Solyc07g016180.3.1	1952.1	3070.9	460.4	0.15	-2.74	0.17	-16.35	4.21811e-60	9.64344e-56	0	0	3468.2	3217.1	3117.5	2480.9	475.9	408.2	497
mRNA:Solyc12g057150.1.1	2367.7	54	5452.6	100.833	6.66	0.41	16.35	4.5871e-60	1.04866e-55	0	0	27.7	88.1	49.3	50.9	5731.1	7441.2	3185.6
mRNA:Solyc06g074370.3.1	357	584.6	53.4	0.092	-3.45	0.21	-16.33	5.83587e-60	1.33408e-55	0	0	579.9	492.4	637.5	628.6	43.7	51.7	64.9
mRNA:Solyc01g106430.3.1	13573.8	20834.4	3892.8	0.187	-2.42	0.15	-16.33	5.96099e-60	1.36262e-55	0	0	21236.7	20113.5	18065.1	23922.5	3660.1	3646.4	4372
mRNA:Solyc07g042000.4.1	396.2	48.3	860.2	17.574	4.14	0.25	16.33	6.37067e-60	1.45621e-55	0	0	42.9	40.9	40.3	69	868.7	754.4	957.4
mRNA:Solyc09g097910.5.1	4115.3	6801.3	534.1	0.078	-3.67	0.22	-16.32	7.13612e-60	1.6311e-55	0	0	7993.7	6308.9	5683.2	7219.3	679.2	400.8	522.3
mRNA:Solyc09g064240.3.1	1563.9	2267	626.5	0.276	-1.86	0.11	-16.32	7.4472e-60	1.70213e-55	0	0	2398.4	2296.8	2039.8	2332.8	606.3	607.5	665.6
mRNA:Solyc08g077060.3.1	856.2	1466	43.1	0.029	-5.09	0.31	-16.31	8.26921e-60	1.88993e-55	0	0	1496	1606.1	1869.7	892.1	49.7	31.7	47.8
mRNA:Solyc01g087095.2.1	227.7	18.8	506.4	26.702	4.74	0.29	16.28	1.27481e-59	2.91346e-55	0	0	16.6	13.6	22.1	22.7	592.6	504.1	422.4
mRNA:Solyc02g030110.2.1	2778.9	741.5	5495.5	7.416	2.89	0.18	16.28	1.39774e-59	3.19426e-55	0	0	658.8	821	840.1	645.9	4592.3	5824.6	6069.7
mRNA:Solyc02g071380.2.1	2115.3	3690.4	15.3	0.004	-7.9	0.49	-16.28	1.41341e-59	3.22992e-55	0	0	4809.2	2341.5	3747.3	3863.5	5.1	30.3	10.4
mRNA:Solyc11g045120.3.1	1832.9	486.3	3628.2	7.462	2.9	0.18	16.27	1.72672e-59	3.94573e-55	0	0	513.4	398.1	541.4	492.4	3729.5	4122.5	3032.6
mRNA:Solyc01g098560.3.1	1053.9	1580.2	352.2	0.223	-2.17	0.13	-16.27	1.7366e-59	3.96814e-55	0	0	1782.5	1526.7	1573.7	1438	378.2	335.1	343.3
mRNA:Solyc10g080340.4.1	311.3	533.9	14.6	0.028	-5.18	0.32	-16.26	1.89513e-59	4.33018e-55	0	0	597.9	466.3	545.3	526	10.3	9.6	23.9
mRNA:Solyc12g099360.2.1	296	17.3	667.7	37.85	5.24	0.32	16.26	1.9193e-59	4.38523e-55	0	0	6.9	13.6	26	22.7	624.3	705.7	673.1
mRNA:Solyc02g072140.1.1	167.8	286	10.1	0.035	-4.82	0.3	-16.25	2.16197e-59	4.93944e-55	0	0	267.1	284	316.8	276.2	10.3	7.4	12.7
mRNA:Solyc03g025950.4.1	3545.2	2054.4	5532.9	2.693	1.43	0.09	16.25	2.18347e-59	4.98835e-55	0	0	2109.1	1927.3	2059.3	2122.1	5333.2	5742	5523.4
mRNA:Solyc02g071100.3.1	511.5	873.6	28.6	0.033	-4.92	0.3	-16.24	2.52982e-59	5.77937e-55	0	0	823.4	765.2	1169.9	735.8	21.4	40.6	23.9
mRNA:Solyc07g062680.3.1	1327.7	2231.3	123	0.055	-4.18	0.26	-16.24	2.5844e-59	5.9038e-55	0	0	1902.9	2517.6	2835.8	1668.8	120.1	98.9	150
mRNA:Solyc06g054150.1.1	377.9	24.8	848.8	33.979	5.09	0.31	16.24	2.5882e-59	5.91222e-55	0	0	26.3	29.8	13	30	1058.2	806.8	681.3
mRNA:Solyc03g005730.4.1	12981	18682.9	5378.4	0.288	-1.8	0.11	-16.24	2.72046e-59	6.21408e-55	0	0	19354.5	17987.8	16779.7	20609.5	5496.1	5350.8	5288.4
mRNA:Solyc01g096220.3.1	312.3	541.5	6.8	0.012	-6.33	0.39	-16.23	2.91175e-59	6.65072e-55	0	0	633.8	363.4	588.2	580.5	7.7	8.1	4.5
mRNA:Solyc06g074390.3.1	492.2	800.1	81.5	0.102	-3.3	0.2	-16.23	3.20451e-59	7.31911e-55	0	0	628.3	861.9	903.7	806.7	84	70.9	89.5
mRNA:Solyc09g011300.3.1	1891.8	2890.1	560.9	0.194	-2.37	0.15	-16.23	3.20783e-59	7.32637e-55	0	0	2648.9	3038.5	2528.1	3344.8	557.4	545.5	579.8
mRNA:Solyc02g086820.3.1	178076	309461	2897.2	0.009	-6.74	0.42	-16.21	4.37997e-59	1.0003e-54	0	0	286304	434149	407972	109419	2583	3185.8	2922.9
mRNA:Solyc03g117860.3.1	2539.7	28.8	5887.5	206.702	7.69	0.47	16.21	4.38027e-59	1.00032e-54	0	0	56.7	13.6	28.6	16.4	7760.1	6330.3	3572.1
mRNA:Solyc08g068590.4.1	2064.1	3292.2	426.6	0.13	-2.95	0.18	-16.2	4.8079e-59	1.09793e-54	0	0	3396.2	3008.7	2966.9	3797.2	436.5	344.7	498.5
mRNA:Solyc12g094720.4.1	1524.5	2514.8	204.1	0.081	-3.62	0.22	-16.18	6.90483e-59	1.57672e-54	0	0	2113.3	2966.6	2154.1	2825.2	162.1	198.6	251.5
mRNA:Solyc08g079880.2.1	1096.8	1887.2	42.9	0.023	-5.46	0.34	-16.18	7.2692e-59	1.65985e-54	0	0	2543.7	2210	1356.9	1438	51.5	26.6	50.7
mRNA:Solyc04g007790.3.1	15205.1	26326.1	377.1	0.014	-6.13	0.38	-16.18	7.43454e-59	1.69753e-54	0	0	32759.4	13344.5	27703.4	31496.9	367.9	533.7	229.8
mRNA:Solyc02g085700.1.1	2294.1	3507.8	675.9	0.193	-2.38	0.15	-16.17	8.02999e-59	1.83341e-54	0	0	3300.7	3697	2989	4044.3	665.5	703.4	658.9
mRNA:Solyc07g007600.3.1	46919.9	71473.1	14182.4	0.198	-2.33	0.14	-16.17	8.84353e-59	2.01907e-54	0	0	64745.2	81118.9	74396.4	65632	15969.6	13598.7	12978.8
mRNA:Solyc01g058320.4.1	383.8	654.8	22.4	0.034	-4.87	0.3	-16.17	8.86813e-59	2.02459e-54	0	0	739	621.3	710.2	548.7	24.9	30.3	11.9
mRNA:Solyc10g048030.2.1	671.2	1161.2	17.9	0.015	-6.01	0.37	-16.16	8.94631e-59	2.04235e-54	0	0	1208.2	1606.1	1137.4	693.1	12.9	15.5	25.4
mRNA:Solyc02g079940.3.1	246.5	423.9	10.1	0.024	-5.39	0.33	-16.16	1.033e-58	2.35814e-54	0	0	400	432.8	344.1	518.7	9.4	6.6	14.2
mRNA:Solyc06g010000.3.1	1873.3	831.6	3262.3	3.924	1.97	0.12	16.15	1.09607e-58	2.502e-54	0	0	754.3	881.8	910.2	780.3	3422.5	3288.4	3075.9
mRNA:Solyc04g054190.3.1	30143.6	43877.2	11832.2	0.27	-1.89	0.12	-16.15	1.18902e-58	2.71405e-54	0	0	42669.9	45687.7	39989.2	47161.8	12986.1	11080.9	11429.7
mRNA:Solyc05g052410.3.1	440.7	10.2	1014.8	98.922	6.63	0.41	16.14	1.31573e-58	3.00316e-54	0	0	6.9	17.4	6.5	10	1388.4	944.1	711.9
mRNA:Solyc01g060240.5.1	653.4	1084	79.4	0.073	-3.77	0.23	-16.14	1.44391e-58	3.29559e-54	0	0	1335.5	806.1	1204.9	989.3	71.2	87.1	79.8
mRNA:Solyc03g026210.4.1	1320.5	2153.6	209.5	0.097	-3.36	0.21	-16.13	1.50898e-58	3.44395e-54	0	0	1652.4	2668.9	2295.6	1997.6	230.7	187.5	210.4
mRNA:Solyc01g009080.5.1	2951.5	4841.8	431.2	0.089	-3.49	0.22	-16.13	1.70112e-58	3.8823e-54	0	0	5329.6	4648.3	3565.5	5823.9	366.2	433.3	494
mRNA:Solyc01g106040.3.1	178.9	33.1	373.2	11.301	3.5	0.22	16.12	1.78892e-58	4.08249e-54	0	0	34.6	37.2	29.9	30.9	368.8	395.6	355.2
mRNA:Solyc09g014740.3.1	440.3	763.5	9.3	0.012	-6.35	0.39	-16.12	1.80786e-58	4.12554e-54	0	0	960.5	554.4	681.7	857.6	10.3	14	3.7
mRNA:Solyc03g118240.5.1	10930.4	17229.2	2531.9	0.147	-2.77	0.17	-16.12	1.9066e-58	4.35067e-54	0	0	15938.9	18315.2	16017.5	18645.4	2235.7	2240.2	3119.9
mRNA:Solyc10g081930.1.1	586.2	16.1	1346.2	85.24	6.41	0.4	16.1	2.40319e-58	5.4836e-54	0	0	26.3	23.6	6.5	8.2	1282.9	1239.3	1516.3
mRNA:Solyc01g091050.5.1	1294.5	2263.3	2.8	0.001	-9.64	0.6	-16.09	3.12455e-58	7.12929e-54	0	0	1958.3	3502.3	2560.5	1032	1.7	3	3.7
mRNA:Solyc10g081160.2.1	858.3	1219.5	376.8	0.309	-1.69	0.11	-16.07	3.87654e-58	8.84472e-54	0	0	1211	1281.1	1189.4	1196.4	353.3	387.5	389.5
mRNA:Solyc08g006760.4.1	1629	2619.6	308.2	0.118	-3.09	0.19	-16.07	4.16017e-58	9.49143e-54	0	0	2640.6	2317.9	2463.1	3056.9	365.3	242.8	316.4
mRNA:Solyc02g087230.3.1	10071.1	16580.6	1391.7	0.084	-3.57	0.22	-16.05	5.84673e-58	1.33387e-53	0	0	18250.1	14316.8	12415.6	21339.8	1506.7	1225.3	1443.2
mRNA:Solyc05g009680.1.1	904.9	1549	46	0.03	-5.07	0.32	-16.03	8.48473e-58	1.93562e-53	0	0	1375.6	1809.4	1834.7	1176.4	29.2	67.9	41
mRNA:Solyc02g062340.3.1	103164	170221	13755	0.081	-3.63	0.23	-16.02	8.60411e-58	1.96277e-53	0	0	162261	166691	158349	193584	10046.4	12823.7	18394.8
mRNA:Solyc05g053290.3.1	994.5	460.1	1707.2	3.706	1.89	0.12	16.02	8.88647e-58	2.02709e-53	0	0	444.2	471.3	432.4	492.4	1589.1	1718.4	1814
mRNA:Solyc03g093480.3.1	3547.7	1297.7	6547.8	5.047	2.34	0.15	16.02	9.27474e-58	2.11557e-53	0	0	1226.2	1530.4	1262.1	1171.9	5921.5	6693.4	7028.5
mRNA:Solyc02g082060.2.1	514.9	841.7	79.1	0.094	-3.41	0.21	-16.02	9.37193e-58	2.13764e-53	0	0	779.2	866.9	720.6	1000.2	75.5	96	65.7
mRNA:Solyc09g018890.3.1	4776.2	8031.6	435.8	0.054	-4.2	0.26	-16.02	9.70036e-58	2.21246e-53	0	0	9740.2	6254.3	6744.1	9387.7	327.6	409.7	570.1
mRNA:Solyc03g121640.3.1	2283.6	232.3	5018.6	21.623	4.43	0.28	16.02	9.82184e-58	2.24007e-53	0	0	157.8	292.7	309	169.9	5202	4625.2	5228.7
mRNA:Solyc06g059800.3.1	4745.9	7689.7	820.8	0.107	-3.23	0.2	-16.01	1.02552e-57	2.33881e-53	0	0	8170.8	6385.8	7238.8	8963.4	645.7	837.8	979
mRNA:Solyc06g066010.3.1	310.2	515.4	36.8	0.071	-3.81	0.24	-16.01	1.16215e-57	2.65028e-53	0	0	618.6	442.8	425.9	574.1	36.9	36.2	37.3
mRNA:Solyc07g017600.3.1	1276.6	2086.9	196.2	0.094	-3.41	0.21	-16	1.31605e-57	3.00113e-53	0	0	2366.6	1716.4	1912.6	2351.9	224.7	150.6	213.4
mRNA:Solyc03g123410.1.1	16085	28084.1	86.1	0.003	-8.35	0.52	-16	1.36307e-57	3.10821e-53	0	0	21992.3	42835.2	30540.5	16968.5	171.5	44.3	42.5
mRNA:Solyc01g109350.3.1	3859.5	2221.1	6044	2.72	1.44	0.09	15.99	1.53282e-57	3.49513e-53	0	0	2081.5	2193.9	2246.3	2362.8	5879.5	6018	6234.6
mRNA:Solyc07g063190.4.1	11375.5	17785.4	2828.9	0.159	-2.65	0.17	-15.99	1.56176e-57	3.56097e-53	0	0	18733.1	15399.5	15998	21011	2631.9	2655.8	3199
mRNA:Solyc00g500185.1.1	285.3	3.6	660.9	186.809	7.55	0.47	15.98	1.62736e-57	3.71038e-53	0	0	1.4	2.5	7.8	2.7	595.1	637.8	749.9
mRNA:Solyc00g160400.1.1	329.2	3.4	763.6	217.879	7.77	0.49	15.98	1.74033e-57	3.96777e-53	0	0	4.2	0	3.9	5.5	687.8	680.6	922.3
mRNA:Solyc06g065670.4.1	1984.2	3402.3	93.5	0.027	-5.18	0.32	-15.98	1.74715e-57	3.98316e-53	0	0	3082.1	4426.3	3840.8	2260.2	84.9	132.1	63.4
mRNA:Solyc05g013560.3.1	146.9	250.1	9.2	0.037	-4.75	0.3	-15.96	2.35351e-57	5.36531e-53	0	0	253.3	253	250.6	243.5	6.9	9.6	11.2
mRNA:Solyc07g043240.5.1	389	667.9	17	0.025	-5.3	0.33	-15.95	2.973e-57	6.77725e-53	0	0	570.2	884.3	673.9	543.2	21.4	9.6	20.1
mRNA:Solyc08g005550.4.1	1175	5.2	2734.6	536.648	9.07	0.57	15.94	3.15699e-57	7.19636e-53	0	0	11.1	6.2	0	3.6	2480.9	4141.7	1581.2
mRNA:Solyc08g076150.5.1	3010.6	5141.1	169.9	0.033	-4.92	0.31	-15.94	3.43944e-57	7.83986e-53	0	0	5535.8	5208.8	4696.4	5123.5	108.1	132.9	268.6
mRNA:Solyc11g066620.2.1	2930.6	1100	5371.3	4.88	2.29	0.14	15.93	4.09335e-57	9.32997e-53	0	0	1024.1	1145.9	1042.6	1187.3	6163.3	4711.5	5239.1
mRNA:Solyc09g010390.2.1	550	109.2	1137.7	10.391	3.38	0.21	15.93	4.20051e-57	9.57381e-53	0	0	127.3	109.1	74	126.3	1192	1070.3	1150.7
mRNA:Solyc02g068360.4.1	889.1	368	1583.9	4.302	2.11	0.13	15.92	4.69954e-57	1.07107e-52	0	0	346	373.3	383	369.7	1648.2	1703.6	1399.9
mRNA:Solyc05g150152.1.1	684.8	1196.4	2.6	0.002	-8.85	0.56	-15.91	5.29977e-57	1.20782e-52	0	0	1399.2	947.5	882.9	1556.1	2.6	5.2	0
mRNA:Solyc05g016440.3.1	1638.9	2182.4	914.2	0.419	-1.26	0.08	-15.91	5.44617e-57	1.24113e-52	0	0	2167.3	2169.1	2184	2209.3	919.3	932.3	891
mRNA:Solyc04g077940.4.1	1620.4	1002.8	2443.9	2.436	1.28	0.08	15.89	7.15915e-57	1.63143e-52	0	0	996.4	987.2	1001.1	1026.5	2401.2	2488.3	2442.3
mRNA:Solyc07g065500.2.1	1707.5	2769.2	291.9	0.105	-3.25	0.2	-15.89	7.52496e-57	1.71471e-52	0	0	3021.2	2286.9	2281.3	3487.4	279.6	287.9	308.2
mRNA:Solyc04g008850.1.1	246.7	423.9	10.4	0.024	-5.35	0.34	-15.89	7.57168e-57	1.72528e-52	0	0	343.2	394.4	567.4	390.6	10.3	11.8	9
mRNA:Solyc09g098540.3.1	19138.9	30655.2	3783.9	0.123	-3.02	0.19	-15.89	8.04349e-57	1.83271e-52	0	0	30612.9	27563.4	29419.9	35024.4	4791.2	3305.4	3255
mRNA:Solyc09g075810.3.1	216.7	361.8	23.3	0.064	-3.97	0.25	-15.87	1.05286e-56	2.39884e-52	0	0	347.4	315	377.8	407	27.4	17	25.4
mRNA:Solyc02g088790.3.1	1177.4	293.8	2355.5	8.008	3	0.19	15.87	1.06514e-56	2.42671e-52	0	0	214.5	344.8	307.7	308	2535	2193	2338.6
mRNA:Solyc10g081490.2.1	250.6	425.3	17.7	0.042	-4.59	0.29	-15.87	1.07147e-56	2.44101e-52	0	0	505.1	486.2	383	327	18.9	18.5	15.7
mRNA:Solyc10g012060.3.1	475.4	148.4	911.5	6.118	2.61	0.16	15.85	1.47156e-56	3.35237e-52	0	0	156.4	126.5	136.3	174.4	956.2	892.4	885.8
mRNA:Solyc09g005120.3.1	1527.4	259.8	3217.7	12.387	3.63	0.23	15.85	1.50655e-56	3.43193e-52	0	0	235.3	275.3	274	254.4	4311	2869.1	2472.9
mRNA:Solyc02g065370.3.1	1657.7	473.2	3237	6.833	2.77	0.18	15.84	1.68472e-56	3.83763e-52	0	0	361.2	545.7	479.1	506.9	3223.6	3011.6	3475.8
mRNA:Solyc02g062460.4.1	1176.2	25	2711.2	108.453	6.76	0.43	15.84	1.74958e-56	3.98519e-52	0	0	29.1	17.4	27.3	26.3	4082	2830.8	1220.8
mRNA:Solyc03g078360.1.1	522.2	45.1	1158.2	25.611	4.68	0.3	15.82	2.40037e-56	5.46732e-52	0	0	41.5	24.8	62.3	51.8	952.8	1257	1264.8
mRNA:Solyc12g010380.3.1	5218.6	8471.1	881.8	0.104	-3.26	0.21	-15.8	3.32668e-56	7.57685e-52	0	0	9284.9	7717.8	7814	9067.9	664.6	859.9	1120.8
mRNA:Solyc07g063465.2.1	770.1	1217.8	173.1	0.142	-2.81	0.18	-15.79	3.85966e-56	8.79038e-52	0	0	1151.4	1397.7	1316.6	1005.6	162.1	165.3	191.8
mRNA:Solyc05g051220.3.1	1385.9	271.4	2872	10.587	3.4	0.22	15.78	3.99937e-56	9.10816e-52	0	0	242.2	358.4	248	237.1	2690.2	3410.2	2515.5
mRNA:Solyc05g015150.3.1	579.6	944.7	92.7	0.098	-3.35	0.21	-15.78	4.36233e-56	9.93432e-52	0	0	895.4	718.1	1129.6	1035.6	87.5	95.2	95.5
mRNA:Solyc02g080780.3.1	2909.4	4505.5	781.4	0.173	-2.53	0.16	-15.77	4.62803e-56	1.0539e-51	0	0	4987.7	3698.3	4170.6	5165.3	779.5	766.9	797.7
mRNA:Solyc05g007020.4.1	3489.2	5528.2	770.4	0.139	-2.84	0.18	-15.76	5.44681e-56	1.24029e-51	0	0	6135	5530	4270.6	6177.3	688.6	847.4	775.3
mRNA:Solyc04g072850.5.1	706.9	1188.2	65.1	0.055	-4.19	0.27	-15.76	5.5559e-56	1.26508e-51	0	0	1022.7	1126.1	1346.5	1257.3	66	41.3	88.1
mRNA:Solyc12g095780.2.1	737.2	1156	179	0.155	-2.69	0.17	-15.76	5.86481e-56	1.33536e-51	0	0	1002	1088.9	1391.9	1141	190.4	180.1	166.4
mRNA:Solyc04g082870.1.1	185.9	9.1	421.6	46.304	5.53	0.35	15.76	6.26456e-56	1.42631e-51	0	0	8.3	13.6	5.2	9.1	426.2	360.9	477.6
mRNA:Solyc00g500169.1.1	715.6	5.9	1661.9	262	8.03	0.51	15.75	6.43153e-56	1.46427e-51	0	0	4.2	2.5	1.3	15.4	1465.6	1623.9	1896.1
mRNA:Solyc01g005520.4.1	10992.9	18235.3	1336.4	0.073	-3.77	0.24	-15.75	6.61236e-56	1.50537e-51	0	0	19347.6	17072.6	15616.3	20904.7	941.6	1301.3	1766.3
mRNA:Solyc06g083520.3.1	668.7	215.6	1272.8	5.893	2.56	0.16	15.75	7.25258e-56	1.65105e-51	0	0	171.6	253	218.1	219.8	1305.2	1221.6	1291.7
mRNA:Solyc10g006970.3.1	12969.5	21948.8	997.1	0.045	-4.46	0.28	-15.72	1.19139e-55	2.71209e-51	0	0	25911.7	16825.8	18009.3	27048.4	775.2	834.8	1381.2
mRNA:Solyc04g081370.2.1	896.9	1477	123.4	0.084	-3.58	0.23	-15.71	1.22041e-55	2.77802e-51	0	0	1525.1	1464.7	1507.5	1410.8	85.8	118.8	165.7
mRNA:Solyc07g020800.3.1	311.1	521.5	30.6	0.059	-4.08	0.26	-15.7	1.58511e-55	3.60803e-51	0	0	455.3	486.2	528.5	615.9	19.7	36.9	35.1
mRNA:Solyc08g081810.3.1	574.2	900.2	139.5	0.155	-2.69	0.17	-15.69	1.83252e-55	4.17099e-51	0	0	935.5	979.8	938.8	746.7	127.8	155.7	135.1
mRNA:Solyc01g102980.3.1	208.9	350.6	20	0.057	-4.12	0.26	-15.68	1.92787e-55	4.38783e-51	0	0	387.5	369.6	292.1	353.4	15.4	25.8	18.7
mRNA:Solyc06g072470.5.1	5999.8	9359	1520.9	0.162	-2.62	0.17	-15.66	2.66869e-55	6.07367e-51	0	0	7844.2	10637.2	8674.8	10279.7	1502.5	1353	1707.3
mRNA:Solyc11g071690.3.1	1527.5	507.9	2887	5.687	2.51	0.16	15.65	3.08109e-55	7.01195e-51	0	0	491.3	608.9	463.5	467.8	2763.1	2660.2	3237.8
mRNA:Solyc03g120740.1.1	534.8	71.1	1153	16.134	4.01	0.26	15.65	3.34334e-55	7.60843e-51	0	0	62.3	76.9	59.7	85.4	1487.9	911.6	1059.6
mRNA:Solyc09g065390.1.1	213.5	347	35.5	0.102	-3.29	0.21	-15.63	4.40318e-55	1.00199e-50	0	0	394.4	308.8	359.7	325.2	36	33.2	37.3
mRNA:Solyc10g082030.2.1	31109.8	49456.1	6648.1	0.134	-2.9	0.19	-15.63	4.73764e-55	1.07805e-50	0	0	44326.5	56343.4	41830.4	55324.1	6906	5491	7547.2
mRNA:Solyc04g082510.3.1	625.6	954.1	187.5	0.197	-2.35	0.15	-15.62	5.30039e-55	1.20605e-50	0	0	941.1	1024.4	936.2	914.8	189.5	213.3	159.7
mRNA:Solyc08g081940.3.1	1115.7	1851.5	134.6	0.073	-3.78	0.24	-15.61	6.09677e-55	1.3872e-50	0	0	1685.6	2236.1	1789.2	1695.1	124.3	98.9	180.6
mRNA:Solyc00g244300.1.1	256.9	5	592.8	113.492	6.83	0.44	15.61	6.59584e-55	1.50068e-50	0	0	4.2	2.5	5.2	8.2	484.5	555.8	738
mRNA:Solyc07g020960.3.1	872	1420.8	140.2	0.099	-3.34	0.21	-15.6	7.70416e-55	1.75277e-50	0	0	1778.4	1127.3	1368.5	1409	150.9	116.6	153
mRNA:Solyc12g056980.1.1	1287.1	2040.7	282.2	0.138	-2.85	0.18	-15.59	8.79757e-55	2.00145e-50	0	0	2135.4	2269.6	2043.7	1714.2	273.6	336.6	236.5
mRNA:Solyc02g077050.3.1	476.3	808.7	33.1	0.041	-4.6	0.3	-15.58	9.91461e-55	2.25548e-50	0	0	736.3	847.1	1088.1	563.2	27.4	39.1	32.8
mRNA:Solyc02g091210.1.1	3386	918.4	6676	7.266	2.86	0.18	15.57	1.10335e-54	2.5099e-50	0	0	784.7	1048	881.6	959.3	6938.6	5367.7	7721.8
mRNA:Solyc10g086730.2.1	12805.6	17972.9	5915.8	0.329	-1.6	0.1	-15.57	1.19115e-54	2.70951e-50	0	0	18472.9	18238.4	16336.9	18843.5	5593	5859.3	6295
mRNA:Solyc06g150138.1.1	874.3	99.8	1906.9	19.158	4.26	0.27	15.57	1.24543e-54	2.83285e-50	0	0	84.4	111.6	125.9	77.2	1740.9	1474.8	2505
mRNA:Solyc10g054860.2.1	1335.5	305.9	2708.3	8.843	3.14	0.2	15.57	1.24965e-54	2.84234e-50	0	0	235.3	393.1	279.2	316.1	2631.9	2525.2	2967.7
mRNA:Solyc02g092210.1.1	300.9	508.9	23.6	0.046	-4.43	0.28	-15.55	1.62617e-54	3.69857e-50	0	0	488.5	632.5	512.9	401.5	25.7	28.8	16.4
mRNA:Solyc06g049050.3.1	3280.6	5659	109.5	0.019	-5.69	0.37	-15.55	1.68924e-54	3.84184e-50	0	0	4538	6759.1	7865.9	3472.9	139.8	64.2	124.6
mRNA:Solyc05g053870.3.1	826.9	1321.4	167.7	0.127	-2.98	0.19	-15.55	1.7014e-54	3.86933e-50	0	0	1478.1	1201.8	1555.5	1050.1	164.7	168.3	170.1
mRNA:Solyc12g094500.3.1	1409.1	2326.4	186	0.08	-3.65	0.23	-15.54	1.90989e-54	4.34328e-50	0	0	2671	1685.4	2104.8	2844.3	184.4	160.9	212.7
mRNA:Solyc03g097600.4.1	1781.7	2929.3	251.4	0.086	-3.54	0.23	-15.53	2.12919e-54	4.84177e-50	0	0	3241.2	2605.7	2998.1	2872.4	335.3	237.7	181.3
mRNA:Solyc02g081400.3.1	5261	2152.1	9406.2	4.369	2.13	0.14	15.53	2.23198e-54	5.07529e-50	0	0	2135.4	1864	2203.4	2405.5	10351.7	9094.6	8772.4
mRNA:Solyc10g078390.3.1	2703.2	3995.8	979.7	0.245	-2.03	0.13	-15.53	2.31788e-54	5.2704e-50	0	0	4490.9	3636.3	3783.6	4072.5	1053.9	988.4	896.9
mRNA:Solyc01g010640.3.1	4507.2	7079.2	1077.9	0.152	-2.72	0.18	-15.51	2.74756e-54	6.24713e-50	0	0	7380.6	7451.1	6122.1	7362.8	1321.5	916	996.2
mRNA:Solyc09g097800.2.1	702.2	1220.2	11.6	0.009	-6.74	0.43	-15.51	2.93044e-54	6.66266e-50	0	0	1348	1589.9	1008.9	933.9	21.4	4.4	9
mRNA:Solyc01g008830.2.1	308.9	513.2	36.5	0.072	-3.8	0.25	-15.51	2.97333e-54	6.75987e-50	0	0	564.7	489.9	546.6	451.5	25.7	35.4	48.5
mRNA:Solyc01g009565.1.1	587.7	976.9	68.8	0.07	-3.83	0.25	-15.51	2.99553e-54	6.81005e-50	0	0	1228.9	716.8	851.8	1110.1	72.9	68.6	64.9
mRNA:Solyc02g080310.2.1	724.8	1240.9	36.6	0.03	-5.08	0.33	-15.5	3.28804e-54	7.4747e-50	0	0	1467	1183.1	1375	938.4	34.3	54.6	20.9
mRNA:Solyc05g007680.1.1	629.5	926.9	232.9	0.251	-1.99	0.13	-15.5	3.32961e-54	7.56888e-50	0	0	948	941.3	927.1	891.2	231.5	208.9	258.2
mRNA:Solyc01g011510.4.1	1359.1	2099.3	372.3	0.177	-2.49	0.16	-15.5	3.5327e-54	8.03019e-50	0	0	2154.8	2454.4	1971	1816.9	378.2	404.5	334.3
mRNA:Solyc09g075580.1.1	230.6	390.6	17.3	0.044	-4.51	0.29	-15.5	3.57852e-54	8.13397e-50	0	0	462.2	349.7	309	441.5	20.6	14	17.2
mRNA:Solyc08g065940.5.1	2465.2	4120.6	257.9	0.063	-4	0.26	-15.48	4.59078e-54	1.04344e-49	0	0	4453.5	4107.5	3574.6	4346.8	156.9	303.4	313.4
mRNA:Solyc04g079660.2.1	408.8	6.9	944.7	132.111	7.05	0.46	15.47	5.25044e-54	1.19332e-49	0	0	5.5	6.2	3.9	11.8	819	1347.1	667.9
mRNA:Solyc02g083820.1.1	1124.1	1637.5	439.6	0.268	-1.9	0.12	-15.46	6.54776e-54	1.48811e-49	0	0	1640	1632.1	1558.1	1719.7	428.8	490.9	399.2
mRNA:Solyc06g011370.4.1	1586.4	382.6	3191.6	8.348	3.06	0.2	15.43	1.04765e-53	2.38089e-49	0	0	467.8	306.3	376.5	379.7	2783.7	3019.7	3771.3
mRNA:Solyc06g071790.3.1	32254.7	51346.2	6799.3	0.132	-2.92	0.19	-15.43	1.08618e-53	2.46835e-49	0	0	45839.1	54000.7	45833.4	59711.8	6306.5	5744.9	8346.4
mRNA:Solyc01g099230.3.1	516.8	153.2	1001.5	6.535	2.71	0.18	15.41	1.38027e-53	3.13653e-49	0	0	123.2	171.1	171.4	147.2	939	960.3	1105.1
mRNA:Solyc06g060110.3.1	1746.4	2949.6	142.1	0.048	-4.37	0.28	-15.4	1.6175e-53	3.67543e-49	0	0	3311.8	1986.8	2903.3	3596.5	108.9	190.4	126.9
mRNA:Solyc02g094640.4.1	10180.7	15177.2	3518.8	0.232	-2.11	0.14	-15.39	1.83093e-53	4.16024e-49	0	0	16673.8	14870	13173.9	15991	3185.9	3520.9	3849.7
mRNA:Solyc03g123490.1.1	1133.9	1847.8	181.9	0.099	-3.34	0.22	-15.39	1.97746e-53	4.49298e-49	0	0	1894.6	2149.3	2023	1324.5	166.4	172.7	206.7
mRNA:Solyc01g067830.3.1	1123	363.2	2136	5.878	2.56	0.17	15.37	2.77355e-53	6.3015e-49	0	0	424.9	320	312.9	395.2	2121.6	1967.9	2318.5
mRNA:Solyc01g008440.3.1	1512.2	600.2	2728.2	4.55	2.19	0.14	15.36	3.0743e-53	6.98449e-49	0	0	622.8	611.4	629.7	536.9	2916.6	2353.2	2914.7
mRNA:Solyc11g019910.2.1	1620.8	2732	139.3	0.051	-4.29	0.28	-15.36	3.13428e-53	7.12045e-49	0	0	2635	3174.9	3453.8	1664.2	120.9	138.8	158.2
mRNA:Solyc01g096660.3.1	20114.7	31734.4	4621.8	0.146	-2.78	0.18	-15.35	3.28367e-53	7.45952e-49	0	0	33650.7	28207.1	28583.7	36496	4446.5	3876.7	5542.1
mRNA:Solyc07g043580.4.1	2204.6	3538.9	425.7	0.12	-3.05	0.2	-15.35	3.53335e-53	8.02635e-49	0	0	4439.7	3286.5	3473.3	2956	364.5	494.6	417.9
mRNA:Solyc12g098810.2.1	433.7	94.8	885.6	9.32	3.22	0.21	15.33	4.57563e-53	1.03935e-48	0	0	98.3	84.3	92.2	104.5	1032.5	703.4	920.8
mRNA:Solyc06g066600.3.1	1681.3	490.9	3268.5	6.659	2.74	0.18	15.33	4.6026e-53	1.04544e-48	0	0	546.7	488.6	428.5	499.6	3561.5	2607.1	3637
mRNA:Solyc02g068480.3.1	1593.7	714	2766.5	3.877	1.95	0.13	15.33	4.79391e-53	1.08884e-48	0	0	694.7	806.1	716.7	638.6	2933.7	2624.1	2741.6
mRNA:Solyc10g008740.3.1	18745.6	29564.2	4320.7	0.146	-2.77	0.18	-15.33	4.87907e-53	1.10814e-48	0	0	27784.1	31220.7	25879.1	33372.8	3965.4	3699.5	5297.3
mRNA:Solyc03g019660.5.1	1202.5	1749.7	473	0.27	-1.89	0.12	-15.33	5.16739e-53	1.17357e-48	0	0	1638.6	1867.7	1619.1	1873.2	466.5	448.8	503.7
mRNA:Solyc03g112220.1.1	696.1	1179	52.1	0.044	-4.5	0.29	-15.32	5.55148e-53	1.26074e-48	0	0	1306.4	1043	1243.9	1122.8	34.3	42.1	79.8
mRNA:Solyc09g010210.3.1	1144.6	1988	20.2	0.01	-6.62	0.43	-15.31	6.50361e-53	1.4769e-48	0	0	1497.4	3369.6	2061.9	1022.9	25.7	16.2	18.7
mRNA:Solyc12g006450.2.1	1461.9	2241.9	421.8	0.188	-2.41	0.16	-15.31	6.89063e-53	1.56472e-48	0	0	2102.2	2378.7	2202.1	2284.7	341.3	440.7	483.5
mRNA:Solyc03g115930.3.1	476.1	17	1088.1	62.203	5.96	0.39	15.31	7.01172e-53	1.59215e-48	0	0	13.8	6.2	18.2	30	1286.3	978.8	999.2
mRNA:Solyc09g008930.4.1	624	963.1	171.9	0.179	-2.48	0.16	-15.27	1.1403e-52	2.58918e-48	0	0	1076.7	1050.4	914.1	811.2	171.5	176.4	167.9
mRNA:Solyc01g098500.3.1	5130.8	8648.1	441.1	0.051	-4.29	0.28	-15.27	1.154e-52	2.62017e-48	0	0	9305.7	6600.3	8980	9706.5	268.4	568.4	486.5
mRNA:Solyc09g091240.4.1	2727.1	4170.5	802.7	0.193	-2.38	0.16	-15.27	1.17042e-52	2.65732e-48	0	0	4020.4	4237.8	3943.3	4480.4	705.8	734.4	967.8
mRNA:Solyc10g086040.2.1	894	415.8	1531.6	3.683	1.88	0.12	15.27	1.18431e-52	2.68875e-48	0	0	413.8	460.1	373.9	415.2	1589.9	1452.7	1552.1
mRNA:Solyc04g054370.1.1	763.3	1258.8	102.5	0.081	-3.62	0.24	-15.27	1.26092e-52	2.86254e-48	0	0	1237.2	1221.6	941.4	1635.2	117.5	100.4	89.5
mRNA:Solyc04g011500.3.1	10895	16272.8	3724.7	0.229	-2.13	0.14	-15.27	1.27586e-52	2.89634e-48	0	0	17479.3	16244.1	13560.8	17807	3967.1	3673	3534
mRNA:Solyc06g019200.4.1	2203	3391.8	617.9	0.182	-2.46	0.16	-15.26	1.48921e-52	3.38051e-48	0	0	3768.5	3062	3056.5	3680	530.8	627.4	695.5
mRNA:Solyc03g096380.3.1	650.2	1012.9	166.6	0.164	-2.6	0.17	-15.24	1.80853e-52	4.10519e-48	0	0	1139	984.7	1046.5	881.2	191.2	163.9	144.8
mRNA:Solyc03g119540.3.1	8501.9	13874.4	1338.6	0.096	-3.37	0.22	-15.24	1.89383e-52	4.29862e-48	0	0	15597.1	14158.1	12497.4	13244.9	1023.1	1201	1791.6
mRNA:Solyc04g077610.4.1	348.7	539.7	94	0.174	-2.52	0.17	-15.24	2.04899e-52	4.65059e-48	0	0	525.9	550.6	542.7	539.6	89.2	111.5	81.3
mRNA:Solyc02g065000.1.1	323.7	552.7	18.2	0.033	-4.92	0.32	-15.23	2.15593e-52	4.8931e-48	0	0	768.1	415.5	453.2	574.1	15.4	19.2	20.1
mRNA:Solyc02g087400.1.1	7471	12235.7	1118	0.091	-3.45	0.23	-15.23	2.25394e-52	5.11531e-48	0	0	10494.5	15053.5	9414.9	13979.8	1161.1	913.8	1279
mRNA:Solyc00g500314.1.1	313.6	3.9	726.6	178.622	7.48	0.49	15.23	2.28386e-52	5.183e-48	0	0	4.2	1.2	3.9	6.4	528.3	726.3	925.3
mRNA:Solyc05g016060.5.1	472.7	43.3	1045.2	24.176	4.6	0.3	15.22	2.46684e-52	5.598e-48	0	0	29.1	63.3	45.4	35.4	1011.1	1290.3	834.3
mRNA:Solyc03g046380.1.1	167.8	7.5	381.6	50.221	5.65	0.37	15.22	2.50656e-52	5.68788e-48	0	0	11.1	5	3.9	10	352.5	360.9	431.3
mRNA:Solyc10g039190.2.1	2703.4	694.9	5381.4	7.742	2.95	0.19	15.22	2.53386e-52	5.74959e-48	0	0	527.3	770.2	766.1	715.8	4603.4	5334.5	6206.2
mRNA:Solyc12g088250.2.1	1097.3	1864.2	74.8	0.04	-4.64	0.31	-15.2	3.63911e-52	8.25715e-48	0	0	1861.4	1075.3	1911.3	2609	72.9	74.6	76.9
mRNA:Solyc08g075120.3.1	1324.9	2134.5	245.4	0.115	-3.12	0.21	-15.18	5.04463e-52	1.14458e-47	0	0	2127.1	1635.8	2430.7	2344.6	213.5	231	291.8
mRNA:Solyc03g062720.3.1	2708.2	4554.2	246.9	0.054	-4.2	0.28	-15.17	5.38908e-52	1.22267e-47	0	0	3653.6	4679.3	4704.2	5179.8	186.1	192.7	361.9
mRNA:Solyc07g039380.3.1	338.4	571.1	28.2	0.05	-4.33	0.29	-15.17	5.75473e-52	1.30557e-47	0	0	424.9	750.3	553.1	556	22.3	28.8	33.6
mRNA:Solyc07g049320.4.1	195.1	331.7	12.9	0.039	-4.68	0.31	-15.15	7.43957e-52	1.68774e-47	0	0	267.1	388.2	384.3	287.1	12.9	14	11.9
mRNA:Solyc05g013170.2.1	410.6	69	866.1	12.53	3.65	0.24	15.14	8.34565e-52	1.89321e-47	0	0	55.4	76.9	72.7	70.9	1085.7	820.8	691.7
mRNA:Solyc02g091840.3.1	5255.3	8901	394.3	0.044	-4.5	0.3	-15.14	9.21804e-52	2.09102e-47	0	0	8548.6	11352.8	9570.8	6131.9	255.6	507.1	420.1
mRNA:Solyc12g014450.2.1	639.4	1055.6	84.4	0.08	-3.65	0.24	-15.13	1.06764e-51	2.42174e-47	0	0	1150.1	1033.1	931	1108.3	112.3	83.4	57.5
mRNA:Solyc01g105140.3.1	2961.2	1280.8	5201.7	4.064	2.02	0.13	15.11	1.4061e-51	3.18931e-47	0	0	1313.4	1401.4	1279	1129.2	4836.7	4984.6	5783.9
mRNA:Solyc03g119860.3.1	5932.8	10365.2	22.8	0.002	-8.83	0.58	-15.11	1.43591e-51	3.2568e-47	0	0	11273.6	9250.6	9116.3	11820.4	12.9	50.9	4.5
mRNA:Solyc00g500351.1.1	537.6	3.5	1249.7	335.948	8.39	0.56	15.1	1.52009e-51	3.44756e-47	0	0	4.2	1.2	1.3	7.3	839.6	1099.1	1810.3
mRNA:Solyc12g088920.2.1	1655.9	636.5	3015.1	4.733	2.24	0.15	15.1	1.63439e-51	3.70663e-47	0	0	579.9	652.3	624.5	689.5	2728.8	3503.2	2813.2
mRNA:Solyc12g056350.2.1	499.1	786	116.7	0.148	-2.75	0.18	-15.09	2.00172e-51	4.53949e-47	0	0	812.4	764	679.1	888.4	117.5	98.9	133.6
mRNA:Solyc10g024360.2.1	882.9	1525.7	26	0.017	-5.87	0.39	-15.08	2.05244e-51	4.65432e-47	0	0	1702.3	1454.8	1314	1631.5	12.9	47.2	17.9
mRNA:Solyc06g053140.3.1	8063.6	13353.6	1010.2	0.076	-3.72	0.25	-15.07	2.47119e-51	5.60367e-47	0	0	14404.1	12418.1	12181.9	14410.4	639.7	1144.1	1246.9
mRNA:Solyc05g054490.3.1	2501.2	3580.6	1062.2	0.297	-1.75	0.12	-15.06	2.92688e-51	6.6367e-47	0	0	3691	3530.8	3662.9	3437.5	1167.1	1079.2	940.2
mRNA:Solyc08g074480.1.1	20831.8	34587.9	2490.3	0.072	-3.8	0.25	-15.05	3.29532e-51	7.47181e-47	0	0	38173.4	32928.5	39068.6	28181.2	3032.3	1625.4	2813.2
mRNA:Solyc10g024470.3.1	779.5	369.6	1326.1	3.585	1.84	0.12	15.05	3.46261e-51	7.85078e-47	0	0	400	341.1	340.2	397	1321.5	1336	1320.8
mRNA:Solyc06g068520.3.1	416.6	700.6	37.9	0.054	-4.22	0.28	-15.05	3.71423e-51	8.42089e-47	0	0	638	716.8	821.9	625.9	55.7	31	26.9
mRNA:Solyc10g080390.2.1	924.3	1447.1	227.1	0.157	-2.67	0.18	-15.04	3.75739e-51	8.51839e-47	0	0	1305.1	1589.9	1649	1244.5	197.2	234	250
mRNA:Solyc04g079050.3.1	3483.6	5964.6	175.6	0.029	-5.09	0.34	-15.03	4.53471e-51	1.02802e-46	0	0	8071.2	2985.2	6276.6	6525.2	137.2	188.2	201.5
mRNA:Solyc07g063430.3.1	20906	34423.7	2882.4	0.084	-3.58	0.24	-15.03	4.79494e-51	1.08696e-46	0	0	39381.6	25342.2	27506	45464.9	2976.6	2720.8	2949.8
mRNA:Solyc07g063900.3.1	3337.6	940	6534.4	6.95	2.8	0.19	15.02	5.49317e-51	1.24519e-46	0	0	757	1179.4	893.3	930.2	6603.2	5846.8	7153.2
mRNA:Solyc06g074890.1.1	2205.6	3490.7	492.1	0.141	-2.83	0.19	-15.01	6.19165e-51	1.40346e-46	0	0	2884.1	4329.5	3488.9	3260.3	487.1	435.5	553.7
mRNA:Solyc00g500245.1.1	328.5	5.2	759.4	139.023	7.12	0.47	15	7.85286e-51	1.77993e-46	0	0	4.2	3.7	3.9	9.1	551.4	663.6	1063.3
mRNA:Solyc10g006710.4.1	295.3	54	617	11.298	3.5	0.23	14.99	8.28101e-51	1.87689e-46	0	0	41.5	43.4	62.3	69	626.9	656.2	567.9
mRNA:Solyc12g010590.4.1	574.2	993.1	15.7	0.016	-5.98	0.4	-14.99	8.83187e-51	2.00165e-46	0	0	986.8	1509.3	950.5	526	13.7	18.5	14.9
mRNA:Solyc03g005110.3.1	662.2	303	1141.2	3.771	1.91	0.13	14.97	1.17434e-50	2.66141e-46	0	0	310	329.9	289.6	282.5	1221.2	1119	1083.5
mRNA:Solyc09g018010.3.1	7034.6	11835.9	632.8	0.053	-4.23	0.28	-14.96	1.26921e-50	2.87627e-46	0	0	9875.9	15359.9	12271.5	9836.4	819.8	668.8	409.7
mRNA:Solyc04g081260.3.1	5303.2	7767.6	2017.3	0.26	-1.95	0.13	-14.96	1.30303e-50	2.95279e-46	0	0	7012.5	8533.8	8335.9	7188.4	2113	2086.7	1852.1
mRNA:Solyc10g083520.2.1	1614.2	2503.7	428.3	0.171	-2.55	0.17	-14.96	1.322e-50	2.99564e-46	0	0	2496.6	2373.7	2876	2268.3	376.5	396.4	511.9
mRNA:Solyc01g097240.3.1	7498.9	54.4	17424.9	320.045	8.32	0.56	14.96	1.43597e-50	3.25376e-46	0	0	52.6	32.2	70.1	62.7	21677.5	26660.1	3937
mRNA:Solyc11g066720.3.1	7288.4	11854.1	1200.8	0.101	-3.3	0.22	-14.95	1.50202e-50	3.40327e-46	0	0	13958.5	8553.6	11588.5	13315.7	1439	1091	1072.3
mRNA:Solyc09g008070.5.1	260.5	25.4	574	22.487	4.49	0.3	14.95	1.53104e-50	3.46887e-46	0	0	15.2	26	35.1	25.4	674	456.2	591.7
mRNA:Solyc03g007050.3.1	1040.5	1805.8	20.2	0.011	-6.49	0.43	-14.95	1.54202e-50	3.4936e-46	0	0	1550	2445.7	2443.7	784	24.9	20.7	14.9
mRNA:Solyc09g061420.3.1	1802.9	2650.1	673.2	0.254	-1.98	0.13	-14.93	2.26509e-50	5.13155e-46	0	0	2388.7	2735.9	2519	2956.9	614	710.8	694.7
mRNA:Solyc08g080050.4.1	24869.5	40513.7	4010.6	0.099	-3.34	0.22	-14.92	2.59078e-50	5.86916e-46	0	0	47790.5	29102.5	37733.8	47428	3426.8	3968.2	4636.9
mRNA:Solyc02g065580.3.1	710.7	365	1171.7	3.21	1.68	0.11	14.91	2.6861e-50	6.08483e-46	0	0	376.4	351	364.9	367.9	1186.9	1230.5	1097.7
mRNA:Solyc01g068330.4.1	2402.2	1229.8	3965.5	3.225	1.69	0.11	14.91	2.70136e-50	6.11913e-46	0	0	1183.3	1377.9	1156.9	1200.9	3899.3	3807.3	4190
mRNA:Solyc12g010230.2.1	1188.5	1973.4	142.1	0.072	-3.8	0.25	-14.9	3.10439e-50	7.03174e-46	0	0	2070.4	1642	1728.2	2452.8	147.5	99.6	179.1
mRNA:Solyc05g007120.4.1	2401.5	3723.4	639	0.172	-2.54	0.17	-14.9	3.15467e-50	7.14533e-46	0	0	4259.8	2907	4030.3	3696.4	601.2	670.2	645.5
mRNA:Solyc10g011770.4.1	7760.9	12275.1	1741.9	0.142	-2.82	0.19	-14.9	3.17594e-50	7.19318e-46	0	0	11370.5	13203.1	10640.7	13886.2	1683.4	1422.4	2120
mRNA:Solyc04g079040.4.1	513.6	897.4	2	0.002	-8.77	0.59	-14.89	3.65087e-50	8.26848e-46	0	0	1039.3	592.8	1006.3	951.1	0	4.4	1.5
mRNA:Solyc02g090890.4.1	34085.5	57243.9	3207.5	0.056	-4.16	0.28	-14.89	3.86301e-50	8.74855e-46	0	0	67431.5	39186.5	44140.3	78217.3	2709.9	3293.6	3619.1
mRNA:Solyc05g047420.4.1	746.2	279.7	1368.2	4.887	2.29	0.15	14.88	4.28966e-50	9.71436e-46	0	0	245	327.4	264.9	281.6	1303.5	1306.5	1494.7
mRNA:Solyc10g044840.2.1	1546.2	2447.5	344.4	0.141	-2.83	0.19	-14.87	5.13805e-50	1.16351e-45	0	0	2765.1	2129.4	2068.4	2827	350.7	296.7	385.8
mRNA:Solyc05g050230.4.1	6578.9	9716.9	2395	0.246	-2.02	0.14	-14.87	5.26655e-50	1.19256e-45	0	0	10934.6	8962.9	8533.3	10436.9	2529.8	2302.3	2352.8
mRNA:Solyc01g068260.4.1	1365.1	444.4	2592.9	5.835	2.54	0.17	14.86	5.85795e-50	1.32642e-45	0	0	405.5	434.1	499.9	437.9	3112.1	2412.2	2254.3
mRNA:Solyc06g065490.3.1	2716.4	4426.4	436.4	0.099	-3.34	0.22	-14.86	6.05792e-50	1.37163e-45	0	0	4532.4	4462.2	3605.8	5105.4	389.3	347.7	572.3
mRNA:Solyc11g071640.3.1	3149.2	5322.3	251.8	0.047	-4.4	0.3	-14.86	6.24598e-50	1.41415e-45	0	0	4936.5	3953.8	7060.9	5337.9	233.3	349.1	173.1
mRNA:Solyc06g048470.4.1	1114.1	1746.3	271.3	0.155	-2.69	0.18	-14.85	6.84995e-50	1.55083e-45	0	0	1624.8	1592.4	2004.8	1763.3	226.4	260.6	326.8
mRNA:Solyc05g054730.3.1	1377.7	2170.7	320.3	0.148	-2.76	0.19	-14.85	7.45427e-50	1.68757e-45	0	0	2098.1	1670.5	2390.4	2523.6	317.3	301.9	341.8
mRNA:Solyc04g077640.4.1	586.1	1.5	1365.5	782.551	9.61	0.65	14.84	7.57097e-50	1.71392e-45	0	0	0	2.5	0	3.6	1237.5	1141.9	1717
mRNA:Solyc04g016160.4.1	282.3	105.3	518.3	4.933	2.3	0.16	14.84	7.99178e-50	1.8091e-45	0	0	98.3	107.9	116.9	98.1	513.7	533.7	507.4
mRNA:Solyc02g062000.5.1	2191.9	1245.2	3454.1	2.773	1.47	0.1	14.84	8.08153e-50	1.82934e-45	0	0	1305.1	1243.9	1140	1291.8	3324.8	3469.2	3568.4
mRNA:Solyc03g116870.3.1	10420.6	17240.4	1327.5	0.077	-3.7	0.25	-14.84	8.08524e-50	1.83009e-45	0	0	18035.6	15523.6	15376.1	20026.3	972.5	1165.5	1844.6
mRNA:Solyc05g043330.3.1	3572.5	6214.3	50.1	0.008	-6.95	0.47	-14.83	9.03569e-50	2.04514e-45	0	0	9077.3	3978.6	4521.1	7280.1	22.3	39.1	88.8
mRNA:Solyc05g008770.3.1	2113.8	3297.4	535.6	0.163	-2.62	0.18	-14.82	1.02035e-49	2.30935e-45	0	0	3177.5	3609	2926.7	3476.5	420.2	585.3	601.4
mRNA:Solyc08g006640.3.1	2410.5	3793.9	566	0.149	-2.74	0.19	-14.82	1.03327e-49	2.33851e-45	0	0	3142.9	4637.1	3544.7	3850.8	567.7	493.8	636.5
mRNA:Solyc03g119150.5.1	3657.8	6163.6	316.8	0.051	-4.28	0.29	-14.81	1.17458e-49	2.6582e-45	0	0	5801.5	6120.4	6768.7	5963.8	175.8	343.2	431.3
mRNA:Solyc01g066720.3.1	1474.4	648	2576.2	3.971	1.99	0.13	14.81	1.24377e-49	2.81466e-45	0	0	653.2	622.6	583	733.1	2723.6	2648.4	2356.5
mRNA:Solyc10g074710.2.1	742.1	1134.8	218.6	0.193	-2.37	0.16	-14.81	1.30011e-49	2.94202e-45	0	0	1130.7	1217.9	1125.7	1064.7	205	261.3	189.5
mRNA:Solyc01g096360.3.1	2448.6	4083.2	269.1	0.066	-3.92	0.26	-14.81	1.35906e-49	3.07528e-45	0	0	4158.8	4785.9	4830.2	2558.1	227.3	318.1	261.9
mRNA:Solyc08g067960.3.1	48392.1	7266.7	103226	14.206	3.83	0.26	14.8	1.41937e-49	3.21161e-45	0	0	10400.4	5332.9	6059.8	7273.8	96517.2	120304	92856.8
mRNA:Solyc02g066950.5.1	3698.5	5570.1	1203.1	0.216	-2.21	0.15	-14.8	1.45028e-49	3.28141e-45	0	0	5880.4	5517.6	5054.8	5827.6	1397.8	1189.1	1022.3
mRNA:Solyc04g016330.3.1	579.8	992.5	29.5	0.03	-5.07	0.34	-14.78	2.02575e-49	4.58326e-45	0	0	1024.1	1384.1	956.9	605	28.3	22.1	38.1
mRNA:Solyc03g112390.3.1	250.7	421	23.4	0.056	-4.17	0.28	-14.77	2.1291e-49	4.81687e-45	0	0	519	380.7	383	401.5	26.6	28.8	14.9
mRNA:Solyc12g011020.2.1	650.7	991.7	196	0.197	-2.34	0.16	-14.76	2.51963e-49	5.70015e-45	0	0	1043.5	894.2	894.6	1134.6	205.8	180.8	201.5
mRNA:Solyc03g096910.3.1	1098.5	592.5	1773.2	2.989	1.58	0.11	14.76	2.67045e-49	6.04109e-45	0	0	585.4	590.3	558.3	635.9	1776	1853.5	1690.2
mRNA:Solyc09g065610.2.1	805.9	99.9	1747.3	17.508	4.13	0.28	14.76	2.75514e-49	6.23241e-45	0	0	124.6	70.7	102.6	101.7	2334.3	1328.6	1579
mRNA:Solyc08g005220.5.1	1163	1707.9	436.5	0.255	-1.97	0.13	-14.75	2.9091e-49	6.58037e-45	0	0	1886.3	1623.4	1629.5	1692.4	487.1	394.9	427.6
mRNA:Solyc02g014150.4.1	11468.5	17525.5	3392.5	0.194	-2.37	0.16	-14.74	3.4746e-49	7.85919e-45	0	0	16372.1	19505.8	15155.3	19068.8	3227	3033.7	3916.9
mRNA:Solyc12g006200.1.1	228.2	373.8	34.2	0.091	-3.45	0.23	-14.73	4.2799e-49	9.68027e-45	0	0	391.7	400.6	367.5	335.2	40.3	38.4	23.9
mRNA:Solyc04g070980.4.1	3821.6	6461.9	301.1	0.047	-4.42	0.3	-14.73	4.40785e-49	9.96923e-45	0	0	10029.5	4635.9	5905.3	5277	252.1	355	296.2
mRNA:Solyc01g111630.3.1	59587	97744.5	8710.4	0.089	-3.49	0.24	-14.73	4.42826e-49	1.00149e-44	0	0	112829	74461.5	80841.8	122846	8202.6	7499.5	10429
mRNA:Solyc06g071500.3.1	713.3	1161.4	115.9	0.1	-3.32	0.23	-14.72	4.72662e-49	1.06893e-44	0	0	995.1	958.7	1446.5	1245.5	96	116.6	135.1
mRNA:Solyc05g054210.3.1	1311.2	1942.6	469.5	0.242	-2.05	0.14	-14.72	4.96424e-49	1.12261e-44	0	0	2254.5	1873.9	1893.1	1748.7	488	439.9	480.6
mRNA:Solyc01g094020.3.1	244	420.4	8.8	0.021	-5.55	0.38	-14.71	5.42779e-49	1.22739e-44	0	0	289.2	471.3	459.6	461.5	4.3	12.5	9.7
mRNA:Solyc08g068220.3.1	130.4	13.8	285.9	20.723	4.37	0.3	14.7	6.21773e-49	1.40595e-44	0	0	13.8	12.4	14.3	14.5	252.1	294.5	311.2
mRNA:Solyc05g052210.3.1	299.8	90.1	579.3	6.461	2.69	0.18	14.69	7.40377e-49	1.67407e-44	0	0	87.2	85.6	110.4	77.2	602	591.2	544.7
mRNA:Solyc06g052010.2.1	316.9	539.4	20.4	0.038	-4.72	0.32	-14.68	8.39365e-49	1.8978e-44	0	0	473.3	744.1	555.7	384.3	18.9	24.4	17.9
mRNA:Solyc04g077500.4.1	12780.4	20589.2	2368.6	0.115	-3.12	0.21	-14.68	8.58205e-49	1.94031e-44	0	0	23896.6	17798.1	15398.1	25264.2	2360.9	2199.7	2545.3
mRNA:Solyc12g009500.2.1	939.7	436.3	1610.8	3.693	1.88	0.13	14.68	8.59593e-49	1.94337e-44	0	0	458.1	486.2	380.4	420.6	1634.5	1604	1593.9
mRNA:Solyc12g042920.2.1	9795.1	14895.5	2994.6	0.201	-2.31	0.16	-14.68	8.7928e-49	1.98779e-44	0	0	16680.7	12580.6	13253.1	17067.5	3101	2904.6	2978.1
mRNA:Solyc00g500323.1.1	548.8	932.7	37.1	0.04	-4.65	0.32	-14.66	1.13674e-48	2.56972e-44	0	0	1038	759	640.1	1293.6	36.9	29.5	44.8
mRNA:Solyc01g107590.3.1	3769.3	6109.2	649.4	0.106	-3.23	0.22	-14.65	1.26641e-48	2.86273e-44	0	0	7170.2	4523	5662.5	7081.2	713.5	702.7	532
mRNA:Solyc10g086280.2.1	2051.5	455.7	4179.3	9.177	3.2	0.22	14.65	1.29743e-48	2.93272e-44	0	0	395.8	498.6	557	371.5	4117.2	5009	3411.7
mRNA:Solyc07g006360.1.1	503.1	821.8	78.2	0.095	-3.39	0.23	-14.65	1.32937e-48	3.00477e-44	0	0	883	837.1	662.2	904.8	55.7	90.1	88.8
mRNA:Solyc05g009270.4.1	1106	1914.8	27.6	0.014	-6.12	0.42	-14.64	1.56331e-48	3.53339e-44	0	0	1761.8	2181.5	2813.7	902.1	24.9	38.4	19.4
mRNA:Solyc08g065430.3.1	1397.8	2355.7	120.6	0.051	-4.29	0.29	-14.64	1.61461e-48	3.64919e-44	0	0	2589.4	1443.6	2095.7	3294	112.3	118.1	131.3
mRNA:Solyc06g072330.3.1	1792.4	80	4075.7	51.114	5.68	0.39	14.63	1.91681e-48	4.33199e-44	0	0	142.5	37.2	67.5	72.7	4405.3	4439.9	3381.8
mRNA:Solyc09g076030.4.1	520.9	855	75.4	0.088	-3.5	0.24	-14.63	1.92848e-48	4.35818e-44	0	0	664.3	829.7	816.7	1109.2	78	84.9	63.4
mRNA:Solyc05g015050.3.1	1650.2	2507.7	506.9	0.202	-2.31	0.16	-14.62	2.15453e-48	4.86881e-44	0	0	2376.2	2541.2	2951.3	2162.1	457.1	529.2	534.3
mRNA:Solyc01g100420.3.1	451.1	157.2	842.9	5.387	2.43	0.17	14.62	2.23063e-48	5.04054e-44	0	0	175.8	172.4	150.6	129.9	881.6	858.5	788.7
mRNA:Solyc04g082480.3.1	1414.6	2223.8	335.5	0.151	-2.73	0.19	-14.6	2.9507e-48	6.66739e-44	0	0	2471.7	1923.5	2400.8	2099.4	281.3	408.9	316.4
mRNA:Solyc03g062790.3.1	2308.3	3706.7	443.8	0.12	-3.06	0.21	-14.58	3.5472e-48	8.01489e-44	0	0	3798.9	3661.1	3318.8	4047.9	414.2	338.8	578.3
mRNA:Solyc01g005330.3.1	3234.4	4825.8	1112.5	0.231	-2.12	0.15	-14.56	4.96416e-48	1.1216e-43	0	0	5007.1	5149.3	5065.2	4081.6	1126.8	991.3	1219.3
mRNA:Solyc05g050110.3.1	2523.9	4092.4	432.7	0.106	-3.24	0.22	-14.56	5.01875e-48	1.13389e-43	0	0	4614.1	3258	3324	5173.5	489.7	394.9	413.4
mRNA:Solyc03g120090.1.1	5290.4	651.2	11475.9	17.624	4.14	0.28	14.56	5.1265e-48	1.15818e-43	0	0	625.5	762.7	651.8	565	17102.4	8825.2	8500.1
mRNA:Solyc05g041430.3.1	1177.2	1886.8	231	0.122	-3.03	0.21	-14.55	5.57284e-48	1.25896e-43	0	0	2085.6	1581.3	1703.5	2176.6	244.4	180.8	267.9
mRNA:Solyc06g066770.1.1	405.9	686.5	31.8	0.046	-4.43	0.3	-14.55	5.88121e-48	1.32857e-43	0	0	730.7	848.3	745.3	421.5	31.7	35.4	28.4
mRNA:Solyc10g086220.2.1	3547.6	5544.6	885.1	0.16	-2.65	0.18	-14.54	6.66089e-48	1.50463e-43	0	0	6009.1	4702.8	4921.1	6545.2	917.6	981	756.7
mRNA:Solyc11g008520.3.1	428.3	3.2	995.1	331.197	8.37	0.58	14.53	7.54046e-48	1.70324e-43	0	0	0	5	7.8	0	1290.6	893.9	800.7
mRNA:Solyc02g077710.1.1	10068.3	17086.8	710.3	0.042	-4.59	0.32	-14.53	7.88928e-48	1.78195e-43	0	0	16077.3	23140.9	18776.7	10352.4	648.3	949.2	533.5
mRNA:Solyc01g110160.5.1	1224.4	1976.8	221.1	0.112	-3.16	0.22	-14.52	8.79972e-48	1.9875e-43	0	0	1485	2289.4	1773.7	2359.2	235	194.1	234.3
mRNA:Solyc08g081770.3.1	2368.9	3621	699.3	0.193	-2.37	0.16	-14.51	9.82033e-48	2.21792e-43	0	0	3289.6	3796.2	3390.2	4008	636.3	625.9	835.8
mRNA:Solyc10g083670.3.1	1099.3	1852.4	95.1	0.051	-4.29	0.3	-14.51	1.04196e-47	2.35316e-43	0	0	2069	1566.4	1804.8	1969.5	126.9	52.4	106
mRNA:Solyc03g031760.5.1	757.1	1247.9	102.8	0.082	-3.6	0.25	-14.51	1.0467e-47	2.36375e-43	0	0	1162.5	1268.7	1232.2	1328.1	77.2	84.1	147
mRNA:Solyc06g008940.4.1	967.6	195.8	1996.8	10.219	3.35	0.23	14.5	1.13492e-47	2.56288e-43	0	0	159.2	261.7	216.8	145.3	2034.1	1984.1	1972.2
mRNA:Solyc00g500262.1.1	457.2	2.9	1062.9	363.104	8.5	0.59	14.5	1.1961e-47	2.70091e-43	0	0	4.2	2.5	1.3	3.6	702.3	885.8	1600.6
mRNA:Solyc12g094490.2.1	2587.3	1042.3	4647.3	4.46	2.16	0.15	14.5	1.22688e-47	2.77029e-43	0	0	990.9	1180.7	1016.7	981.1	3948.2	5003.1	4990.6
mRNA:Solyc06g053810.3.1	540.8	823.3	164.1	0.2	-2.33	0.16	-14.5	1.24473e-47	2.81047e-43	0	0	939.7	768.9	838.8	745.8	162.9	180.8	148.5
mRNA:Solyc04g076280.4.1	699.9	1025.5	265.7	0.259	-1.95	0.13	-14.49	1.315e-47	2.96901e-43	0	0	1132.1	920.2	1016.7	1032.9	249.6	282.7	264.9
mRNA:Solyc04g025040.1.1	7800.1	13463.2	249.4	0.019	-5.75	0.4	-14.49	1.35921e-47	3.06869e-43	0	0	17590	9591.7	11140.6	15530.5	108.9	356.5	282.8
mRNA:Solyc03g044220.1.1	505.1	784.6	132.4	0.169	-2.57	0.18	-14.48	1.61279e-47	3.64104e-43	0	0	831.8	814.8	698.6	793.1	141.5	149.8	106
mRNA:Solyc08g005880.4.1	182.5	309	13.8	0.045	-4.47	0.31	-14.48	1.62872e-47	3.67683e-43	0	0	319.7	363.4	312.9	239.8	9.4	15.5	16.4
mRNA:Solyc06g053330.5.1	1608.8	717.4	2797.2	3.897	1.96	0.14	14.48	1.65076e-47	3.72643e-43	0	0	651.8	809.8	671.3	736.7	2861.7	2544.4	2985.6
mRNA:Solyc10g081830.3.1	645.8	204.1	1234.6	6.055	2.6	0.18	14.47	1.83165e-47	4.13458e-43	0	0	200.7	178.6	242.8	194.4	1187.7	1095.4	1420.8
mRNA:Solyc03g044740.5.1	653.1	1049.4	124.7	0.119	-3.07	0.21	-14.46	2.04242e-47	4.61015e-43	0	0	1240	889.2	855.7	1212.7	111.5	129.9	132.8
mRNA:Solyc02g071030.2.1	22517.2	39405.2	0	0	-18.07	1.25	-14.46	2.1126e-47	4.76835e-43	0	0	56120.5	18513.7	31662.3	51324.3	0	0	0
mRNA:Solyc00g500292.1.1	533.4	907.3	34.9	0.038	-4.7	0.33	-14.46	2.13387e-47	4.81614e-43	0	0	1025.5	718.1	622	1263.6	32.6	28.8	43.3
mRNA:Solyc03g121170.3.1	725.5	1268.4	1.5	0.001	-9.68	0.67	-14.45	2.40938e-47	5.43772e-43	0	0	1042.1	1745	1419.2	867.5	0	3	1.5
mRNA:Solyc12g057100.2.1	686.7	1161.2	54.1	0.047	-4.42	0.31	-14.44	2.77163e-47	6.25501e-43	0	0	1201.3	1241.4	1488	714	42	67.2	53
mRNA:Solyc04g009130.5.1	396.2	658.9	46	0.07	-3.84	0.27	-14.44	2.88199e-47	6.50379e-43	0	0	669.8	663.5	727.1	575	33.4	66.4	38.1
mRNA:Solyc06g074000.1.1	841.1	1469.3	3.5	0.002	-8.69	0.6	-14.43	3.13846e-47	7.08226e-43	0	0	1169.4	1851.6	2142.4	714	0	5.2	5.2
mRNA:Solyc10g084970.2.1	324.6	539.8	37.7	0.07	-3.84	0.27	-14.43	3.14567e-47	7.0982e-43	0	0	398.6	688.3	593.4	478.7	35.2	39.9	38.1
mRNA:Solyc10g080080.3.1	6871.1	10562	1949.8	0.185	-2.44	0.17	-14.43	3.19827e-47	7.21658e-43	0	0	10361.6	10447.4	9013.7	12425.5	1842	1741.3	2266.2
mRNA:Solyc03g124030.5.1	3203.5	4679.7	1235.2	0.264	-1.92	0.13	-14.42	3.84869e-47	8.68379e-43	0	0	4200.3	5136.9	4843.2	4538.5	1109.7	1235.6	1360.3
mRNA:Solyc03g117690.3.1	1358.8	2308.8	92.1	0.04	-4.65	0.32	-14.41	4.20962e-47	9.49774e-43	0	0	2766.5	1591.2	2241.1	2636.3	88.3	131.4	56.7
mRNA:Solyc10g081510.2.1	47436.4	75407.4	10141.7	0.134	-2.89	0.2	-14.41	4.25092e-47	9.5905e-43	0	0	56632.5	90427.8	77593.1	76976.4	11837	9536.7	9051.5
mRNA:Solyc10g083630.2.1	2941.1	4259	1183.9	0.278	-1.85	0.13	-14.41	4.30346e-47	9.7086e-43	0	0	4197.5	4503.2	4547.1	3788.1	1064.2	1262.2	1225.3
mRNA:Solyc04g015130.3.1	2659.1	3699.8	1271.4	0.344	-1.54	0.11	-14.4	5.09995e-47	1.1505e-42	0	0	3786.5	3422.9	3613.5	3976.2	1293.2	1330.9	1190.2
mRNA:Solyc06g076960.2.1	386.8	133.6	724.4	5.432	2.44	0.17	14.4	5.465e-47	1.23279e-42	0	0	153.6	126.5	127.2	127.2	777.8	760.3	635
mRNA:Solyc12g014390.3.1	3682.4	5677.7	1022.1	0.18	-2.47	0.17	-14.38	6.49807e-47	1.46577e-42	0	0	5191.2	6079.5	5296.3	6143.7	958.8	863.6	1243.9
mRNA:Solyc07g055530.3.1	199	21.3	436	20.491	4.36	0.3	14.38	7.27587e-47	1.64115e-42	0	0	13.8	34.7	19.5	17.3	441.6	409.7	456.7
mRNA:Solyc12g014610.2.1	747.6	1159.7	198.2	0.171	-2.55	0.18	-14.37	8.07658e-47	1.82167e-42	0	0	1004.7	1274.9	1176.4	1182.8	165.5	194.1	235.1
mRNA:Solyc06g066330.3.1	1181.6	533.7	2045.5	3.837	1.94	0.14	14.37	8.45115e-47	1.90607e-42	0	0	527.3	508.5	619.4	479.6	2058.2	1943.5	2134.9
mRNA:Solyc04g015450.3.1	7381.3	10814	2804.3	0.259	-1.95	0.14	-14.37	8.51987e-47	1.92149e-42	0	0	11204.4	10885.2	9883.7	11282.7	2703.9	2480.1	3228.8
mRNA:Solyc05g050490.4.1	385	110.7	750.8	6.775	2.76	0.19	14.36	8.95627e-47	2.01982e-42	0	0	102.4	122.8	103.9	113.6	753.8	869.5	629.1
mRNA:Solyc12g088750.2.1	1562.7	2304.4	573.8	0.249	-2.01	0.14	-14.36	9.02195e-47	2.03454e-42	0	0	2642	2294.4	2280.1	2001.3	596	539.6	585.8
mRNA:Solyc02g091530.4.1	783.7	1172.1	265.8	0.227	-2.14	0.15	-14.36	9.36598e-47	2.11203e-42	0	0	1241.4	1158.3	1150.4	1138.3	275.3	221.4	300.7
mRNA:Solyc11g009020.2.1	7272.4	12259.4	623.2	0.051	-4.3	0.3	-14.36	9.78347e-47	2.20608e-42	0	0	11049.4	13058	10764	14166	585.7	372.8	911.1
mRNA:Solyc07g063610.5.1	1690.9	2691.2	357.2	0.133	-2.91	0.2	-14.36	9.83122e-47	2.21674e-42	0	0	2779	2291.9	2512.5	3181.3	369.6	279	423.1
mRNA:Solyc04g081330.5.1	6907.8	11060.6	1370.6	0.124	-3.01	0.21	-14.35	1.08214e-46	2.43989e-42	0	0	12609.1	9330	9477.3	12826.1	1164.6	1259.3	1687.9
mRNA:Solyc09g020140.3.1	2277.1	1043	3922.6	3.759	1.91	0.13	14.34	1.19644e-46	2.69749e-42	0	0	934.2	1069.1	1066	1102.8	4433.6	3633.1	3701.2
mRNA:Solyc00g500133.1.1	337.4	573.7	22.3	0.039	-4.69	0.33	-14.34	1.1966e-46	2.69773e-42	0	0	649.1	449	409	787.6	22.3	19.9	24.6
mRNA:Solyc08g063090.2.1	319	556.4	2.6	0.005	-7.74	0.54	-14.34	1.21251e-46	2.73348e-42	0	0	483	420.4	702.5	619.5	3.4	4.4	0
mRNA:Solyc12g049550.2.1	207.4	360.5	3.3	0.009	-6.75	0.47	-14.34	1.28529e-46	2.89742e-42	0	0	406.9	293.9	325.9	415.2	1.7	5.9	2.2
mRNA:Solyc07g056540.3.1	194578	322928	23445.8	0.073	-3.78	0.26	-14.33	1.47065e-46	3.31515e-42	0	0	359280	253865	266012	412554	18995.9	20121.6	31219.9
mRNA:Solyc03g006430.3.1	733.4	1054.2	305.8	0.29	-1.79	0.12	-14.33	1.47808e-46	3.33174e-42	0	0	1002	1024.4	1046.5	1143.7	285.6	299.7	332.1
mRNA:Solyc10g080360.1.1	158.1	262.3	19.1	0.072	-3.79	0.26	-14.32	1.54295e-46	3.47782e-42	0	0	245	312.5	242.8	248.9	23.2	16.2	17.9
mRNA:Solyc02g084640.4.1	1591.5	2714.8	93.8	0.035	-4.85	0.34	-14.32	1.68119e-46	3.78924e-42	0	0	3181.7	2501.5	1789.2	3386.6	63.5	77.5	140.3
mRNA:Solyc01g090650.1.1	272.7	76.2	534.7	6.997	2.81	0.2	14.32	1.69359e-46	3.817e-42	0	0	84.4	76.9	61	82.7	553.1	577.2	473.8
mRNA:Solyc00g500241.1.1	264.3	2.8	613	209.737	7.71	0.54	14.31	1.8561e-46	4.1831e-42	0	0	5.5	0	1.3	4.5	566.9	508.6	763.4
mRNA:Solyc11g012060.2.1	401.9	619.1	112.4	0.181	-2.47	0.17	-14.3	2.26724e-46	5.10945e-42	0	0	593.7	623.8	610.3	648.6	134.6	110	92.5
mRNA:Solyc12g041880.2.1	1778.6	2616.6	661.3	0.253	-1.98	0.14	-14.3	2.27091e-46	5.1175e-42	0	0	2318.1	2460.6	2643.6	3044.1	655.2	643.7	685
mRNA:Solyc03g119110.5.1	1351.2	1894.2	627.2	0.331	-1.59	0.11	-14.3	2.29716e-46	5.17642e-42	0	0	1883.6	2031.4	1820.4	1841.4	594.3	604.5	682.8
mRNA:Solyc01g005730.3.1	1010.2	1636.7	174.8	0.107	-3.23	0.23	-14.29	2.41888e-46	5.45045e-42	0	0	1706.4	1811.9	1454.2	1574.3	137.2	151.3	235.8
mRNA:Solyc12g096870.1.1	434.8	732.8	37.4	0.051	-4.28	0.3	-14.29	2.44734e-46	5.51435e-42	0	0	953.5	625.1	714.1	638.6	24	51.7	36.6
mRNA:Solyc01g095280.4.1	895	1396.7	226.1	0.162	-2.63	0.18	-14.29	2.47794e-46	5.58304e-42	0	0	1349.3	1576.3	1516.6	1144.6	245.3	242.1	191
mRNA:Solyc01g109700.3.1	2108.6	3648.9	54.8	0.015	-6.06	0.42	-14.29	2.62349e-46	5.91073e-42	0	0	2792.8	5557.3	4500.4	1745.1	48.9	76.8	38.8
mRNA:Solyc06g053840.3.1	1916.6	3150.4	271.6	0.086	-3.53	0.25	-14.28	2.79276e-46	6.29181e-42	0	0	3861.2	3656.1	2503.4	2580.8	211.8	270.9	332.1
mRNA:Solyc10g012410.3.1	677	1061.1	164.8	0.155	-2.69	0.19	-14.28	2.82521e-46	6.36463e-42	0	0	1091.9	945	971.2	1236.4	164.7	137.3	192.5
mRNA:Solyc03g032130.5.1	4999.4	7566.2	1577	0.208	-2.26	0.16	-14.28	2.83149e-46	6.37849e-42	0	0	8022.7	6609	6992.1	8640.9	1799.2	1499.9	1432
mRNA:Solyc10g018590.2.1	1622.7	2479.4	480.3	0.194	-2.37	0.17	-14.28	2.96893e-46	6.68781e-42	0	0	2831.6	2212.5	2204.7	2669	522.3	414.8	503.7
mRNA:Solyc02g069620.4.1	1677.1	2691.9	324.1	0.12	-3.06	0.21	-14.28	3.10136e-46	6.9858e-42	0	0	2668.3	2770.6	2521.6	2807	397.1	223.7	351.5
mRNA:Solyc04g007560.3.1	2703.3	1379.5	4468.4	3.24	1.7	0.12	14.28	3.12816e-46	7.04587e-42	0	0	1453.1	1341.9	1377.6	1345.4	4991.9	4372.7	4040.7
mRNA:Solyc09g011450.4.1	2780.7	1033.5	5110.2	4.942	2.3	0.16	14.25	4.35173e-46	9.80139e-42	0	0	1046.3	909.1	986.8	1191.9	5762	5188.4	4380.2
mRNA:Solyc00g500050.1.1	334	568.4	21.5	0.038	-4.73	0.33	-14.24	5.16056e-46	1.16226e-41	0	0	642.2	455.2	398.6	777.6	20.6	18.5	25.4
mRNA:Solyc08g029220.3.1	1336.7	603.4	2314.4	3.832	1.94	0.14	14.21	8.12259e-46	1.82929e-41	0	0	561.9	658.5	563.5	629.5	2563.3	2087.5	2292.4
mRNA:Solyc12g049280.3.1	1453.5	2347.1	262	0.112	-3.16	0.22	-14.2	8.59059e-46	1.9346e-41	0	0	2521.6	1980.6	2025.6	2860.6	227.3	229.6	329.1
mRNA:Solyc10g055240.2.1	762.6	1308.9	34.2	0.026	-5.25	0.37	-14.2	8.81791e-46	1.9857e-41	0	0	1424.1	883	1493.2	1435.3	19.7	56.1	26.9
mRNA:Solyc07g007330.1.1	2969	1743.5	4603	2.642	1.4	0.1	14.19	1.05111e-45	2.3669e-41	0	0	1871.1	1774.7	1738.6	1589.7	4497.1	4654.7	4657.1
mRNA:Solyc03g026200.4.1	652.2	1012	172.3	0.17	-2.55	0.18	-14.17	1.46236e-45	3.29281e-41	0	0	924.5	1164.5	951.8	1007.4	160.4	149.8	206.7
mRNA:Solyc08g065150.1.1	866.8	1334	243.9	0.183	-2.45	0.17	-14.17	1.46552e-45	3.29976e-41	0	0	1616.5	1188.1	1354.3	1177.3	236.7	264.3	230.6
mRNA:Solyc05g005760.4.1	1107	1876	81.7	0.044	-4.52	0.32	-14.16	1.53901e-45	3.46509e-41	0	0	1461.4	2352.7	2546.2	1143.7	83.2	73.1	88.8
mRNA:Solyc04g080180.1.1	460.8	686.6	159.8	0.233	-2.1	0.15	-14.16	1.54787e-45	3.48488e-41	0	0	696.1	662.3	668.7	719.5	151.8	143.2	184.3
mRNA:Solyc01g087030.3.1	2057.5	1096.3	3339.1	3.046	1.61	0.11	14.15	1.80711e-45	4.06836e-41	0	0	1187.4	971.1	1107.6	1119.2	3194.4	3371.8	3451.2
mRNA:Solyc03g115370.3.1	1656	522.8	3166.9	6.058	2.6	0.18	14.15	1.87499e-45	4.22097e-41	0	0	649.1	470	429.8	542.3	3472.3	2881.7	3146.8
mRNA:Solyc01g111320.3.1	733.7	1121.8	216.3	0.193	-2.37	0.17	-14.14	2.07482e-45	4.67062e-41	0	0	1241.4	964.9	999.8	1280.9	212.7	225.1	211.2
mRNA:Solyc04g079470.3.1	474.1	22.6	1076.1	47.302	5.56	0.39	14.14	2.10804e-45	4.74519e-41	0	0	24.9	13.6	20.8	30.9	1547.9	1029	651.4
mRNA:Solyc09g005750.3.1	555.6	895.4	102.5	0.115	-3.12	0.22	-14.14	2.26334e-45	5.09454e-41	0	0	968.8	948.8	1018	645.9	90.9	110	106.7
mRNA:Solyc09g091180.3.1	6754.5	719.6	14801.1	20.569	4.36	0.31	14.13	2.42507e-45	5.45835e-41	0	0	440.1	1074	773.9	590.5	17617.8	13073.2	13712.3
mRNA:Solyc12g006480.2.1	2743.9	1333.4	4624.5	3.468	1.79	0.13	14.12	3.01045e-45	6.77563e-41	0	0	1181.9	1420	1421.8	1310	4394.2	4400	5079.4
mRNA:Solyc07g053970.3.1	3025.9	4608.2	916.2	0.199	-2.33	0.17	-14.12	3.03555e-45	6.83181e-41	0	0	4661.1	5189	4227.7	4355	1068.5	923.4	756.7
mRNA:Solyc00g500186.1.1	189.1	8	430.4	51.606	5.69	0.4	14.11	3.29531e-45	7.41609e-41	0	0	9.7	5	3.9	13.6	341.3	471.7	478.3
mRNA:Solyc06g076490.3.1	402	654.2	65.8	0.101	-3.31	0.24	-14.09	4.18739e-45	9.42331e-41	0	0	693.4	561.8	577.8	784	54.9	83.4	59
mRNA:Solyc01g110940.3.1	206.9	355.9	8.1	0.023	-5.44	0.39	-14.09	4.53995e-45	1.02163e-40	0	0	346	399.3	371.4	307	3.4	5.9	14.9
mRNA:Solyc09g009420.1.1	2736.5	4495.2	391.6	0.087	-3.52	0.25	-14.09	4.57177e-45	1.02874e-40	0	0	4636.2	4601.1	4234.2	4509.4	262.4	364.6	547.7
mRNA:Solyc08g083350.5.1	10198.9	15946.1	2535.9	0.159	-2.65	0.19	-14.08	4.96777e-45	1.1178e-40	0	0	13714.9	18383.5	13830.9	17855.1	2475.8	2163.5	2968.4
mRNA:Solyc06g053480.3.1	7535.3	11735.5	1935	0.165	-2.6	0.18	-14.06	6.94095e-45	1.56171e-40	0	0	11020.4	12462.7	9677.2	13781.7	1811.2	1705.1	2288.6
mRNA:Solyc05g008370.3.1	1201	1761.9	453.1	0.257	-1.96	0.14	-14.05	7.19374e-45	1.61852e-40	0	0	2037.2	1709	1694.5	1607	481.1	420	458.2
mRNA:Solyc04g008630.3.1	1329.6	665.3	2215.4	3.331	1.74	0.12	14.05	7.27449e-45	1.63661e-40	0	0	682.3	729.2	610.3	639.5	2034.1	2273.5	2338.6
mRNA:Solyc01g006540.4.1	1252.2	2184.2	9.5	0.004	-7.85	0.56	-14.05	7.84103e-45	1.764e-40	0	0	2510.5	3172.4	2177.5	876.6	13.7	12.5	2.2
mRNA:Solyc04g050050.3.1	623.7	1078.4	17.4	0.016	-5.94	0.42	-14.05	8.16858e-45	1.8376e-40	0	0	975.7	1546.5	1128.3	663.2	7.7	26.6	17.9
mRNA:Solyc01g006180.4.1	339.2	102.1	655.2	6.442	2.69	0.19	14.04	8.42096e-45	1.89429e-40	0	0	94.1	101.7	127.2	85.4	701.5	608.2	655.9
mRNA:Solyc12g044270.2.1	158.1	272.8	5.1	0.019	-5.73	0.41	-14.04	9.03744e-45	2.03288e-40	0	0	245	282.8	224.6	338.8	3.4	5.2	6.7
mRNA:Solyc03g006970.1.1	1745.4	2899.3	206.7	0.071	-3.81	0.27	-14.04	9.08228e-45	2.04288e-40	0	0	2586.6	3640	2734.5	2636.3	185.2	144.7	290.3
mRNA:Solyc10g005470.3.1	685.6	1059.9	186.4	0.176	-2.51	0.18	-14.02	1.14489e-44	2.57508e-40	0	0	1043.5	1097.6	925.8	1172.8	171.5	163.1	224.6
mRNA:Solyc06g053730.1.1	341.2	575	29.5	0.051	-4.28	0.31	-14.02	1.24021e-44	2.78936e-40	0	0	783.3	575.5	471.3	469.7	23.2	39.1	26.1
mRNA:Solyc04g080450.1.1	1921.4	2951.8	547.6	0.186	-2.43	0.17	-14.01	1.33631e-44	3.00536e-40	0	0	3192.8	2909.5	2730.6	2974.2	425.4	584.6	632.8
mRNA:Solyc08g083060.3.1	2477.6	4138.6	262.9	0.064	-3.98	0.28	-14.01	1.42731e-44	3.20988e-40	0	0	5224.4	3362.2	3940.7	4027.1	167.2	357.3	264.2
mRNA:Solyc00g160510.1.1	432.2	2.5	1005.1	386.054	8.59	0.61	14.01	1.42904e-44	3.21363e-40	0	0	2.8	1.2	1.3	4.5	672.3	834.8	1508.1
mRNA:Solyc06g068960.1.1	338	561.2	40.5	0.072	-3.79	0.27	-14	1.45523e-44	3.27237e-40	0	0	564.7	463.8	683	533.2	43.7	50.9	26.9
mRNA:Solyc08g077240.3.1	6539.7	9120.9	3098.2	0.34	-1.56	0.11	-14	1.5086e-44	3.39225e-40	0	0	9773.4	8268.4	8630.7	9811	3058.1	3036	3200.5
mRNA:Solyc01g008770.3.1	3061.3	4607.4	999.9	0.217	-2.2	0.16	-14	1.53509e-44	3.45165e-40	0	0	4529.7	4712.8	4677	4510.3	895.3	878.4	1226
mRNA:Solyc05g051425.3.1	292.9	457.8	73.1	0.159	-2.65	0.19	-14	1.60888e-44	3.6174e-40	0	0	433.2	472.5	401.2	524.2	78.9	64.2	76.1
mRNA:Solyc10g054840.2.1	881.6	1537.3	7.3	0.005	-7.73	0.55	-13.99	1.88469e-44	4.23736e-40	0	0	1605.4	1690.4	1397.1	1456.2	15.4	6.6	0
mRNA:Solyc01g107660.3.1	5946.2	9487.4	1224.6	0.129	-2.95	0.21	-13.98	1.93379e-44	4.34754e-40	0	0	9297.4	8051.4	8669.6	11931.3	1162	1011.2	1500.6
mRNA:Solyc09g083150.5.1	4646.7	7256.1	1167.5	0.161	-2.64	0.19	-13.98	1.9485e-44	4.38043e-40	0	0	8417.2	6508.6	6036.4	8062.3	1074.5	1051.1	1376.8
mRNA:Solyc01g091920.2.1	309.4	492.4	65.4	0.133	-2.91	0.21	-13.97	2.44673e-44	5.50025e-40	0	0	495.5	594.1	458.3	421.5	74.6	60.5	61.2
mRNA:Solyc04g040170.3.1	200.6	53.5	396.8	7.365	2.88	0.21	13.97	2.44873e-44	5.5045e-40	0	0	51.2	54.6	45.4	62.7	371.3	434.8	384.3
mRNA:Solyc01g096730.2.1	585.1	117.8	1208.1	10.251	3.36	0.24	13.95	3.07456e-44	6.911e-40	0	0	139.8	83.1	115.6	132.6	1160.3	1006.8	1457.3
mRNA:Solyc11g056270.3.1	457.5	2.6	1064.1	374.979	8.55	0.61	13.95	3.08884e-44	6.94279e-40	0	0	0	1.2	2.6	6.4	699.8	948.5	1543.9
mRNA:Solyc05g052240.3.1	1198.7	1755.5	456.3	0.26	-1.94	0.14	-13.95	3.21837e-44	7.2336e-40	0	0	1840.7	1742.5	1673.7	1765.1	500	383.1	485.8
mRNA:Solyc11g066070.2.1	577.7	194.4	1088.8	5.606	2.49	0.18	13.94	3.52617e-44	7.92506e-40	0	0	184.1	168.7	241.5	183.5	1100.3	986.2	1179.8
mRNA:Solyc10g008140.3.1	4355.7	1885.6	7649.2	4.056	2.02	0.14	13.94	3.8817e-44	8.72374e-40	0	0	1579.1	1938.4	2139.8	1885	8326.1	7348.2	7273.3
mRNA:Solyc05g012580.1.1	6127.4	10358.1	486.5	0.047	-4.41	0.32	-13.93	3.97207e-44	8.92644e-40	0	0	8865.6	7758.7	8045.1	16763.2	433.9	594.2	431.3
mRNA:Solyc04g009020.4.1	2155.7	3224.5	730.7	0.227	-2.14	0.15	-13.93	3.99755e-44	8.9833e-40	0	0	2961.6	3813.6	3103.3	3019.6	820.7	696.8	674.6
mRNA:Solyc05g053960.3.1	443.7	162.6	818.5	5.042	2.33	0.17	13.93	4.45424e-44	1.00091e-39	0	0	188.2	142.6	163.6	156.2	831	893.9	730.5
mRNA:Solyc05g010450.1.1	283.3	454.8	54.8	0.12	-3.06	0.22	-13.92	4.80242e-44	1.0791e-39	0	0	456.7	365.9	444.1	552.3	58.3	50.9	55.2
mRNA:Solyc02g078820.3.1	833.4	349.4	1478.5	4.23	2.08	0.15	13.92	4.98276e-44	1.11958e-39	0	0	402.7	321.2	305.1	368.8	1375.5	1508	1552.1
mRNA:Solyc07g005390.3.1	29879.2	47438.1	6467.2	0.136	-2.87	0.21	-13.92	5.09777e-44	1.14537e-39	0	0	53882.6	38070.4	42535.4	55264.1	5400.9	6250.6	7750.1
mRNA:Solyc04g063240.3.1	5744.4	9380.6	896	0.096	-3.39	0.24	-13.91	5.15203e-44	1.15751e-39	0	0	10765.7	9121.7	7808.8	9826.4	783	676.1	1229
mRNA:Solyc06g072700.3.1	511.6	881.6	18.4	0.021	-5.57	0.4	-13.91	5.24199e-44	1.17766e-39	0	0	744.6	1081.5	1111.5	588.7	7.7	24.4	23.1
mRNA:Solyc04g058150.3.1	6297.1	10703	422.5	0.039	-4.66	0.34	-13.91	5.73633e-44	1.28867e-39	0	0	15017.2	7452.3	8293.1	12049.4	261.6	471.7	534.3
mRNA:Solyc07g006650.4.1	5035.1	3365.7	7261.1	2.157	1.11	0.08	13.91	5.75411e-44	1.2926e-39	0	0	3320.1	3395.7	3244.8	3502	7548.3	7148.9	7086
mRNA:Solyc07g063310.3.1	450.3	89.8	930.9	10.301	3.36	0.24	13.9	5.98308e-44	1.34398e-39	0	0	62.3	91.8	93.5	111.7	782.1	921.2	1089.5
mRNA:Solyc10g081720.2.1	3845.8	5962.4	1023.7	0.172	-2.54	0.18	-13.9	6.05088e-44	1.35915e-39	0	0	5981.4	5681.3	5372.9	6814.1	1190.3	799.4	1081.3
mRNA:Solyc11g008850.2.1	896	48.1	2026.4	42.147	5.4	0.39	13.9	6.69286e-44	1.50328e-39	0	0	23.5	80.6	55.8	32.7	1959.5	1635.7	2484.1
mRNA:Solyc07g032090.4.1	1355.2	745.1	2168.7	2.911	1.54	0.11	13.89	7.48318e-44	1.68072e-39	0	0	798.5	695.8	734.9	751.3	2092.5	2080.8	2332.7
mRNA:Solyc08g081930.3.1	1546.7	2484.4	296.4	0.119	-3.07	0.22	-13.89	7.63934e-44	1.71572e-39	0	0	3083.4	2172.8	1926.9	2754.3	253	297.5	338.8
mRNA:Solyc05g056100.3.1	1909	1006	3113.1	3.096	1.63	0.12	13.88	7.96399e-44	1.78855e-39	0	0	1056	1007	981.6	979.3	2757.9	3284	3297.5
mRNA:Solyc02g061790.5.1	764.2	270.9	1421.9	5.235	2.39	0.17	13.88	8.15562e-44	1.83151e-39	0	0	250.5	260.4	251.9	320.7	1417.6	1239.3	1608.8
mRNA:Solyc01g090590.3.1	1372	469.8	2575	5.477	2.45	0.18	13.87	1.00173e-43	2.2495e-39	0	0	541.1	386.9	420.7	530.5	2835.1	2540.7	2349.1
mRNA:Solyc01g087890.3.1	664.8	1072.6	121.2	0.113	-3.15	0.23	-13.87	1.03205e-43	2.31746e-39	0	0	1132.1	1271.2	1092	794.9	121.8	141	100.7
mRNA:Solyc00g500362.1.1	414.6	1.9	964.9	474.15	8.89	0.64	13.86	1.05656e-43	2.3724e-39	0	0	2.8	1.2	0	3.6	689.5	873.2	1332
mRNA:Solyc11g066250.2.1	2410.9	3917.2	402.5	0.103	-3.28	0.24	-13.86	1.09357e-43	2.45539e-39	0	0	4704	2819	3404.5	4741.1	379	463.6	364.9
mRNA:Solyc09g014380.3.1	1721.2	2896.6	154.1	0.053	-4.23	0.31	-13.86	1.11258e-43	2.49796e-39	0	0	2758.2	3501.1	3465.5	1861.4	189.5	102.6	170.1
mRNA:Solyc06g005490.3.1	3040.8	636	6247.2	9.808	3.29	0.24	13.85	1.31278e-43	2.94732e-39	0	0	532.8	543.2	550.5	917.5	5764.5	6773.2	6204
mRNA:Solyc00g500339.1.1	298	5.8	687.5	111.076	6.8	0.49	13.83	1.61607e-43	3.62807e-39	0	0	4.2	3.7	2.6	12.7	480.2	708.6	873.8
mRNA:Solyc00g500332.1.1	343.4	583.4	23.3	0.04	-4.65	0.34	-13.83	1.71313e-43	3.8458e-39	0	0	658.8	462.6	403.8	808.5	23.2	19.2	27.6
mRNA:Solyc06g051130.1.1	269.8	446	34.7	0.078	-3.69	0.27	-13.82	1.88407e-43	4.22936e-39	0	0	470.5	493.6	501.2	318.9	40.3	35.4	28.4
mRNA:Solyc09g092670.3.1	2171.7	3369.6	574.4	0.17	-2.55	0.18	-13.82	1.89608e-43	4.25612e-39	0	0	3423.9	2941.7	3017.6	4095.2	533.4	517.4	672.3
mRNA:Solyc02g078720.4.1	130.9	225.1	5.2	0.023	-5.44	0.39	-13.81	2.25398e-43	5.05929e-39	0	0	189.6	249.3	218.1	243.5	6	6.6	3
mRNA:Solyc01g091520.3.1	1554.9	2297	565.5	0.246	-2.02	0.15	-13.8	2.51972e-43	5.65552e-39	0	0	2612.9	2048.8	2030.8	2495.4	567.7	557.3	571.6
mRNA:Solyc08g006540.4.1	3080.8	4861.4	706.6	0.145	-2.78	0.2	-13.8	2.61193e-43	5.86222e-39	0	0	4529.7	4747.5	4456.2	5712.2	671.5	559.5	888.7
mRNA:Solyc05g006050.3.1	2393.2	4002.6	247.5	0.062	-4.01	0.29	-13.79	2.73568e-43	6.13968e-39	0	0	4814.8	3115.4	3918.7	4161.5	144.9	295.3	302.2
mRNA:Solyc07g006410.1.1	233.5	393.8	19.8	0.05	-4.31	0.31	-13.79	2.80375e-43	6.29218e-39	0	0	375	285.2	511.6	403.3	18	25.1	16.4
mRNA:Solyc12g010910.2.1	2005.1	3148.3	480.7	0.153	-2.71	0.2	-13.79	3.1053e-43	6.96861e-39	0	0	2611.5	2758.2	3124	4099.7	483.7	456.2	502.2
mRNA:Solyc02g093100.3.1	598.4	967	106.9	0.111	-3.18	0.23	-13.77	3.62208e-43	8.12795e-39	0	0	777.8	1255.1	1025.8	809.4	109.8	96.7	114.2
mRNA:Solyc05g055750.3.1	338.3	531.9	80.1	0.15	-2.73	0.2	-13.77	4.05508e-43	9.09919e-39	0	0	453.9	527.1	499.9	646.8	81.5	84.9	73.9
mRNA:Solyc06g063090.4.1	2737	466.4	5764.5	12.345	3.63	0.26	13.76	4.22376e-43	9.47727e-39	0	0	422.1	377	441.5	625	6006.4	7174.7	4112.4
mRNA:Solyc10g079480.1.1	1075.5	1683	265.5	0.158	-2.66	0.19	-13.76	4.22684e-43	9.48376e-39	0	0	1757.6	1473.4	1502.3	1998.5	241	236.2	319.4
mRNA:Solyc02g084840.3.1	312.3	38.6	677.1	17.346	4.12	0.3	13.76	4.66754e-43	1.04721e-38	0	0	36	37.2	28.6	52.7	777.8	762.5	491
mRNA:Solyc04g016430.3.1	226.6	377.3	25.6	0.068	-3.88	0.28	-13.75	5.4291e-43	1.21802e-38	0	0	492.7	393.1	327.2	296.1	24	24.4	28.4
mRNA:Solyc01g087210.3.1	12720.5	17622.2	6184.9	0.351	-1.51	0.11	-13.74	5.47311e-43	1.22784e-38	0	0	18149.1	18363.6	17523.7	16452.5	6761.9	6170.8	5621.9
mRNA:Solyc01g098610.4.1	1893.7	2642.7	894.9	0.338	-1.56	0.11	-13.74	5.81729e-43	1.30499e-38	0	0	2473.1	2620.5	2565.7	2911.5	955.3	847.4	882
mRNA:Solyc01g086710.4.1	1797.2	494.9	3533.6	7.141	2.84	0.21	13.74	5.85943e-43	1.31439e-38	0	0	379.2	627.5	525.9	446.9	3112.1	3701.8	3787
mRNA:Solyc03g119420.3.1	988	491.3	1650.1	3.361	1.75	0.13	13.74	6.04948e-43	1.35696e-38	0	0	525.9	486.2	481.7	471.5	1636.2	1819.5	1494.7
mRNA:Solyc07g053980.3.1	3736.5	1513.8	6700.1	4.426	2.15	0.16	13.74	6.23517e-43	1.39855e-38	0	0	1339.7	1565.1	1736	1414.4	7074.9	7272.9	5752.5
mRNA:Solyc03g080060.1.1	3645.7	5636.2	991.6	0.176	-2.51	0.18	-13.73	6.58747e-43	1.4775e-38	0	0	6713.5	4598.7	5183.4	6049.2	985.3	876.2	1113.3
mRNA:Solyc00g500203.1.1	336.5	571.3	23.3	0.041	-4.62	0.34	-13.72	7.28244e-43	1.6333e-38	0	0	646.3	455.2	393.4	790.3	23.2	19.2	27.6
mRNA:Solyc07g066410.5.1	1110	364.8	2103.7	5.766	2.53	0.18	13.72	7.41755e-43	1.66353e-38	0	0	300.3	437.8	377.8	343.4	1873.8	2022.5	2414.7
mRNA:Solyc11g006710.2.1	228.2	397.6	2.3	0.006	-7.41	0.54	-13.72	7.45896e-43	1.67275e-38	0	0	383.4	486.2	301.2	419.7	2.6	2.2	2.2
mRNA:Solyc00g500317.1.1	339.3	3.1	787.4	217.578	7.77	0.57	13.72	7.66803e-43	1.71956e-38	0	0	1.4	1.2	0	10	684.3	784.6	893.2
mRNA:Solyc01g079240.3.1	2917.3	5013	123	0.025	-5.35	0.39	-13.72	7.68967e-43	1.72433e-38	0	0	3480.6	8393.7	5275.5	2902.4	91.8	155.7	121.6
mRNA:Solyc09g018510.3.1	1958.3	2845.6	775.2	0.272	-1.88	0.14	-13.72	7.90485e-43	1.7725e-38	0	0	2695.9	3069.5	2641	2976	688.6	762.5	874.6
mRNA:Solyc05g008300.4.1	229.2	394.9	8.3	0.021	-5.55	0.4	-13.72	8.03249e-43	1.80104e-38	0	0	333.5	475	480.4	290.7	3.4	9.6	11.9
mRNA:Solyc00g500250.1.1	344.2	10.2	789.7	74.434	6.22	0.45	13.71	8.31853e-43	1.8651e-38	0	0	9.7	6.2	3.9	20.9	620.9	774.3	973.8
mRNA:Solyc03g111815.1.1	2671.6	4669.3	8.1	0.002	-9.19	0.67	-13.71	9.02863e-43	2.02422e-38	0	0	3614.9	9596.7	4181	1284.5	14.6	6.6	3
mRNA:Solyc04g051490.3.1	341.3	42.8	739.3	17.269	4.11	0.3	13.7	9.53132e-43	2.13683e-38	0	0	33.2	31	62.3	44.5	575.4	884.3	758.1
mRNA:Solyc08g062960.5.1	3764.5	83.1	8673	104.28	6.7	0.49	13.7	1.0475e-42	2.34828e-38	0	0	84.4	29.8	109.1	109	14581.2	6351.7	5086.2
mRNA:Solyc11g005450.3.1	3107.2	4693	992.7	0.212	-2.24	0.16	-13.7	1.07328e-42	2.40598e-38	0	0	4928.2	4878.9	4447.1	4517.6	1029.9	1158.1	790.2
mRNA:Solyc08g006690.1.1	369.3	603.6	56.9	0.094	-3.41	0.25	-13.69	1.1104e-42	2.48908e-38	0	0	555	813.6	538.9	506.9	60.9	60.5	49.2
mRNA:Solyc01g110340.5.1	568.6	971.3	31.7	0.032	-4.95	0.36	-13.69	1.13465e-42	2.54332e-38	0	0	1136.2	757.8	898.5	1092.8	51.5	27.3	16.4
mRNA:Solyc07g047950.1.1	1308.7	1878.7	548.6	0.292	-1.78	0.13	-13.69	1.24238e-42	2.78468e-38	0	0	1909.8	2108.3	1685.4	1811.4	540.3	521.9	583.5
mRNA:Solyc05g054140.3.1	701.4	144.9	1443.2	9.937	3.31	0.24	13.68	1.31291e-42	2.94263e-38	0	0	91.3	150.1	183.1	155.3	1362.7	1360.4	1606.6
mRNA:Solyc01g090950.4.1	1305.2	1955.2	438.5	0.224	-2.16	0.16	-13.68	1.35437e-42	3.03542e-38	0	0	2248.9	1675.5	1799.6	2096.6	471.7	410.4	433.5
mRNA:Solyc01g090440.2.1	299	468.8	72.6	0.155	-2.69	0.2	-13.67	1.49628e-42	3.35331e-38	0	0	438.7	504.8	536.3	395.2	74.6	77.5	65.7
mRNA:Solyc10g008950.3.1	2574.2	1621.5	3844.5	2.372	1.25	0.09	13.67	1.61641e-42	3.62238e-38	0	0	1660.7	1607.3	1691.9	1526.2	3939.7	3921.7	3672.1
mRNA:Solyc07g054210.3.1	20886.8	32392.9	5545.2	0.171	-2.55	0.19	-13.66	1.68145e-42	3.76796e-38	0	0	29706.4	30749.5	30981.9	38133.9	4936.1	4806.8	6892.7
mRNA:Solyc07g049560.4.1	843.6	1384.3	122.6	0.089	-3.5	0.26	-13.66	1.69828e-42	3.80551e-38	0	0	1408.9	936.3	1427	1765.1	108.9	144.7	114.2
mRNA:Solyc06g073540.4.1	5743.5	9570.4	640.9	0.067	-3.9	0.29	-13.66	1.7504e-42	3.92213e-38	0	0	10846	9635.1	8377.5	9423.1	479.4	473.1	970.1
mRNA:Solyc07g005510.3.1	28284.5	45440.9	5409.2	0.119	-3.07	0.22	-13.66	1.81587e-42	4.06863e-38	0	0	47191.2	43336.2	39042.6	52193.6	4467.9	4499.7	7259.9
mRNA:Solyc01g010710.5.1	183.7	319	3.4	0.011	-6.57	0.48	-13.65	1.95999e-42	4.39135e-38	0	0	344.6	267.9	406.4	257.1	2.6	3	4.5
mRNA:Solyc08g079280.3.1	5030.8	8246.1	743.7	0.09	-3.47	0.25	-13.64	2.28568e-42	5.12083e-38	0	0	8595.7	6115.4	8560.6	9712.9	860.1	862.9	508.2
mRNA:Solyc04g050490.4.1	966.1	1503	250.3	0.166	-2.59	0.19	-13.64	2.3494e-42	5.26336e-38	0	0	1601.2	1567.6	1308.8	1534.3	308.7	242.1	200
mRNA:Solyc01g087780.2.1	1601.5	2683.1	159.6	0.059	-4.07	0.3	-13.64	2.39106e-42	5.35645e-38	0	0	2536.8	2890.9	3000.7	2303.8	164.7	223.7	90.3
mRNA:Solyc07g053660.3.1	1284.7	551.2	2262.7	4.102	2.04	0.15	13.64	2.42631e-42	5.43517e-38	0	0	473.3	587.9	555.7	587.8	1991.3	2304.5	2492.3
mRNA:Solyc07g053470.5.1	2449.6	630.7	4874.8	7.728	2.95	0.22	13.63	2.49416e-42	5.58692e-38	0	0	459.5	833.4	653.1	576.9	5006.5	4634	4983.9
mRNA:Solyc10g006040.1.1	653.3	1059.8	111.4	0.105	-3.25	0.24	-13.63	2.51064e-42	5.62359e-38	0	0	1109.9	833.4	971.2	1324.5	133.8	87.8	112.7
mRNA:Solyc07g040950.3.1	6745.5	10872.7	1242.6	0.114	-3.13	0.23	-13.63	2.73033e-42	6.1154e-38	0	0	13056.2	8122.1	9256.5	13055.9	1326.7	1040.8	1360.3
mRNA:Solyc02g069920.4.1	1658	2728.1	231.1	0.085	-3.56	0.26	-13.63	2.8109e-42	6.29556e-38	0	0	2601.8	3261.7	1717.8	3331.2	241	205.2	247
mRNA:Solyc05g008520.3.1	678.2	247.9	1251.8	5.04	2.33	0.17	13.62	2.84731e-42	6.37684e-38	0	0	206.2	250.5	266.2	268.9	1229.7	1102	1423.8
mRNA:Solyc06g035960.3.1	1119.6	189.9	2359.1	12.434	3.64	0.27	13.62	2.8716e-42	6.43095e-38	0	0	240.8	182.3	155.8	180.8	1919.2	3242.6	1915.5
mRNA:Solyc01g068560.3.1	2788.3	4452.5	569.3	0.128	-2.97	0.22	-13.62	2.94185e-42	6.58797e-38	0	0	5609.1	4091.4	3529.1	4580.3	462.2	578.7	667.1
mRNA:Solyc12g009580.2.1	694.6	1155.2	80.6	0.07	-3.84	0.28	-13.61	3.48779e-42	7.8102e-38	0	0	1181.9	1359.3	1249.1	830.3	53.2	86.4	102.2
mRNA:Solyc04g015490.4.1	9103.7	14411.3	2026.8	0.141	-2.83	0.21	-13.6	4.14084e-42	9.27216e-38	0	0	13652.6	15048.6	14168.5	14775.6	1559.1	1829.1	2692.3
mRNA:Solyc08g077740.1.1	114.1	6.2	257.9	41.689	5.38	0.4	13.59	4.30153e-42	9.63157e-38	0	0	8.3	2.5	7.8	6.4	277.9	236.2	259.7
mRNA:Solyc01g107360.4.1	657.6	273.8	1169.3	4.266	2.09	0.15	13.59	4.60822e-42	1.03178e-37	0	0	264.3	227	307.7	296.1	1234	1153.7	1120.1
mRNA:Solyc06g007330.3.1	187.9	34	393.3	11.6	3.54	0.26	13.58	5.32059e-42	1.19123e-37	0	0	36	28.5	37.7	33.6	475.9	323.3	380.6
mRNA:Solyc02g069910.2.1	456.8	784.8	19.6	0.025	-5.32	0.39	-13.58	5.54438e-42	1.24128e-37	0	0	573	1336.9	616.8	612.3	18	22.9	17.9
mRNA:Solyc00g500349.1.1	185.9	7.7	423.4	52.762	5.72	0.42	13.58	5.63021e-42	1.26043e-37	0	0	9.7	5	2.6	13.6	338.7	466.5	464.9
mRNA:Solyc00g500098.1.1	331.6	3.1	769.6	212.881	7.73	0.57	13.57	5.78507e-42	1.29505e-37	0	0	1.4	1.2	0	10	662.9	772.1	873.8
mRNA:Solyc01g102650.2.1	213.4	26.5	462.6	17.652	4.14	0.31	13.57	5.90763e-42	1.32242e-37	0	0	42.9	17.4	22.1	23.6	415.1	507.1	465.6
mRNA:Solyc10g051340.2.1	4613.4	6571.6	2002.4	0.305	-1.71	0.13	-13.56	6.67014e-42	1.49304e-37	0	0	6964	6485	5635.2	7202	2075.3	1965.7	1966.3
mRNA:Solyc03g117890.3.1	19838.6	31264	4604.9	0.147	-2.76	0.2	-13.56	7.25295e-42	1.62343e-37	0	0	40956.6	24498.9	27677.4	31923	4949.9	4461.3	4403.4
mRNA:Solyc08g066660.1.1	125.5	213.8	7.8	0.036	-4.78	0.35	-13.55	7.43646e-42	1.66443e-37	0	0	240.8	238.1	170.1	206.2	9.4	6.6	7.5
mRNA:Solyc03g034010.3.1	1971.1	249.7	4266.3	17.114	4.1	0.3	13.55	7.58973e-42	1.69866e-37	0	0	261.6	329.9	249.3	158.1	3684.1	3360	5754.8
mRNA:Solyc09g010500.3.1	2600.4	1579.1	3962.1	2.509	1.33	0.1	13.55	8.02544e-42	1.79609e-37	0	0	1638.6	1552.7	1542.5	1582.5	4238.9	3675.2	3972.1
mRNA:Solyc02g069140.3.1	152.2	29.7	315.6	10.512	3.39	0.25	13.53	1.04152e-41	2.33083e-37	0	0	22.1	38.4	24.7	33.6	312.2	304.9	329.8
mRNA:Solyc05g053470.3.1	11004.9	1478.2	23707.4	16.039	4	0.3	13.53	1.10884e-41	2.48135e-37	0	0	986.8	2299.3	1446.5	1180	23932.1	21591.3	25598.7
mRNA:Solyc05g013870.4.1	356.3	613	14	0.023	-5.46	0.4	-13.52	1.17129e-41	2.621e-37	0	0	581.3	793.7	731	346.1	20.6	9.6	11.9
mRNA:Solyc08g080540.3.1	796.2	192	1601.9	8.335	3.06	0.23	13.52	1.17802e-41	2.63594e-37	0	0	227	145.1	171.4	224.4	1918.4	1422.4	1464.8
mRNA:Solyc12g096690.2.1	1772.7	751.1	3135	4.17	2.06	0.15	13.52	1.1974e-41	2.67918e-37	0	0	748.7	704.4	688.2	863	3065.8	3549	2790.1
mRNA:Solyc05g051400.5.1	230.3	382.3	27.7	0.073	-3.78	0.28	-13.52	1.20975e-41	2.70669e-37	0	0	348.8	441.5	442.8	296.1	20.6	28.8	33.6
mRNA:Solyc03g019760.4.1	1979.6	3109.2	473.6	0.152	-2.71	0.2	-13.52	1.22444e-41	2.73944e-37	0	0	3267.5	3208.4	3056.5	2904.2	337.9	522.6	560.4
mRNA:Solyc01g090965.1.1	4586.7	8026.4	0.5	0	-13.92	1.03	-13.52	1.23545e-41	2.76395e-37	0	0	8514	8149.3	7121.9	8320.3	0	1.5	0
mRNA:Solyc07g006220.2.1	2975	4468.2	984.1	0.22	-2.18	0.16	-13.51	1.28111e-41	2.86596e-37	0	0	3756	5249.8	4109.5	4757.4	952.8	1065.1	934.3
mRNA:Solyc11g008380.3.1	774.2	225	1506.4	6.698	2.74	0.2	13.51	1.34466e-41	3.00801e-37	0	0	206.2	293.9	197.4	202.6	1300.1	1636.5	1582.7
mRNA:Solyc12g010870.4.1	4270.9	6780.6	924.6	0.136	-2.87	0.21	-13.51	1.44882e-41	3.24086e-37	0	0	7898.2	5433.3	5628.7	8162.2	1059.9	824.5	889.5
mRNA:Solyc02g084570.5.1	1327.8	2228.7	126.6	0.057	-4.14	0.31	-13.51	1.45242e-41	3.24877e-37	0	0	2701.5	2056.2	2132	2024.9	113.2	189.7	76.9
mRNA:Solyc01g099020.3.1	8068.3	12901.3	1624.5	0.126	-2.99	0.22	-13.5	1.46536e-41	3.27758e-37	0	0	13421.5	11479.3	12067.7	14636.6	2092.5	1178.8	1602.1
mRNA:Solyc06g005200.3.1	481.7	210.2	843.8	3.999	2	0.15	13.5	1.46555e-41	3.27786e-37	0	0	192.4	203.4	198.7	246.2	810.4	855.5	865.6
mRNA:Solyc02g077160.3.1	398.2	651.8	60.2	0.093	-3.43	0.25	-13.5	1.48606e-41	3.32356e-37	0	0	705.8	631.3	734.9	535.1	40.3	75.3	64.9
mRNA:Solyc03g025440.3.1	659.4	371.9	1042.9	2.808	1.49	0.11	13.5	1.57681e-41	3.52637e-37	0	0	383.4	379.5	367.5	357	998.2	1094.7	1035.7
mRNA:Solyc06g068820.3.1	700.5	276.6	1265.7	4.569	2.19	0.16	13.5	1.64622e-41	3.68143e-37	0	0	287.9	277.8	233.7	307	1130.3	1252.6	1414.1
mRNA:Solyc06g084610.4.1	819.2	1303.7	173.3	0.133	-2.91	0.22	-13.5	1.65779e-41	3.70714e-37	0	0	1197.1	1351.8	1081.6	1584.3	153.5	152.1	214.2
mRNA:Solyc08g061320.3.1	9030.9	12249.5	4739.4	0.387	-1.37	0.1	-13.49	1.82658e-41	4.08441e-37	0	0	12931.6	12084.5	11086	12896	4772.3	4885	4560.8
mRNA:Solyc09g010220.5.1	549.8	961	1.5	0.002	-9.28	0.69	-13.48	2.04371e-41	4.56974e-37	0	0	967.4	674.7	828.4	1373.5	0	0	4.5
mRNA:Solyc08g005960.2.1	1551.1	2675.1	52.5	0.02	-5.67	0.42	-13.47	2.29216e-41	5.12504e-37	0	0	2279.4	1805.7	2480	4135.2	32.6	36.2	88.8
mRNA:Solyc00g500271.1.1	324.4	3.1	752.7	208.32	7.7	0.57	13.47	2.32276e-41	5.19323e-37	0	0	1.4	1.2	0	10	650	749.9	858.1
mRNA:Solyc10g078600.3.1	996.1	1635.9	143	0.087	-3.51	0.26	-13.47	2.49493e-41	5.57792e-37	0	0	1980.4	1072.8	1678.9	1811.4	120.9	135.8	172.4
mRNA:Solyc11g007740.2.1	196.6	44.9	398.8	8.846	3.15	0.23	13.46	2.54113e-41	5.68094e-37	0	0	36	49.6	46.7	47.2	421.1	332.2	443.2
mRNA:Solyc09g014250.3.1	365.6	582.4	76.7	0.132	-2.92	0.22	-13.46	2.70386e-41	6.04447e-37	0	0	603.4	475	575.2	675.9	65.2	71.6	93.3
mRNA:Solyc01g107800.4.1	410.6	705.9	16.9	0.024	-5.38	0.4	-13.46	2.72057e-41	6.08157e-37	0	0	891.3	527.1	625.8	779.4	13.7	28.8	8.2
mRNA:Solyc05g013380.3.1	73662	120054	11806.7	0.098	-3.35	0.25	-13.45	2.89816e-41	6.47825e-37	0	0	137886	95635.4	100054	146640	10486.3	9572.2	15361.5
mRNA:Solyc04g071930.5.1	3668.5	5633.5	1048.5	0.186	-2.43	0.18	-13.45	3.13445e-41	7.00612e-37	0	0	6046.5	5370.1	4445.8	6671.5	1163.7	972.1	1009.6
mRNA:Solyc02g081390.3.1	3417.2	1128.2	6469.1	5.737	2.52	0.19	13.45	3.2518e-41	7.2681e-37	0	0	1219.3	925.2	1394.5	973.8	6214.8	7066.2	6126.4
mRNA:Solyc08g065480.3.1	1047.9	338.4	1993.9	5.881	2.56	0.19	13.44	3.32471e-41	7.43073e-37	0	0	301.7	336.1	318.1	397.9	1875.5	2409.3	1696.9
mRNA:Solyc04g011900.4.1	3028.1	4820	639	0.133	-2.92	0.22	-13.44	3.45541e-41	7.72249e-37	0	0	4907.5	4377.9	4004.4	5990.2	778.7	509.3	629.1
mRNA:Solyc05g051030.3.1	935.6	555.1	1442.9	2.599	1.38	0.1	13.44	3.7183e-41	8.30966e-37	0	0	564.7	558.1	542.7	555	1529	1366.3	1433.5
mRNA:Solyc02g076810.4.1	1294.9	539.9	2301.6	4.264	2.09	0.16	13.43	3.82998e-41	8.55886e-37	0	0	564.7	604	467.4	523.3	2559	2331	2014.8
mRNA:Solyc12g150113.1.1	215.1	373.9	3.2	0.008	-6.9	0.51	-13.43	3.9548e-41	8.83739e-37	0	0	520.4	316.3	312.9	346.1	6	2.2	1.5
mRNA:Solyc08g066420.1.1	499.6	843	41.8	0.049	-4.34	0.32	-13.43	3.98354e-41	8.90122e-37	0	0	880.2	638.7	897.2	955.7	50.6	53.1	21.6
mRNA:Solyc07g032220.3.1	474.2	662.7	222.8	0.336	-1.57	0.12	-13.43	4.18998e-41	9.36208e-37	0	0	672.6	667.2	657	654.1	235	208.9	224.6
mRNA:Solyc12g014320.2.1	373.8	114.3	719.8	6.254	2.64	0.2	13.43	4.21521e-41	9.41803e-37	0	0	87.2	122.8	106.5	140.8	748.7	707.9	702.9
mRNA:Solyc12g005180.2.1	1982.1	2888.4	773.9	0.268	-1.9	0.14	-13.43	4.28069e-41	9.56392e-37	0	0	3068.2	2637.9	2639.7	3207.7	817.3	689.4	814.9
mRNA:Solyc01g080010.2.1	2318.6	125.9	5242.3	41.681	5.38	0.4	13.42	4.33166e-41	9.67736e-37	0	0	203.4	110.4	72.7	117.2	4343.6	7936.5	3446.7
mRNA:Solyc11g065920.2.1	5740.4	3044.2	9335.3	3.066	1.62	0.12	13.42	4.72348e-41	1.05523e-36	0	0	3163.7	2597	3151.3	3264.9	9133.9	9310.1	9561.9
mRNA:Solyc03g112750.4.1	192.8	34.2	404.2	11.878	3.57	0.27	13.42	4.78687e-41	1.06934e-36	0	0	27.7	39.7	40.3	29.1	338.7	391.2	482.8
mRNA:Solyc05g012370.3.1	2100.8	3422.4	338.6	0.099	-3.34	0.25	-13.42	4.8972e-41	1.09394e-36	0	0	3731.1	2905.8	3038.3	4014.3	252.1	304.9	458.9
mRNA:Solyc03g062830.3.1	1598.7	2313.4	645.7	0.279	-1.84	0.14	-13.39	6.49863e-41	1.4516e-36	0	0	2520.2	2539.9	2142.4	2051.2	654.3	676.9	605.9
mRNA:Solyc02g083570.3.1	2417	4154.4	100.6	0.024	-5.37	0.4	-13.39	6.73759e-41	1.50491e-36	0	0	4432.8	2222.4	3534.3	6428	110.6	59.1	132.1
mRNA:Solyc03g098160.3.1	1308.8	799	1988.5	2.486	1.31	0.1	13.39	6.87328e-41	1.53515e-36	0	0	802.7	786.3	750.5	856.6	2016.1	1945.7	2003.6
mRNA:Solyc06g084420.1.1	324.5	561.1	9	0.016	-5.95	0.44	-13.39	6.9055e-41	1.54227e-36	0	0	521.7	906.6	499.9	316.1	8.6	10.3	8.2
mRNA:Solyc05g010685.1.1	368.1	626.8	23.3	0.037	-4.75	0.35	-13.39	7.02326e-41	1.56851e-36	0	0	585.4	408	893.3	620.5	17.2	31.7	20.9
mRNA:Solyc02g089790.4.1	515.1	152.6	998.4	6.57	2.72	0.2	13.39	7.1016e-41	1.58593e-36	0	0	171.6	130.2	183.1	125.4	897	978.8	1119.3
mRNA:Solyc05g026550.3.1	4448.6	7147.9	849.6	0.119	-3.07	0.23	-13.39	7.17409e-41	1.60205e-36	0	0	8025.5	5795.4	5968.9	8801.7	776.1	721.2	1051.4
mRNA:Solyc03g113060.3.1	517.8	850.1	74.6	0.088	-3.51	0.26	-13.38	7.62389e-41	1.70241e-36	0	0	867.7	616.4	1172.5	744	73.8	75.3	74.6
mRNA:Solyc03g118860.3.1	323.6	516.4	66.6	0.129	-2.95	0.22	-13.38	7.63004e-41	1.70371e-36	0	0	608.9	476.2	511.6	468.7	65.2	52.4	82.1
mRNA:Solyc07g006230.1.1	347.4	582.7	33.6	0.058	-4.11	0.31	-13.38	7.91031e-41	1.76621e-36	0	0	737.6	494.8	432.4	665.9	26.6	28.8	45.5
mRNA:Solyc12g006520.3.1	2392.3	3905.8	374.3	0.096	-3.38	0.25	-13.38	8.24548e-41	1.84097e-36	0	0	4470.2	3054.6	3749.9	4348.6	264.1	366.9	491.8
mRNA:Solyc03g034070.1.1	2215.5	3332.1	726.8	0.218	-2.2	0.16	-13.38	8.42601e-41	1.88119e-36	0	0	3223.2	3019.9	3034.4	4050.7	810.4	677.6	692.5
mRNA:Solyc01g099090.3.1	2392.9	3372.1	1087.4	0.323	-1.63	0.12	-13.37	8.64613e-41	1.93025e-36	0	0	3437.7	3329.9	3553.8	3166.8	1055.7	1220.9	985.7
mRNA:Solyc04g076480.3.1	752.3	1224	123.4	0.101	-3.31	0.25	-13.37	9.05424e-41	2.02127e-36	0	0	1475.3	1196.8	928.4	1295.4	93.5	155.7	120.9
mRNA:Solyc06g010030.4.1	305.6	488	62.3	0.127	-2.97	0.22	-13.36	9.74145e-41	2.17458e-36	0	0	495.5	444	416.8	595.9	66.9	68.6	51.5
mRNA:Solyc07g006180.4.1	2344.5	771.3	4442.1	5.758	2.53	0.19	13.36	1.04495e-40	2.33254e-36	0	0	820.7	605.2	824.5	834.8	3898.5	4135.8	5292.1
mRNA:Solyc01g008460.3.1	562	173.3	1080.1	6.228	2.64	0.2	13.36	1.06574e-40	2.37884e-36	0	0	128.7	207.1	192.2	165.3	1070.2	1000.9	1169.3
mRNA:Solyc09g091690.1.1	661.2	1051.1	141.2	0.134	-2.9	0.22	-13.36	1.0853e-40	2.42238e-36	0	0	1122.4	963.6	892	1226.4	118.3	127	178.3
mRNA:Solyc02g021550.3.1	1110.8	618.4	1767.4	2.853	1.51	0.11	13.36	1.09809e-40	2.45084e-36	0	0	590.9	618.9	584.3	679.5	1848.1	1767.8	1686.4
mRNA:Solyc11g045040.2.1	358.8	114.5	684.6	5.957	2.57	0.19	13.35	1.13128e-40	2.5248e-36	0	0	94.1	126.5	113	124.5	756.4	714.5	582.8
mRNA:Solyc03g111100.1.1	646.2	80.1	1401	17.561	4.13	0.31	13.35	1.17874e-40	2.6306e-36	0	0	116.3	60.8	71.4	71.8	1188.6	1102	1912.5
mRNA:Solyc02g092490.3.1	350.3	575.5	50	0.087	-3.52	0.26	-13.35	1.21576e-40	2.7131e-36	0	0	582.6	430.3	592.1	696.8	38.6	48	63.4
mRNA:Solyc03g006500.3.1	1065.8	524.4	1787.6	3.412	1.77	0.13	13.35	1.26668e-40	2.8266e-36	0	0	600.6	535.8	457	504.2	1747.7	1791.5	1823.7
mRNA:Solyc04g051190.3.1	3596.6	5435.3	1145.1	0.211	-2.25	0.17	-13.34	1.37285e-40	3.06338e-36	0	0	5396	4645.8	5049.6	6649.7	1067.7	1105.7	1261.8
mRNA:Solyc04g071070.2.1	8507	106.5	19707.5	184.699	7.53	0.56	13.34	1.43564e-40	3.20334e-36	0	0	30.4	200.9	74	120.8	32575.4	13989.2	12558
mRNA:Solyc12g089230.2.1	179.5	308.1	8.1	0.026	-5.26	0.39	-13.33	1.50737e-40	3.36324e-36	0	0	268.5	425.4	259.7	278.9	8.6	4.4	11.2
mRNA:Solyc09g075210.3.1	29105.3	50491.9	590	0.012	-6.42	0.48	-13.33	1.57204e-40	3.50737e-36	0	0	67020.4	32217.9	24980.6	77748.6	303.6	537.4	929
mRNA:Solyc01g081480.3.1	3181.6	5191.5	501.7	0.097	-3.37	0.25	-13.33	1.58459e-40	3.53522e-36	0	0	5195.3	4638.3	4183.6	6748.7	495.7	370.5	638.8
mRNA:Solyc05g008950.4.1	3492.3	5892.9	291.4	0.049	-4.34	0.33	-13.33	1.6156e-40	3.60423e-36	0	0	6021.6	5353.9	6601.2	5595	265.8	449.5	158.9
mRNA:Solyc02g067180.3.1	18955.1	27048.7	8163.6	0.302	-1.73	0.13	-13.33	1.62867e-40	3.63323e-36	0	0	25935.2	27649	24009.4	30601.2	8009.7	7667	8814.2
mRNA:Solyc02g082680.4.1	1211.6	1980.6	186.3	0.094	-3.41	0.26	-13.32	1.78396e-40	3.97948e-36	0	0	2283.5	2172.8	2124.2	1341.7	147.5	180.8	230.6
mRNA:Solyc10g007050.3.1	1602.9	2500.5	406.2	0.162	-2.62	0.2	-13.31	1.92116e-40	4.28534e-36	0	0	2394.2	2458.1	2034.6	3115	375.6	371.3	471.6
mRNA:Solyc02g088130.1.1	159.5	15.3	351.8	22.545	4.49	0.34	13.31	1.93612e-40	4.31851e-36	0	0	9.7	13.6	16.9	20.9	427.1	346.2	282.1
mRNA:Solyc11g010490.3.1	1586.4	767.8	2677.9	3.49	1.8	0.14	13.31	2.02649e-40	4.51989e-36	0	0	723.8	787.5	871.2	688.6	2906.3	2572.4	2555
mRNA:Solyc05g006120.3.1	394.3	154	714.7	4.626	2.21	0.17	13.31	2.08833e-40	4.65759e-36	0	0	124.6	148.8	172.7	169.9	685.2	738.1	720.8
mRNA:Solyc02g085340.1.1	1014.4	1525.8	332.3	0.218	-2.2	0.17	-13.31	2.15978e-40	4.81673e-36	0	0	1706.4	1246.4	1649	1501.6	300.1	349.1	347.7
mRNA:Solyc05g009080.5.1	2575.4	3828.9	904	0.236	-2.08	0.16	-13.3	2.18833e-40	4.8802e-36	0	0	3612.1	3771.4	3861.5	4070.7	734.9	924.9	1052.2
mRNA:Solyc04g008060.3.1	1222.4	2037	136.3	0.067	-3.9	0.29	-13.3	2.27791e-40	5.07974e-36	0	0	2199.1	1678	1961.9	2309.2	79.8	139.5	189.5
mRNA:Solyc01g102810.3.1	383.3	599.5	95.1	0.159	-2.66	0.2	-13.3	2.40396e-40	5.3606e-36	0	0	534.2	563	753.1	547.8	101.2	87.8	96.3
mRNA:Solyc05g010040.2.1	528.1	905.3	25.2	0.028	-5.17	0.39	-13.3	2.43995e-40	5.4406e-36	0	0	1022.7	491.1	794.6	1312.7	20.6	34	20.9
mRNA:Solyc02g078670.3.1	4088.2	6439.5	953.1	0.148	-2.76	0.21	-13.29	2.82761e-40	6.30472e-36	0	0	6692.8	7123.7	6697.3	5244.3	849	1217.9	792.5
mRNA:Solyc07g064930.3.1	1655.4	612	3046.6	4.973	2.31	0.17	13.28	2.926e-40	6.5238e-36	0	0	467.8	719.3	605.1	655.9	3145.5	2919.3	3075.1
mRNA:Solyc03g110910.5.1	1726	817.9	2936.9	3.591	1.84	0.14	13.28	2.9877e-40	6.66108e-36	0	0	773.6	741.6	950.5	805.8	2866.8	2756.2	3187.8
mRNA:Solyc04g076950.3.1	342.2	574.8	32	0.056	-4.16	0.31	-13.28	3.092e-40	6.8933e-36	0	0	701.7	501	701.2	395.2	24	31.7	40.3
mRNA:Solyc12g014040.1.1	157.8	264.8	15	0.057	-4.13	0.31	-13.27	3.2665e-40	7.282e-36	0	0	225.6	300.1	303.8	229.8	9.4	17.7	17.9
mRNA:Solyc01g068030.3.1	1436	2232.7	373.8	0.167	-2.58	0.19	-13.27	3.36937e-40	7.51099e-36	0	0	2596.3	1807	2125.5	2401.9	422.8	391.2	307.4
mRNA:Solyc03g120390.3.1	581.2	197.9	1092.1	5.51	2.46	0.19	13.27	3.42679e-40	7.63865e-36	0	0	160.5	219.5	206.5	205.3	964.8	1037.8	1273.8
mRNA:Solyc03g110940.3.1	2575.4	3726.8	1040.3	0.279	-1.84	0.14	-13.26	3.83463e-40	8.54739e-36	0	0	4312.4	3425.4	3287.6	3881.7	1029.1	1069.6	1022.3
mRNA:Solyc08g008630.4.1	8521.1	13773.1	1518.4	0.11	-3.18	0.24	-13.26	3.98151e-40	8.8744e-36	0	0	16200.5	10520.6	11209.4	17162	1429.6	1310.9	1814.8
mRNA:Solyc01g091310.3.1	1366.4	647.9	2324.5	3.588	1.84	0.14	13.25	4.62605e-40	1.03105e-35	0	0	698.9	637.5	579.1	675.9	2142.2	2212.2	2619.2
mRNA:Solyc07g006710.3.1	422.9	730.1	13.4	0.019	-5.75	0.43	-13.25	4.73606e-40	1.05552e-35	0	0	507.9	1184.4	528.5	699.5	6.9	16.2	17.2
mRNA:Solyc04g056560.4.1	3160.4	4595.5	1246.9	0.271	-1.88	0.14	-13.25	4.7841e-40	1.06619e-35	0	0	4637.6	4134.8	4165.4	5444.2	1220.3	1246	1274.5
mRNA:Solyc03g043880.3.1	261.7	27	574.7	21.508	4.43	0.33	13.24	5.45922e-40	1.21659e-35	0	0	20.8	40.9	29.9	16.4	521.4	702	500.7
mRNA:Solyc09g065640.3.1	2984.9	4087.8	1514.4	0.37	-1.43	0.11	-13.23	5.60079e-40	1.24808e-35	0	0	4424.5	3729.3	3945.9	4251.4	1448.4	1556	1538.7
mRNA:Solyc02g085290.3.1	772.5	1210.8	188.2	0.155	-2.69	0.2	-13.23	5.83557e-40	1.30034e-35	0	0	1114.1	989.7	1184.2	1555.2	181.8	203.7	179.1
mRNA:Solyc12g005660.2.1	621.9	1063.8	32.7	0.031	-5.03	0.38	-13.23	6.08093e-40	1.35495e-35	0	0	1127.9	937.6	944	1245.5	37.7	12.5	47.8
mRNA:Solyc08g042100.3.1	213.6	355.1	25	0.071	-3.82	0.29	-13.23	6.15559e-40	1.37153e-35	0	0	283.7	406.8	412.9	317	18	32.5	24.6
mRNA:Solyc07g043330.3.1	834.5	1219.3	321.3	0.264	-1.92	0.15	-13.23	6.18814e-40	1.37872e-35	0	0	1349.3	1067.8	1301	1159.2	319.9	344.7	299.2
mRNA:Solyc04g077470.3.1	1295.1	2122.6	191.7	0.09	-3.47	0.26	-13.22	6.5808e-40	1.46614e-35	0	0	2074.5	2597	2146.3	1672.4	170.7	262	142.5
mRNA:Solyc10g076700.2.1	532.2	858.8	96.7	0.112	-3.15	0.24	-13.22	6.72104e-40	1.49731e-35	0	0	629.7	1091.4	892	822.1	109.8	95.2	85.1
mRNA:Solyc09g092100.4.1	1538.7	534.6	2877.6	5.383	2.43	0.18	13.22	6.78044e-40	1.51048e-35	0	0	424.9	607.7	602.5	503.3	2488.7	3022.7	3121.4
mRNA:Solyc10g079930.1.1	617.7	164.3	1222.2	7.426	2.89	0.22	13.22	6.8164e-40	1.51842e-35	0	0	193.8	150.1	120.8	192.6	1386.7	1198	1082
mRNA:Solyc05g053810.3.1	11092.4	16758.4	3537.7	0.211	-2.24	0.17	-13.22	6.8806e-40	1.53265e-35	0	0	15857.3	17349.1	16244.7	17582.6	4405.3	2995.4	3212.4
mRNA:Solyc06g050770.3.1	3038.5	1854.6	4617	2.489	1.32	0.1	13.22	6.89611e-40	1.53604e-35	0	0	1842	1924.8	1810	1841.4	4892.4	4736.6	4222.1
mRNA:Solyc03g007150.3.1	206.5	51.9	412.5	8.029	3.01	0.23	13.21	7.30424e-40	1.62687e-35	0	0	52.6	48.4	67.5	39.1	401.3	428.9	407.4
mRNA:Solyc11g072710.3.1	12746.4	20939.2	1822.7	0.087	-3.52	0.27	-13.21	7.98401e-40	1.7782e-35	0	0	23485.6	19567.8	21779.9	18923.4	1224.6	2613.7	1629.7
mRNA:Solyc10g086570.3.1	7499.7	12909.4	286.9	0.022	-5.49	0.42	-13.21	8.16293e-40	1.81797e-35	0	0	15116.9	18171.4	6746.7	11602.4	193	205.2	462.6
mRNA:Solyc02g077920.4.1	240.9	408.2	17.8	0.044	-4.52	0.34	-13.21	8.18896e-40	1.82368e-35	0	0	520.4	453.9	393.4	265.3	16.3	22.9	14.2
mRNA:Solyc10g081980.2.1	616.8	26.1	1404.5	52.943	5.73	0.43	13.21	8.1988e-40	1.82579e-35	0	0	16.6	16.1	27.3	44.5	1184.3	2094.8	934.3
mRNA:Solyc11g068720.2.1	309.4	515	35.1	0.068	-3.87	0.29	-13.2	9.22901e-40	2.05512e-35	0	0	467.8	453.9	554.4	584.1	27.4	52.4	25.4
mRNA:Solyc11g071290.2.1	176.9	307.9	2.4	0.008	-7.05	0.53	-13.19	1.05604e-39	2.35149e-35	0	0	238	339.8	319.4	334.3	2.6	3	1.5
mRNA:Solyc05g005870.3.1	1405.3	2458.7	0.7	0	-11.63	0.88	-13.19	1.06097e-39	2.36235e-35	0	0	2830.2	1998	1794.4	3212.2	0	0	2.2
mRNA:Solyc04g051820.4.1	1053	1442.2	534	0.371	-1.43	0.11	-13.19	1.06528e-39	2.37185e-35	0	0	1471.1	1501.9	1480.2	1315.4	511.1	548.4	542.5
mRNA:Solyc10g006240.3.1	2574	3691.2	1084.4	0.294	-1.77	0.13	-13.18	1.08464e-39	2.41485e-35	0	0	3797.6	3690.8	3160.4	4116.1	1155.1	1043	1055.1
mRNA:Solyc06g069480.3.1	3969.9	1876.5	6761	3.603	1.85	0.14	13.18	1.17405e-39	2.6138e-35	0	0	1941.7	1659.4	1919.1	1985.8	5925.8	7618.3	6739
mRNA:Solyc01g098320.4.1	233.9	44	487.1	11.144	3.48	0.26	13.17	1.28419e-39	2.85887e-35	0	0	58.1	27.3	50.6	40	470.8	456.9	533.5
mRNA:Solyc01g095720.3.1	367.3	609.4	44.6	0.073	-3.77	0.29	-13.17	1.36649e-39	3.04195e-35	0	0	693.4	478.7	532.4	733.1	35.2	61.3	37.3
mRNA:Solyc06g082010.4.1	4699.9	1162.7	9416	8.094	3.02	0.23	13.17	1.37836e-39	3.06822e-35	0	0	1228.9	859.5	1049.1	1513.4	8496.7	8663.5	11087.9
mRNA:Solyc05g051750.3.1	1735.2	2915.8	161.2	0.055	-4.18	0.32	-13.17	1.39138e-39	3.09706e-35	0	0	3906.9	3021.1	2581.3	2153.9	233.3	108.5	141.8
mRNA:Solyc04g049670.4.1	6853.2	10707.8	1713.7	0.16	-2.64	0.2	-13.16	1.45087e-39	3.22934e-35	0	0	11312.4	9348.6	11332.7	10837.5	1242.6	1954.6	1943.9
mRNA:Solyc04g078390.3.1	1295	1886.4	506.5	0.268	-1.9	0.14	-13.16	1.54097e-39	3.42975e-35	0	0	1713.3	2187.7	1790.5	1854.1	554.8	492.3	472.4
mRNA:Solyc01g080720.4.1	352.7	74	724.3	9.817	3.3	0.25	13.16	1.5445e-39	3.43743e-35	0	0	52.6	91.8	93.5	58.1	667.2	754.4	751.4
mRNA:Solyc01g095310.1.1	176.8	7.1	403.1	58.604	5.87	0.45	13.15	1.64984e-39	3.67171e-35	0	0	12.5	7.4	3.9	4.5	430.5	283.4	495.5
mRNA:Solyc09g083190.3.1	5187.2	8278.7	1065.1	0.129	-2.96	0.23	-13.15	1.74514e-39	3.88363e-35	0	0	9564.5	6368.4	7476.4	9705.6	1144.8	829.7	1220.8
mRNA:Solyc10g084400.2.1	4995	990.2	10334.8	10.438	3.38	0.26	13.14	1.84536e-39	4.10648e-35	0	0	934.2	706.9	1341.3	978.4	8033.7	12205.1	10765.6
mRNA:Solyc04g015940.3.1	1021.1	229.1	2077.1	9.073	3.18	0.24	13.13	2.24034e-39	4.98521e-35	0	0	168.8	312.5	244.1	190.8	1880.6	2017.3	2333.4
mRNA:Solyc10g007670.5.1	1884.7	2915.1	510.8	0.175	-2.51	0.19	-13.13	2.28488e-39	5.08408e-35	0	0	2755.4	2830.1	2691.7	3383	393.6	534.4	604.4
mRNA:Solyc10g080350.4.1	2076	561.4	4095.5	7.297	2.87	0.22	13.12	2.54614e-39	5.66516e-35	0	0	458.1	633.7	653.1	500.5	3400.2	3771.1	5115.3
mRNA:Solyc03g121840.3.1	1066.7	369.9	1995.8	5.393	2.43	0.19	13.12	2.68608e-39	5.97625e-35	0	0	411	303.8	359.7	405.2	2170.5	2174.6	1642.4
mRNA:Solyc09g074680.3.1	2001.4	1402.8	2799.5	1.996	1	0.08	13.11	2.7105e-39	6.03033e-35	0	0	1426.9	1374.1	1428.3	1381.7	2782.8	2813.8	2802
mRNA:Solyc07g052290.1.1	3015	4622.2	872	0.189	-2.41	0.18	-13.11	2.84648e-39	6.33257e-35	0	0	4788.5	4085.2	3942	5673.1	896.2	761.8	958.1
mRNA:Solyc08g079010.1.1	262.5	442	23.1	0.052	-4.25	0.32	-13.11	2.88813e-39	6.42493e-35	0	0	361.2	471.3	480.4	455.1	17.2	15.5	36.6
mRNA:Solyc01g091160.4.1	562.3	150.8	1110.9	7.361	2.88	0.22	13.11	2.89211e-39	6.43349e-35	0	0	124.6	127.7	194.8	156.2	981.9	1055.5	1295.4
mRNA:Solyc01g109130.3.1	722.2	367.8	1194.8	3.246	1.7	0.13	13.11	2.97553e-39	6.61877e-35	0	0	370.9	332.4	379.1	388.8	1240.9	1253.4	1090.2
mRNA:Solyc11g007340.2.1	738.1	1074.4	289.5	0.27	-1.89	0.14	-13.1	3.11072e-39	6.91917e-35	0	0	1213.7	976	1036.2	1071.9	292.4	262	314.2
mRNA:Solyc08g041860.1.1	1472.9	629	2598.1	4.134	2.05	0.16	13.1	3.13932e-39	6.98247e-35	0	0	661.5	550.6	729.7	574.1	2812.8	2337.7	2643.8
mRNA:Solyc01g107980.3.1	609.9	1012	73.7	0.073	-3.78	0.29	-13.1	3.18226e-39	7.07767e-35	0	0	988.1	982.2	919.3	1158.2	57.5	111.5	52.2
mRNA:Solyc06g060520.1.1	698.3	1188.6	44.5	0.037	-4.74	0.36	-13.1	3.40255e-39	7.56728e-35	0	0	1104.4	1495.7	1068.6	1085.6	48	19.9	65.7
mRNA:Solyc04g082660.3.1	1105.1	1555.8	504	0.324	-1.63	0.12	-13.09	3.5674e-39	7.93355e-35	0	0	1390.9	1704	1538.6	1589.7	486.2	490.1	535.8
mRNA:Solyc01g086990.3.1	2607.2	1547.4	4020.1	2.597	1.38	0.11	13.09	3.57401e-39	7.94788e-35	0	0	1475.3	1555.2	1502.3	1657	3961.9	3776.3	4322
mRNA:Solyc08g079890.2.1	1732.8	2969.1	84.3	0.028	-5.14	0.39	-13.08	4.08541e-39	9.08473e-35	0	0	4265.3	3027.3	1925.6	2658.1	96	40.6	116.4
mRNA:Solyc03g119930.1.1	3006.1	5089.2	228.6	0.045	-4.48	0.34	-13.08	4.13042e-39	9.1844e-35	0	0	5119.2	5624.3	3930.4	5683.1	120.9	214.1	350.7
mRNA:Solyc01g104950.5.1	5900.2	10136.7	251.5	0.025	-5.33	0.41	-13.08	4.39928e-39	9.78181e-35	0	0	7657.4	17156.9	9407.2	6325.4	344.7	264.3	145.5
mRNA:Solyc12g013900.3.1	15322.2	22951.7	5149.6	0.224	-2.16	0.16	-13.07	4.75837e-39	1.05798e-34	0	0	23815	24928	18391	24672.9	5774.8	4572.8	5101.1
mRNA:Solyc05g014190.4.1	1289	2077.2	238	0.115	-3.13	0.24	-13.07	5.1952e-39	1.15505e-34	0	0	2578.3	1643.3	1678.9	2408.2	280.4	200.8	232.8
mRNA:Solyc06g076540.1.1	932.8	1.5	2174.5	1465.04	10.52	0.8	13.06	5.25763e-39	1.16888e-34	0	0	1.4	1.2	2.6	0.9	2491.2	3221.2	811.1
mRNA:Solyc01g104640.4.1	1004.1	267.1	1986.7	7.448	2.9	0.22	13.05	6.50436e-39	1.44598e-34	0	0	221.4	344.8	296	206.2	1825.8	1942	2192.4
mRNA:Solyc12g049220.3.1	769.1	341.7	1338.9	3.918	1.97	0.15	13.05	6.61426e-39	1.47035e-34	0	0	339.1	398.1	293.4	336.1	1390.1	1234.2	1392.4
mRNA:Solyc12g044200.3.1	509.4	850.4	54.8	0.065	-3.95	0.3	-13.05	6.75947e-39	1.50256e-34	0	0	837.3	968.6	924.5	671.3	30	66.4	67.9
mRNA:Solyc10g024320.2.1	2125.4	741.3	3970.9	5.358	2.42	0.19	13.04	6.80189e-39	1.51192e-34	0	0	629.7	931.4	751.8	652.2	3634.4	3844.2	4434
mRNA:Solyc12g088760.1.1	1200.3	1935.5	220.1	0.114	-3.14	0.24	-13.04	6.81166e-39	1.51403e-34	0	0	1883.6	1779.7	1943.8	2134.8	219.5	292.3	148.5
mRNA:Solyc01g006830.3.1	1581.8	2407.3	481.1	0.2	-2.32	0.18	-13.04	6.90153e-39	1.53393e-34	0	0	2212.9	2057.5	2866.9	2491.8	516.3	517.4	409.7
mRNA:Solyc04g010250.3.1	720.8	172.1	1452.4	8.453	3.08	0.24	13.04	7.56177e-39	1.6806e-34	0	0	206.2	194.7	137.6	149.9	1642.2	1607.7	1107.4
mRNA:Solyc07g045540.4.1	3749.2	6116.5	592.8	0.097	-3.37	0.26	-13.03	7.7848e-39	1.73009e-34	0	0	5344.8	7420.1	5263.9	6437.1	392.8	627.4	758.1
mRNA:Solyc10g006350.3.1	738	1078.1	284.6	0.264	-1.92	0.15	-13.03	7.86172e-39	1.74711e-34	0	0	1075.3	1118.7	1121.8	996.5	281.3	326.3	246.2
mRNA:Solyc11g042950.1.1	2735.4	3994.5	1056.6	0.265	-1.92	0.15	-13.03	7.97327e-39	1.77182e-34	0	0	3668.8	4302.2	4277	3730	930.5	1024.5	1214.8
mRNA:Solyc08g075810.3.1	624.8	311.4	1042.8	3.353	1.75	0.13	13.03	8.12225e-39	1.80484e-34	0	0	314.2	305.1	336.3	289.8	1146.6	982.5	999.2
mRNA:Solyc03g005000.4.1	3045.5	4785	726.2	0.152	-2.72	0.21	-13.03	8.44288e-39	1.87601e-34	0	0	5101.2	3683.4	4179.7	6175.5	768.4	709.4	700.7
mRNA:Solyc08g067330.1.1	3181.5	5567.2	0.6	0	-13.39	1.03	-13.02	9.43346e-39	2.09602e-34	0	0	5883.2	5842.6	5044.4	5498.7	1.7	0	0
mRNA:Solyc05g010210.1.1	1248.5	0	2913.1	13277.5	13.7	1.05	13.02	9.78944e-39	2.17502e-34	0	0	0	0	0	0	2197.1	3537.9	3004.2
mRNA:Solyc05g047460.3.1	838.5	1220.9	328.6	0.269	-1.89	0.15	-13.02	1.00522e-38	2.23331e-34	0	0	1195.7	1282.4	1342.6	1062.9	299.3	353.6	332.8
mRNA:Solyc08g062500.3.1	1870.6	1035.8	2983.6	2.881	1.53	0.12	13.01	1.01514e-38	2.25525e-34	0	0	1109.9	1031.8	977.7	1023.8	3111.2	3161.4	2678.1
mRNA:Solyc03g082805.1.1	162	5.5	370.7	66.634	6.06	0.47	13.01	1.03897e-38	2.30807e-34	0	0	6.9	6.2	2.6	6.4	252.1	386.8	473.1
mRNA:Solyc08g079850.4.1	638.1	1066.6	66.8	0.063	-4	0.31	-13.01	1.04104e-38	2.31258e-34	0	0	775	1500.6	1107.6	883	70.3	48	82.1
mRNA:Solyc05g056470.1.1	324.6	519.7	64.5	0.124	-3.02	0.23	-13.01	1.05258e-38	2.33809e-34	0	0	509.3	522.1	589.5	457.8	85.8	54.6	53
mRNA:Solyc11g007690.3.1	8237.3	13716	932.5	0.068	-3.88	0.3	-12.99	1.31944e-38	2.93073e-34	0	0	13337.1	18487.6	9743.5	13295.7	698.1	789.8	1309.6
mRNA:Solyc07g066310.3.1	208684	332700	43328.8	0.13	-2.94	0.23	-12.99	1.37954e-38	3.06409e-34	0	0	393101	274998	281885	380819	38486.6	36483.2	55016.5
mRNA:Solyc04g064940.3.1	667.1	1120.5	62.5	0.056	-4.16	0.32	-12.99	1.37979e-38	3.06451e-34	0	0	1049	1313.4	1452.9	666.8	54	79.7	53.7
mRNA:Solyc06g005570.4.1	1695.8	859.2	2811.1	3.271	1.71	0.13	12.99	1.43619e-38	3.18963e-34	0	0	916.2	785	812.8	923	2584.7	2744.4	3104.2
mRNA:Solyc04g074290.3.1	1914.5	2740.4	813.3	0.297	-1.75	0.13	-12.99	1.46494e-38	3.25334e-34	0	0	2737.4	2810.3	2965.6	2448.2	736.6	910.1	793.2
mRNA:Solyc02g090430.3.1	840.3	1313.5	209.3	0.159	-2.65	0.2	-12.98	1.52705e-38	3.39112e-34	0	0	1078.1	1132.3	1516.6	1527.1	213.5	182.3	232.1
mRNA:Solyc07g063860.4.1	380.7	630.1	48.2	0.076	-3.71	0.29	-12.96	2.01863e-38	4.48257e-34	0	0	770.9	419.2	549.2	781.2	48	50.2	46.3
mRNA:Solyc09g075000.3.1	799.1	326.6	1428.9	4.378	2.13	0.16	12.96	2.10411e-38	4.67217e-34	0	0	298.9	405.5	314.2	288	1393.5	1405.4	1487.9
mRNA:Solyc07g043550.3.1	279.8	41.4	597.7	14.421	3.85	0.3	12.96	2.1812e-38	4.84313e-34	0	0	26.3	49.6	50.6	39.1	613.2	727.8	452.2
mRNA:Solyc10g008200.4.1	265.6	440	33.1	0.075	-3.73	0.29	-12.95	2.29401e-38	5.09338e-34	0	0	408.3	446.5	593.4	311.6	31.7	34	33.6
mRNA:Solyc02g061760.4.1	1513.6	2424.9	298.4	0.123	-3.02	0.23	-12.95	2.30753e-38	5.12317e-34	0	0	2853.7	2327.9	2130.7	2387.3	400.5	268.7	226.1
mRNA:Solyc01g067290.3.1	6505.4	10529.3	1140.3	0.108	-3.21	0.25	-12.94	2.51838e-38	5.59105e-34	0	0	10044.7	11231.2	9853.8	10987.4	881.6	905.7	1633.5
mRNA:Solyc03g093200.3.1	894.7	518.5	1396.3	2.695	1.43	0.11	12.94	2.53709e-38	5.63235e-34	0	0	525.9	555.6	510.3	482.4	1453.6	1399.5	1335.7
mRNA:Solyc01g103170.4.1	1150.4	429.8	2111.1	4.905	2.29	0.18	12.94	2.55397e-38	5.66956e-34	0	0	433.2	327.4	445.4	513.3	2135.3	2072	2126
mRNA:Solyc02g068110.4.1	1723.8	525.8	3321	6.324	2.66	0.21	12.93	2.94302e-38	6.53293e-34	0	0	624.2	497.3	555.7	426.1	3189.3	2754	4019.8
mRNA:Solyc09g009940.3.1	8174.5	12667.1	2184.4	0.172	-2.54	0.2	-12.93	2.959e-38	6.5681e-34	0	0	11334.5	14842.7	11535.3	12956	2342	1672.6	2538.6
mRNA:Solyc03g078000.3.1	4130.2	6077.5	1533.7	0.252	-1.99	0.15	-12.93	3.06083e-38	6.79382e-34	0	0	5418.2	6191.1	6396.1	6304.5	1290.6	1527.9	1782.7
mRNA:Solyc08g076020.4.1	683.8	227.2	1292.6	5.677	2.51	0.19	12.93	3.11334e-38	6.91006e-34	0	0	182.7	282.8	193.5	249.8	1236.6	1336.8	1304.4
mRNA:Solyc03g112210.1.1	195.6	334.3	10.6	0.032	-4.98	0.39	-12.92	3.55138e-38	7.88193e-34	0	0	449.8	265.4	392.1	229.8	10.3	12.5	9
mRNA:Solyc08g068700.1.1	1719.2	2843.4	220.3	0.078	-3.69	0.29	-12.92	3.59237e-38	7.97255e-34	0	0	3073.7	3263	2856.6	2180.2	138.1	301.2	221.6
mRNA:Solyc02g080610.5.1	624	1011	108	0.107	-3.23	0.25	-12.92	3.67073e-38	8.14609e-34	0	0	1040.7	830.9	859.6	1312.7	95.2	93	135.8
mRNA:Solyc01g094810.3.1	1412.3	337.5	2845.3	8.442	3.08	0.24	12.91	3.87951e-38	8.60901e-34	0	0	470.5	238.1	338.9	302.5	2742.5	2889.1	2904.2
mRNA:Solyc01g087470.3.1	1096.5	410.7	2011	4.907	2.29	0.18	12.91	3.92239e-38	8.70379e-34	0	0	437.3	458.9	435	311.6	2169.6	1969.4	1893.9
mRNA:Solyc08g081310.4.1	2156.5	3286.5	649.8	0.198	-2.34	0.18	-12.91	4.20767e-38	9.33641e-34	0	0	3567.8	3816.1	3274.7	2487.3	667.2	661.4	620.8
mRNA:Solyc08g076400.3.1	375.6	590.4	89.2	0.151	-2.73	0.21	-12.9	4.42938e-38	9.82791e-34	0	0	667.1	540.7	468.7	685	96	80.5	91
mRNA:Solyc02g077430.5.1	509.4	869.4	29.4	0.034	-4.89	0.38	-12.9	4.6637e-38	1.03473e-33	0	0	566	987.2	729.7	1194.6	26.6	43.6	17.9
mRNA:Solyc12g017690.3.1	394	129.9	746.2	5.739	2.52	0.2	12.9	4.66414e-38	1.03479e-33	0	0	148.1	93	135	143.5	758.9	756.6	723.1
mRNA:Solyc08g068230.5.1	4177.1	6215.2	1459.5	0.235	-2.09	0.16	-12.89	4.95497e-38	1.09926e-33	0	0	6745.4	5170.4	6031.2	6914	1468.2	1282.1	1628.2
mRNA:Solyc01g098080.3.1	807.3	1179.5	310.9	0.264	-1.92	0.15	-12.89	5.09843e-38	1.13103e-33	0	0	1330	1056.6	1156.9	1174.6	273.6	322.6	336.5
mRNA:Solyc02g150130.2.1	664.1	276.9	1180.5	4.256	2.09	0.16	12.88	5.48741e-38	1.21727e-33	0	0	236.7	328.7	248	294.3	1123.4	1207.6	1210.4
mRNA:Solyc06g005230.3.1	761.7	1161.7	228.4	0.197	-2.34	0.18	-12.88	5.50463e-38	1.22104e-33	0	0	1320.3	1085.2	1173.8	1067.4	182.7	236.2	266.4
mRNA:Solyc08g061930.4.1	808.5	1365.4	66.1	0.049	-4.36	0.34	-12.88	5.74054e-38	1.27331e-33	0	0	1489.1	1452.3	1237.4	1282.7	32.6	63.5	102.2
mRNA:Solyc08g067260.5.1	2763.6	4483.2	470.9	0.105	-3.25	0.25	-12.88	5.77332e-38	1.28052e-33	0	0	4030.1	6208.4	4660.1	3034.1	487.1	454.7	470.9
mRNA:Solyc02g014360.3.1	427.1	69	904.4	13.142	3.72	0.29	12.88	5.81201e-38	1.28905e-33	0	0	56.7	102.9	67.5	49.1	859.3	783.2	1070.8
mRNA:Solyc10g080440.2.1	3854.3	2849.2	5194.4	1.823	0.87	0.07	12.88	6.1437e-38	1.36255e-33	0	0	2892.5	2807.8	2851.4	2845.2	5178.8	5263.7	5140.6
mRNA:Solyc10g083380.2.1	287.3	480.7	29.5	0.062	-4.02	0.31	-12.87	6.23748e-38	1.38329e-33	0	0	579.9	339.8	475.2	527.8	24.9	41.3	22.4
mRNA:Solyc10g007500.4.1	2318.1	3292.8	1018.4	0.309	-1.69	0.13	-12.87	6.6428e-38	1.47311e-33	0	0	3637	3169.9	2987.7	3376.6	1133.7	952.2	969.3
mRNA:Solyc04g049390.3.1	4112.6	6270.5	1235.4	0.197	-2.34	0.18	-12.87	6.70439e-38	1.4867e-33	0	0	6515.6	5899.6	5630	7036.7	991.3	1221.6	1493.2
mRNA:Solyc01g101010.4.1	1162.6	663.4	1828.2	2.755	1.46	0.11	12.87	6.88063e-38	1.52571e-33	0	0	712.7	611.4	633.6	695.9	1752	1917.7	1814.8
mRNA:Solyc09g065620.3.1	964.9	1687.2	1.6	0.001	-10.06	0.78	-12.87	6.99344e-38	1.55066e-33	0	0	1188.8	715.6	1745.1	3099.5	3.4	1.5	0
mRNA:Solyc04g008570.4.1	2311.9	3473.1	763.6	0.22	-2.19	0.17	-12.87	7.00137e-38	1.55234e-33	0	0	4037	3072	3018.9	3764.5	797.5	668.8	824.6
mRNA:Solyc11g005030.3.1	2419	1277.8	3940.6	3.084	1.62	0.13	12.86	7.82009e-38	1.73379e-33	0	0	1413	1175.7	1202.4	1319.9	3681.5	3831.7	4308.6
mRNA:Solyc10g055720.2.1	3108	4504.9	1245.4	0.277	-1.85	0.14	-12.85	8.39035e-38	1.86014e-33	0	0	5079.1	4332	3962.8	4645.7	1105.4	1268.9	1361.8
mRNA:Solyc01g091530.5.1	4806.1	7838.2	763.3	0.097	-3.36	0.26	-12.85	9.03734e-38	2.00349e-33	0	0	6497.6	11550	6924.6	6380.8	809.5	637.8	842.5
mRNA:Solyc06g074220.3.1	1792.5	1054.7	2776.3	2.633	1.4	0.11	12.84	9.38869e-38	2.08129e-33	0	0	1076.7	1045.5	1067.3	1029.2	3008.3	2519.3	2801.3
mRNA:Solyc12g087890.4.1	2440.5	3470.7	1066.8	0.307	-1.7	0.13	-12.84	1.01022e-37	2.23936e-33	0	0	3300.7	3822.3	3612.2	3147.7	954.5	1098.3	1147.7
mRNA:Solyc04g077340.3.1	268.3	467	3.5	0.008	-7.03	0.55	-12.83	1.09099e-37	2.4183e-33	0	0	701.7	322.5	435	408.8	0	5.9	4.5
mRNA:Solyc07g062880.3.1	602	295	1011.3	3.423	1.78	0.14	12.83	1.11259e-37	2.46606e-33	0	0	308.6	290.2	266.2	315.2	1029.9	919	1085
mRNA:Solyc05g010570.3.1	728.9	397.4	1170.9	2.946	1.56	0.12	12.83	1.13721e-37	2.52051e-33	0	0	366.7	400.6	424.6	397.9	1095.1	1167	1250.6
mRNA:Solyc07g007310.3.1	2302.8	3597.5	576.5	0.16	-2.64	0.21	-12.83	1.17938e-37	2.61387e-33	0	0	4082.6	2749.5	3465.5	4092.5	483.7	575	670.8
mRNA:Solyc08g006250.2.1	534.1	778.6	208.1	0.267	-1.9	0.15	-12.82	1.24565e-37	2.76061e-33	0	0	675.4	802.4	758.3	878.4	205.8	205.9	212.7
mRNA:Solyc05g005880.2.1	6341.2	9631.5	1954.2	0.203	-2.3	0.18	-12.81	1.47482e-37	3.26834e-33	0	0	8898.8	10208.1	8348.9	11070.1	2079.6	1581.8	2201.3
mRNA:Solyc09g066290.3.1	330.8	78	667.9	8.61	3.11	0.24	12.81	1.51383e-37	3.35465e-33	0	0	85.8	70.7	94.8	60.9	579.7	607.5	816.4
mRNA:Solyc11g013520.3.1	1731.7	1165.6	2486.6	2.135	1.09	0.09	12.8	1.6053e-37	3.55719e-33	0	0	1201.3	1137.3	1188.1	1135.5	2409.8	2488.3	2561.7
mRNA:Solyc00g500226.1.1	280.4	2	651.6	317.989	8.31	0.65	12.8	1.70964e-37	3.78822e-33	0	0	2.8	1.2	1.3	2.7	457.9	558.8	938
mRNA:Solyc10g084080.3.1	286.2	77.5	564.6	7.296	2.87	0.22	12.8	1.73716e-37	3.84903e-33	0	0	77.5	75.7	83.1	73.6	706.6	476.1	511.2
mRNA:Solyc07g014610.4.1	865.2	493.9	1360.3	2.75	1.46	0.11	12.79	1.93744e-37	4.29259e-33	0	0	488.5	489.9	458.3	538.7	1324.1	1333.1	1423.8
mRNA:Solyc11g072990.1.1	1048.9	1760.5	100.1	0.057	-4.13	0.32	-12.78	2.00709e-37	4.4467e-33	0	0	1896	2296.8	1598.4	1250.9	84	146.9	69.4
mRNA:Solyc07g007950.1.1	295.2	450.8	87.8	0.195	-2.36	0.18	-12.78	2.01752e-37	4.46962e-33	0	0	513.4	421.7	485.6	382.4	87.5	87.8	88.1
mRNA:Solyc04g074510.3.1	4945	7156.1	1996.8	0.279	-1.84	0.14	-12.78	2.05257e-37	4.54706e-33	0	0	7290.6	7030.7	6320.8	7982.3	2260.5	1944.3	1785.7
mRNA:Solyc02g070240.3.1	720.3	284.2	1301.8	4.585	2.2	0.17	12.78	2.09003e-37	4.62983e-33	0	0	256	303.8	324.6	252.5	1181.7	1229	1494.7
mRNA:Solyc12g056200.2.1	157.4	271.1	5.7	0.02	-5.62	0.44	-12.78	2.13406e-37	4.72715e-33	0	0	272.6	302.6	283.1	226.2	11.1	4.4	1.5
mRNA:Solyc06g054010.3.1	1050.3	1669	225.4	0.135	-2.89	0.23	-12.78	2.13977e-37	4.73959e-33	0	0	1912.6	1490.7	1427	1845.9	168.9	224.4	282.8
mRNA:Solyc02g014830.5.1	398.3	632.2	86.4	0.137	-2.87	0.22	-12.77	2.2746e-37	5.038e-33	0	0	577.1	689.6	593.4	668.6	66.9	78.2	114.2
mRNA:Solyc04g011530.3.1	681	203.5	1317.8	6.466	2.69	0.21	12.77	2.33245e-37	5.1658e-33	0	0	157.8	264.2	176.6	215.3	1219.5	1310.2	1423.8
mRNA:Solyc06g083550.1.1	366.1	622.3	24.4	0.039	-4.68	0.37	-12.77	2.3325e-37	5.1658e-33	0	0	817.9	451.4	580.4	639.5	37.7	22.1	13.4
mRNA:Solyc04g081580.4.1	1609.5	560	3008.7	5.377	2.43	0.19	12.77	2.35013e-37	5.2046e-33	0	0	521.7	710.6	560.9	446.9	2931.2	2823.4	3271.4
mRNA:Solyc11g066110.2.1	14417.1	22026.3	4271.3	0.194	-2.37	0.19	-12.77	2.38021e-37	5.27097e-33	0	0	22345.2	19897.7	19433.7	26428.8	5105.9	3638.3	4069.8
mRNA:Solyc03g121910.1.1	7972.3	11889.4	2749.5	0.231	-2.11	0.17	-12.77	2.38533e-37	5.28207e-33	0	0	12396	11945.6	9448.7	13767.2	2890	2859.5	2499.1
mRNA:Solyc02g022870.4.1	2180.1	1073.6	3655.5	3.405	1.77	0.14	12.77	2.52279e-37	5.58622e-33	0	0	967.4	1193.1	1110.2	1023.8	3685	3263.3	4018.3
mRNA:Solyc10g006770.4.1	2185.2	1056.4	3690.4	3.496	1.81	0.14	12.76	2.69249e-37	5.96171e-33	0	0	1169.4	1174.5	947.9	933.9	3834.2	3734.2	3502.7
mRNA:Solyc09g074280.1.1	383.6	8.9	883	96.737	6.6	0.52	12.76	2.75105e-37	6.09111e-33	0	0	9.7	2.5	9.1	14.5	966.5	1237.1	445.5
mRNA:Solyc01g099010.3.1	394.9	650.9	53.4	0.082	-3.61	0.28	-12.76	2.92147e-37	6.46813e-33	0	0	880.2	549.4	570	604.1	71.2	42.1	47
mRNA:Solyc07g056250.3.1	287.4	492.7	13.6	0.027	-5.19	0.41	-12.75	3.18776e-37	7.05738e-33	0	0	535.6	265.4	501.2	668.6	15.4	8.9	16.4
mRNA:Solyc03g121610.3.1	267.2	452.9	19.6	0.043	-4.53	0.36	-12.75	3.27229e-37	7.2442e-33	0	0	361.2	668.5	440.2	341.6	17.2	25.8	15.7
mRNA:Solyc05g054130.5.1	1535.5	2233.1	605.4	0.271	-1.88	0.15	-12.74	3.41324e-37	7.5559e-33	0	0	2341.6	2402.3	2328.1	1860.5	589.1	661.4	565.6
mRNA:Solyc09g065900.3.1	8456.1	12769.9	2704.3	0.212	-2.24	0.18	-12.74	3.46774e-37	7.67619e-33	0	0	12486	12122.9	10757.5	15713	2519.5	2526.6	3066.9
mRNA:Solyc07g009150.3.1	3462	5375.6	910.7	0.169	-2.56	0.2	-12.74	3.4758e-37	7.69367e-33	0	0	5546.9	4937.2	5165.2	5853	820.7	727.1	1184.2
mRNA:Solyc11g010450.2.1	1123.9	439.8	2036.1	4.63	2.21	0.17	12.74	3.63826e-37	8.05293e-33	0	0	393	449	479.1	437.9	1689.4	2416.7	2002.1
mRNA:Solyc05g013690.5.1	804.2	1336.2	94.8	0.071	-3.82	0.3	-12.73	3.94094e-37	8.72248e-33	0	0	985.4	1382.8	1584.1	1392.6	134.6	88.6	61.2
mRNA:Solyc10g007990.3.1	1019.6	619.4	1553.2	2.507	1.33	0.1	12.73	3.95277e-37	8.74827e-33	0	0	628.3	581.7	620.7	646.8	1513.6	1506.5	1639.4
mRNA:Solyc06g009220.4.1	1885.4	2666.8	843.4	0.316	-1.66	0.13	-12.73	4.01195e-37	8.87885e-33	0	0	2661.3	2476.7	2542.3	2986.9	759.8	908.6	861.9
mRNA:Solyc09g007360.3.1	278.4	452.4	46.3	0.102	-3.29	0.26	-12.73	4.09041e-37	9.05209e-33	0	0	344.6	582.9	481.7	400.6	51.5	45	42.5
mRNA:Solyc00g500263.1.1	165.7	3.9	381.5	99.246	6.63	0.52	12.73	4.18533e-37	9.26171e-33	0	0	8.3	2.5	1.3	3.6	269.3	418.5	456.7
mRNA:Solyc04g008370.4.1	119	202.9	7.1	0.035	-4.85	0.38	-12.72	4.42489e-37	9.7914e-33	0	0	243.6	224.5	161	182.6	9.4	5.2	6.7
mRNA:Solyc00g094530.1.1	226.5	1.4	526.5	302.866	8.24	0.65	12.72	4.46565e-37	9.88114e-33	0	0	0	0	1.3	4.5	441.6	546.2	591.7
mRNA:Solyc06g068750.4.1	945.9	1427.7	303.5	0.213	-2.23	0.18	-12.72	4.54194e-37	1.00495e-32	0	0	1714.7	1215.4	1255.6	1525.2	295	295.3	320.1
mRNA:Solyc01g090270.4.1	1741.1	2596.8	600.3	0.231	-2.11	0.17	-12.72	4.82432e-37	1.06738e-32	0	0	2675.2	2796.6	2678.7	2236.5	644	665.8	491
mRNA:Solyc12g088910.4.1	174.1	286.4	24.4	0.085	-3.55	0.28	-12.72	4.82922e-37	1.06842e-32	0	0	346	264.2	263.6	271.6	25.7	31	16.4
mRNA:Solyc06g064500.3.1	441.5	727.4	60.2	0.083	-3.6	0.28	-12.72	4.87312e-37	1.07808e-32	0	0	573	1050.4	680.4	605.9	60.9	51.7	67.9
mRNA:Solyc11g072340.2.1	3324.3	4348	1959.3	0.451	-1.15	0.09	-12.71	5.18075e-37	1.14609e-32	0	0	4508.9	4260.1	4114.7	4508.5	2057.3	1899.2	1921.5
mRNA:Solyc09g056350.4.1	2596.9	1113.4	4574.9	4.109	2.04	0.16	12.7	5.59233e-37	1.23708e-32	0	0	961.8	1167	1273.8	1051	3965.4	4666.5	5092.9
mRNA:Solyc09g007470.3.1	213.7	334.6	52.4	0.157	-2.67	0.21	-12.7	5.68707e-37	1.25798e-32	0	0	316.9	292.7	351.9	377	43.7	59.8	53.7
mRNA:Solyc06g050840.4.1	510.7	866.1	36.8	0.042	-4.56	0.36	-12.7	5.79693e-37	1.28222e-32	0	0	1002	1095.1	864.8	502.4	48	22.9	39.5
mRNA:Solyc05g013820.4.1	4053.7	2681.3	5883.6	2.194	1.13	0.09	12.7	6.23484e-37	1.37902e-32	0	0	2716.7	2564.7	2587.8	2856.1	5799.7	5744.2	6107
mRNA:Solyc05g005250.3.1	809.3	487.6	1238.3	2.541	1.35	0.11	12.69	7.09182e-37	1.5685e-32	0	0	503.8	476.2	496	474.2	1296.6	1249.7	1168.6
mRNA:Solyc11g068515.1.1	11274.3	18110.9	2158.7	0.119	-3.07	0.24	-12.68	7.31811e-37	1.61847e-32	0	0	18252.9	17708.8	13895.8	22586.2	2508.4	1553	2414.7
mRNA:Solyc03g007485.1.1	413.6	642.2	108.8	0.17	-2.56	0.2	-12.68	7.33488e-37	1.62211e-32	0	0	611.7	695.8	681.7	579.6	83.2	131.4	111.9
mRNA:Solyc09g007810.4.1	1297.4	1965.7	406.4	0.207	-2.27	0.18	-12.68	7.67015e-37	1.69618e-32	0	0	2356.9	1968.2	1869.7	1667.9	349.9	412.6	456.7
mRNA:Solyc01g091360.5.1	514.9	854.8	61.7	0.072	-3.8	0.3	-12.68	7.79091e-37	1.7228e-32	0	0	736.3	938.8	785.6	958.4	71.2	34	79.8
mRNA:Solyc04g017720.3.1	2047.3	3505.2	103.4	0.03	-5.08	0.4	-12.68	8.00802e-37	1.77073e-32	0	0	3201.1	3994.7	5035.3	1789.6	113.2	59.1	138
mRNA:Solyc03g111110.1.1	102.5	169.1	13.8	0.082	-3.6	0.28	-12.68	8.0544e-37	1.78091e-32	0	0	173	164.9	167.5	170.8	10.3	13.3	17.9
mRNA:Solyc00g500249.1.1	185.8	2.8	429.6	147.329	7.2	0.57	12.67	8.31367e-37	1.83815e-32	0	0	5.5	0	1.3	4.5	313.9	433.3	541.7
mRNA:Solyc03g025880.3.1	920.6	466.7	1525.9	3.272	1.71	0.14	12.67	9.1142e-37	2.01506e-32	0	0	452.6	447.7	523.3	443.3	1375.5	1555.3	1646.9
mRNA:Solyc12g088840.1.1	226.5	381.1	20.3	0.053	-4.23	0.33	-12.66	9.53196e-37	2.10732e-32	0	0	492.7	255.5	358.4	417.9	17.2	26.6	17.2
mRNA:Solyc11g008700.2.1	1021	602.9	1578.5	2.621	1.39	0.11	12.66	9.5952e-37	2.12121e-32	0	0	597.9	636.2	616.8	560.5	1520.5	1538.3	1676.7
mRNA:Solyc04g074470.1.1	234.1	407.7	2.7	0.006	-7.28	0.58	-12.66	1.00162e-36	2.21418e-32	0	0	358.4	532	468.7	271.6	5.1	3	0
mRNA:Solyc12g088240.2.1	253.4	9.6	578.5	58.322	5.87	0.46	12.66	1.03237e-36	2.28205e-32	0	0	9.7	12.4	0	16.4	567.7	546.2	621.6
mRNA:Solyc11g044940.1.1	419.8	650.8	111.8	0.172	-2.54	0.2	-12.65	1.0741e-36	2.3742e-32	0	0	566	713.1	727.1	596.8	89.2	127.7	118.6
mRNA:Solyc05g056320.3.1	4689.2	7117	1452.2	0.204	-2.29	0.18	-12.65	1.09662e-36	2.42386e-32	0	0	7816.5	6673.5	5963.7	8014.1	1453.6	1688.9	1214.1
mRNA:Solyc06g069180.3.1	2254.7	1251	3593	2.875	1.52	0.12	12.65	1.11754e-36	2.46999e-32	0	0	1424.1	1191.8	1260.8	1127.4	3536.6	3636.1	3606.4
mRNA:Solyc08g067320.3.1	2415.9	4227.5	0.5	0	-13	1.03	-12.65	1.1513e-36	2.54448e-32	0	0	4432.8	4345.7	3974.5	4157	0	1.5	0
mRNA:Solyc08g075300.4.1	349.2	165.7	593.8	3.582	1.84	0.15	12.64	1.20209e-36	2.65661e-32	0	0	181.3	147.6	162.3	171.7	625.2	585.3	570.9
mRNA:Solyc07g063160.2.1	659.8	147.1	1343.3	9.085	3.18	0.25	12.64	1.3513e-36	2.98624e-32	0	0	142.5	138.9	100	207.1	1431.3	1270.3	1328.3
mRNA:Solyc01g101100.4.1	1925.4	3072.6	395.9	0.129	-2.96	0.23	-12.63	1.38205e-36	3.05405e-32	0	0	2719.5	4039.3	3196.7	2334.7	462.2	338.1	387.3
mRNA:Solyc03g078120.5.1	1036.6	646.8	1556.2	2.408	1.27	0.1	12.63	1.39487e-36	3.08224e-32	0	0	654.6	663.5	659.6	609.6	1585.6	1601	1482
mRNA:Solyc05g018210.3.1	1559	2181.6	729	0.334	-1.58	0.13	-12.63	1.46039e-36	3.22688e-32	0	0	2434.4	2162.9	1999.6	2129.4	716.9	682	788
mRNA:Solyc05g051545.1.1	355.8	552.2	94.1	0.17	-2.56	0.2	-12.62	1.57013e-36	3.46921e-32	0	0	561.9	461.4	525.9	659.5	102.1	99.6	80.6
mRNA:Solyc10g045380.2.1	258.2	425.1	35.8	0.084	-3.58	0.28	-12.62	1.57596e-36	3.48192e-32	0	0	528.7	391.9	379.1	400.6	46.3	22.9	38.1
mRNA:Solyc06g068680.3.1	197.8	335.4	14.3	0.043	-4.54	0.36	-12.62	1.64072e-36	3.62484e-32	0	0	442.9	362.1	310.3	226.2	9.4	17	16.4
mRNA:Solyc00g500103.1.1	782.1	11.6	1809.5	151.227	7.24	0.57	12.62	1.73633e-36	3.83589e-32	0	0	6.9	13.6	1.3	24.5	1262.3	1621	2545.3
mRNA:Solyc06g084140.4.1	1360.2	2319.8	80.7	0.035	-4.84	0.38	-12.61	1.77812e-36	3.92805e-32	0	0	3493.1	1364.2	2708.5	1713.3	51.5	102.6	88.1
mRNA:Solyc10g079580.2.1	642.6	256.2	1157.7	4.527	2.18	0.17	12.61	1.80787e-36	3.99358e-32	0	0	238	249.3	316.8	220.7	1150.9	1079.9	1242.4
mRNA:Solyc05g008240.2.1	268.2	459.2	13.6	0.03	-5.07	0.4	-12.61	1.84286e-36	4.0707e-32	0	0	667.1	483.7	327.2	358.8	10.3	20.7	9.7
mRNA:Solyc03g114110.4.1	1555.1	2308.2	550.9	0.239	-2.07	0.16	-12.61	1.84468e-36	4.07452e-32	0	0	2482.8	2078.6	1945.1	2726.2	539.4	544.7	568.6
mRNA:Solyc01g109180.4.1	1467.6	2445.2	164.1	0.067	-3.9	0.31	-12.61	1.85445e-36	4.09592e-32	0	0	2325	3465.1	2422.9	1567.9	186.1	189	117.2
mRNA:Solyc02g067310.4.1	934.3	1408.3	302.2	0.215	-2.22	0.18	-12.61	1.89476e-36	4.18477e-32	0	0	1421.3	1422.5	1559.4	1230	241.8	335.1	329.8
mRNA:Solyc08g005800.4.1	4161.8	6666.9	821.7	0.123	-3.02	0.24	-12.6	2.04367e-36	4.51344e-32	0	0	6122.6	8062.5	7488.1	4994.5	1022.2	645.9	797
mRNA:Solyc03g093460.3.1	283.9	470.6	35	0.074	-3.75	0.3	-12.6	2.06573e-36	4.56196e-32	0	0	523.1	590.3	458.3	310.7	29.2	40.6	35.1
mRNA:Solyc01g112200.3.1	94.9	10.4	207.5	20.085	4.33	0.34	12.6	2.08061e-36	4.59461e-32	0	0	8.3	9.9	14.3	9.1	221.3	218.5	182.8
mRNA:Solyc05g009560.4.1	399	73.8	832.6	11.283	3.5	0.28	12.6	2.20734e-36	4.87424e-32	0	0	98.3	67	51.9	78.1	843	639.2	1015.6
mRNA:Solyc03g112760.3.1	6809.5	11262.7	871.8	0.077	-3.69	0.29	-12.59	2.26379e-36	4.99868e-32	0	0	10814.2	8961.7	10974.4	14300.4	518	1097.6	999.9
mRNA:Solyc07g039340.4.1	2651.3	3896	991.9	0.255	-1.97	0.16	-12.59	2.31041e-36	5.10138e-32	0	0	4518.6	3486.2	4270.6	3308.5	988.8	983.9	1002.9
mRNA:Solyc06g083650.3.1	271	469.5	6.2	0.013	-6.27	0.5	-12.59	2.42675e-36	5.35802e-32	0	0	415.2	453.9	685.6	323.4	12	2.2	4.5
mRNA:Solyc10g081540.2.1	409	169.3	728.7	4.299	2.1	0.17	12.59	2.4387e-36	5.38416e-32	0	0	155	156.3	187	179	660.3	701.2	824.6
mRNA:Solyc01g060030.3.1	1629.3	947.3	2538.5	2.681	1.42	0.11	12.59	2.443e-36	5.39341e-32	0	0	949.4	1059.1	884.2	896.6	2474.1	2511.1	2630.4
mRNA:Solyc03g083390.5.1	4214.4	1969.5	7207.5	3.661	1.87	0.15	12.59	2.51262e-36	5.54686e-32	0	0	2074.5	1867.7	2221.6	1714.2	8098.8	6615.9	6907.7
mRNA:Solyc09g074260.1.1	418.7	659.1	98.1	0.149	-2.75	0.22	-12.59	2.54185e-36	5.61113e-32	0	0	739	725.5	589.5	582.3	84.9	84.9	124.6
mRNA:Solyc08g077490.2.1	232.1	60.9	460.4	7.616	2.93	0.23	12.58	2.67199e-36	5.89815e-32	0	0	76.1	69.5	51.9	46.3	449.4	503.4	428.3
mRNA:Solyc04g064850.3.1	612.2	186.9	1179.2	6.327	2.66	0.21	12.58	2.76976e-36	6.11369e-32	0	0	197.9	235.6	175.3	139	1292.3	1095.4	1149.9
mRNA:Solyc02g089260.4.1	12714.7	5855.1	21860.8	3.734	1.9	0.15	12.58	2.85086e-36	6.29242e-32	0	0	6611.1	5166.7	6131.2	5511.4	18953	24217.6	22411.7
mRNA:Solyc06g060340.3.1	74072.7	120609	12024.4	0.1	-3.33	0.26	-12.57	2.91884e-36	6.44217e-32	0	0	133590	89976.4	98836.8	160033	12784.6	9060.6	14228
mRNA:Solyc02g080220.3.1	750.9	1313.3	1.1	0.001	-10.3	0.82	-12.57	3.00592e-36	6.63407e-32	0	0	1288.5	1985.6	1308.8	670.4	1.7	1.5	0
mRNA:Solyc02g070920.3.1	722.6	1193.1	95.3	0.08	-3.64	0.29	-12.57	3.03764e-36	6.70377e-32	0	0	1346.6	927.7	946.6	1551.6	66	104.1	115.7
mRNA:Solyc05g051240.1.1	1623.5	2648.9	256.2	0.097	-3.37	0.27	-12.57	3.17232e-36	7.00067e-32	0	0	2956.1	3256.8	2560.5	1822.3	187.8	312.2	268.6
mRNA:Solyc11g007750.4.1	309.3	62.4	638.3	10.256	3.36	0.27	12.56	3.30609e-36	7.29554e-32	0	0	47.1	90.5	64.9	47.2	690.3	591.2	633.5
mRNA:Solyc00g160130.1.1	235.4	1.7	546.8	311.116	8.28	0.66	12.56	3.35921e-36	7.41243e-32	0	0	4.2	0	0	2.7	447.6	501.2	691.7
mRNA:Solyc00g500099.1.1	223.7	1.9	519.4	255.372	8	0.64	12.55	3.80963e-36	8.40595e-32	0	0	1.4	1.2	1.3	3.6	390.2	468.7	699.2
mRNA:Solyc09g074090.3.1	275.2	61.4	560.2	9.069	3.18	0.25	12.55	4.01294e-36	8.85416e-32	0	0	40.1	73.2	62.3	69.9	542	484.2	654.4
mRNA:Solyc11g056680.1.1	819.8	1401.4	44.3	0.031	-4.99	0.4	-12.54	4.43941e-36	9.79467e-32	0	0	1353.5	1811.9	1603.6	836.7	72	26.6	34.3
mRNA:Solyc10g039290.2.1	1405.3	2413.8	60.5	0.025	-5.32	0.42	-12.54	4.69897e-36	1.03669e-31	0	0	2091.1	3818.6	2789	956.6	52.3	66.4	62.7
mRNA:Solyc08g079740.3.1	759.8	1283.7	61.4	0.048	-4.39	0.35	-12.53	5.04937e-36	1.11394e-31	0	0	1330	1532.9	1429.6	842.1	94.3	38.4	51.5
mRNA:Solyc01g106330.3.1	467.6	717.2	134.8	0.188	-2.41	0.19	-12.53	5.09923e-36	1.12489e-31	0	0	787.5	734.2	753.1	594.1	109.8	152.1	142.5
mRNA:Solyc05g052580.3.1	927.6	1257	488.2	0.388	-1.36	0.11	-12.53	5.36287e-36	1.183e-31	0	0	1228.9	1191.8	1289.3	1318.1	456.2	514.5	494
mRNA:Solyc10g086470.2.1	454.7	708.6	116.1	0.164	-2.61	0.21	-12.53	5.41574e-36	1.1946e-31	0	0	662.9	605.2	720.6	845.7	111.5	97.4	139.5
mRNA:Solyc09g012000.1.1	649.8	1101.4	47.7	0.043	-4.53	0.36	-12.52	5.63737e-36	1.24343e-31	0	0	1165.3	786.3	1059.5	1394.4	38.6	76	28.4
mRNA:Solyc03g113390.3.1	1317.6	601.3	2272.8	3.782	1.92	0.15	12.52	6.03405e-36	1.33087e-31	0	0	606.2	580.4	651.8	566.9	2201.4	2652.1	1964.8
mRNA:Solyc06g074585.2.1	267.7	2	621.9	304.042	8.25	0.66	12.52	6.11318e-36	1.34826e-31	0	0	1.4	1.2	2.6	2.7	415.1	538.8	911.9
mRNA:Solyc07g061900.3.1	7498.8	11527.8	2126.9	0.184	-2.44	0.19	-12.51	6.21762e-36	1.37123e-31	0	0	9397	13327.2	10410.8	12976	2215.1	1756	2409.5
mRNA:Solyc03g005310.4.1	669.3	325.7	1127.4	3.464	1.79	0.14	12.51	6.21808e-36	1.37127e-31	0	0	351.5	297.6	331.1	322.5	1072	1041.5	1268.6
mRNA:Solyc02g090410.4.1	100.4	15.8	213.2	13.767	3.78	0.3	12.51	6.50765e-36	1.43507e-31	0	0	18	14.9	19.5	10.9	208.4	205.9	225.4
mRNA:Solyc01g009630.3.1	1221.7	592.6	2060.5	3.48	1.8	0.14	12.51	6.53689e-36	1.44145e-31	0	0	571.6	643.7	624.5	530.5	2055.6	1834.3	2291.6
mRNA:Solyc02g071110.3.1	478.6	737.3	133.8	0.181	-2.46	0.2	-12.51	6.68746e-36	1.47459e-31	0	0	852.5	618.9	637.5	840.3	142.4	135.8	123.1
mRNA:Solyc02g069290.3.1	8120.4	11537.2	3564.6	0.309	-1.69	0.14	-12.5	7.03656e-36	1.55149e-31	0	0	13081.1	10715.3	11167.8	11184.5	3621.5	3154.8	3917.6
mRNA:Solyc02g090820.3.1	1435	450.9	2747	6.093	2.61	0.21	12.5	7.13181e-36	1.57242e-31	0	0	537	388.2	420.7	457.8	3389.1	2660.2	2191.6
mRNA:Solyc01g103680.3.1	5743.5	3242.7	9077.8	2.799	1.48	0.12	12.5	7.43748e-36	1.63974e-31	0	0	3065.4	3012.4	3472	3421.1	9978.6	8569.8	8685.1
mRNA:Solyc03g025260.1.1	194.4	14.1	434.9	31.825	4.99	0.4	12.5	7.56075e-36	1.66684e-31	0	0	22.1	11.2	15.6	7.3	356.7	369.8	578.3
mRNA:Solyc12g006000.1.1	105.7	181.3	4.8	0.027	-5.21	0.42	-12.5	7.7372e-36	1.70566e-31	0	0	218.7	151.3	187	168.1	3.4	6.6	4.5
mRNA:Solyc04g009630.3.1	3344.5	5263.5	785.8	0.149	-2.74	0.22	-12.5	7.75055e-36	1.70853e-31	0	0	5541.3	4487	4657.5	6368.1	891	882.1	584.3
mRNA:Solyc12g021360.3.1	4146.4	6410.1	1128.2	0.176	-2.51	0.2	-12.49	8.45739e-36	1.86426e-31	0	0	7184.1	5189	5561.2	7706.2	1181.7	959.6	1243.2
mRNA:Solyc08g067530.1.1	356	620.9	2.8	0.005	-7.78	0.62	-12.49	8.75245e-36	1.92922e-31	0	0	946.6	484.9	418.1	634.1	1.7	6.6	0
mRNA:Solyc02g064640.4.1	1225.4	1814.8	439.4	0.242	-2.05	0.16	-12.49	8.96667e-36	1.97634e-31	0	0	1958.3	1589.9	1597.1	2113.9	463.1	405.2	450
mRNA:Solyc05g054740.3.1	2675.4	3931.3	1000.8	0.255	-1.97	0.16	-12.48	9.75738e-36	2.15053e-31	0	0	3508.3	3728	4230.3	4258.7	1029.9	1133	839.5
mRNA:Solyc04g051670.3.1	1528.8	466.2	2945.6	6.317	2.66	0.21	12.48	1.01411e-35	2.235e-31	0	0	337.7	568	510.3	448.8	2586.4	2923	3327.3
mRNA:Solyc00g125990.1.1	208.5	1.9	483.9	237.843	7.89	0.63	12.47	1.10397e-35	2.43293e-31	0	0	1.4	1.2	1.3	3.6	343.9	499.7	608.2
mRNA:Solyc03g116710.3.1	760	1186.2	191.7	0.162	-2.63	0.21	-12.47	1.10892e-35	2.44374e-31	0	0	1349.3	905.3	1066	1424.4	176.7	202.2	196.3
mRNA:Solyc11g062350.2.1	466.6	700.9	154.2	0.22	-2.18	0.18	-12.47	1.13016e-35	2.49041e-31	0	0	831.8	594.1	690.8	686.8	151.8	166.1	144.8
mRNA:Solyc06g065010.5.1	126.7	4.3	289.9	66.278	6.05	0.49	12.46	1.16545e-35	2.56807e-31	0	0	5.5	0	5.2	6.4	311.3	328.5	229.8
mRNA:Solyc04g080160.3.1	1756.6	766.1	3077.3	4.017	2.01	0.16	12.46	1.24039e-35	2.73308e-31	0	0	656	750.3	895.9	762.2	2793.1	2954.8	3484.1
mRNA:Solyc02g092670.1.1	3910.1	6586.1	342.2	0.052	-4.27	0.34	-12.45	1.32715e-35	2.9241e-31	0	0	7119	4277.4	6903.8	8044.1	322.4	502.7	201.5
mRNA:Solyc03g083060.3.1	1367.2	2178.1	286	0.131	-2.93	0.24	-12.45	1.36686e-35	3.01146e-31	0	0	2482.8	1959.5	2151.5	2118.4	214.4	253.2	390.3
mRNA:Solyc00g020010.1.1	298.1	1.7	693.3	465.76	8.86	0.71	12.45	1.36884e-35	3.01569e-31	0	0	4.2	2.5	0	0	519.7	682	878.3
mRNA:Solyc07g062810.4.1	141.6	232.2	20.9	0.09	-3.48	0.28	-12.45	1.40334e-35	3.09157e-31	0	0	204.8	192.2	258.4	273.4	18	20.7	23.9
mRNA:Solyc03g113380.5.1	1581.5	508.2	3012.4	5.924	2.57	0.21	12.45	1.44297e-35	3.17873e-31	0	0	600.6	411.7	431.1	589.6	3216.7	3272.2	2548.3
mRNA:Solyc09g082560.4.1	211.7	360.9	12.7	0.035	-4.84	0.39	-12.45	1.46839e-35	3.23458e-31	0	0	350.1	465.1	373.9	254.4	19.7	6.6	11.9
mRNA:Solyc06g082120.5.1	2264.9	1089.1	3832.7	3.519	1.82	0.15	12.45	1.46917e-35	3.23613e-31	0	0	1137.6	1141	944	1133.7	3717.5	3424.2	4356.4
mRNA:Solyc09g009720.3.1	541.6	250.9	929.2	3.709	1.89	0.15	12.44	1.51167e-35	3.3296e-31	0	0	264.3	266.6	246.7	226.2	1010.2	961.1	816.4
mRNA:Solyc12g006240.2.1	244.4	52.2	500.7	9.567	3.26	0.26	12.44	1.62245e-35	3.57346e-31	0	0	41.5	43.4	67.5	56.3	536.8	568.4	397
mRNA:Solyc10g080500.2.1	6123.6	9043.7	2230.2	0.247	-2.02	0.16	-12.43	1.74102e-35	3.83441e-31	0	0	7954.9	10662	9662.9	7895.1	2412.3	2032.1	2246.1
mRNA:Solyc01g008510.3.1	1047.9	61	2363.7	38.988	5.28	0.43	12.43	1.77621e-35	3.91175e-31	0	0	54	47.1	115.6	27.3	2379.7	1985.6	2725.9
mRNA:Solyc11g005920.3.1	2355.2	1414.3	3609.7	2.552	1.35	0.11	12.43	1.7893e-35	3.9404e-31	0	0	1486.4	1294.8	1406.2	1469.8	3767.3	3718	3343.8
mRNA:Solyc09g075940.3.1	387.8	673.5	7	0.011	-6.57	0.53	-12.43	1.84104e-35	4.05415e-31	0	0	686.4	587.9	794.6	625	1.7	16.2	3
mRNA:Solyc12g044740.2.1	4668.9	2820.8	7132.9	2.528	1.34	0.11	12.43	1.8871e-35	4.15539e-31	0	0	2920.1	2771.8	2616.3	2975.1	6693.3	6971	7734.5
mRNA:Solyc01g106480.4.1	34383.4	56466	4940	0.087	-3.51	0.28	-12.42	2.02401e-35	4.45668e-31	0	0	67957.4	36267.1	48941.9	72697.7	4491.9	4179.3	6148.8
mRNA:Solyc02g090680.3.1	315.2	496.2	73.9	0.149	-2.74	0.22	-12.41	2.17673e-35	4.79271e-31	0	0	509.3	481.2	609	385.2	72	79.7	70.1
mRNA:Solyc05g013460.4.1	610.2	991.8	101.4	0.102	-3.29	0.27	-12.41	2.34805e-35	5.1697e-31	0	0	1226.2	713.1	1047.8	980.2	95.2	129.9	79.1
mRNA:Solyc01g007810.1.1	384.8	672.7	1	0.002	-9.34	0.75	-12.41	2.39852e-35	5.28059e-31	0	0	797.2	715.6	622	556	0	1.5	1.5
mRNA:Solyc02g092560.3.1	6574.5	9440.5	2753	0.292	-1.78	0.14	-12.4	2.47958e-35	5.4588e-31	0	0	9713.9	9537.1	8172.3	10338.8	2679.9	2473.5	3105.7
mRNA:Solyc03g123710.3.1	1579.4	230.9	3377.5	14.622	3.87	0.31	12.4	2.51344e-35	5.53308e-31	0	0	319.7	132.7	196.1	275.3	2925.2	3105.3	4101.9
mRNA:Solyc05g014310.3.1	6289.4	9921.2	1447	0.146	-2.78	0.22	-12.4	2.69861e-35	5.94046e-31	0	0	10621.8	10010.9	7832.2	11220	1818.9	1086.5	1435.7
mRNA:Solyc09g014760.4.1	5143.6	7829.1	1563	0.2	-2.32	0.19	-12.4	2.72009e-35	5.98745e-31	0	0	7427.6	7588.8	6980.4	9319.5	1530.8	1277.7	1880.4
mRNA:Solyc02g077900.4.1	2081.6	1394.2	2998.2	2.151	1.1	0.09	12.39	2.82358e-35	6.21499e-31	0	0	1471.1	1356.8	1333.5	1415.3	2937.2	2955.5	3102
mRNA:Solyc06g036100.3.1	362.2	566.7	89.5	0.158	-2.66	0.21	-12.39	3.12938e-35	6.88776e-31	0	0	665.7	540.7	481.7	578.7	86.6	73.1	108.9
mRNA:Solyc11g062440.2.1	1722.4	2793.7	294.1	0.105	-3.25	0.26	-12.38	3.26104e-35	7.17722e-31	0	0	3113.9	3294	2777.4	1989.5	371.3	211.8	299.2
mRNA:Solyc04g082210.3.1	480.4	190.2	867.3	4.55	2.19	0.18	12.38	3.33398e-35	7.33743e-31	0	0	207.6	169.9	166.2	217.1	976.8	823.8	801.4
mRNA:Solyc01g109710.3.1	1096.6	193.4	2300.7	11.909	3.57	0.29	12.38	3.48661e-35	7.67299e-31	0	0	204.8	196	216.8	156.2	2373.7	3101.7	1426.8
mRNA:Solyc01g094890.4.1	2540.4	3963.1	643.5	0.162	-2.62	0.21	-12.37	3.80123e-35	8.36498e-31	0	0	4394	2704.9	4166.7	4586.6	641.5	662.1	626.8
mRNA:Solyc00g094520.1.1	222.6	1.1	517.8	356.38	8.48	0.69	12.37	3.98228e-35	8.76301e-31	0	0	0	0	0	4.5	492.2	547.7	513.4
mRNA:Solyc03g019840.4.1	244.6	26.6	535.4	20.234	4.34	0.35	12.36	4.21381e-35	9.27207e-31	0	0	13.8	43.4	29.9	19.1	531.7	476.1	598.5
mRNA:Solyc01g103160.3.1	2005.9	956	3405.9	3.559	1.83	0.15	12.36	4.27075e-35	9.39692e-31	0	0	813.8	1066.6	866.1	1077.4	3419.1	3410.2	3388.5
mRNA:Solyc07g044760.3.1	4887.1	1817.3	8980.2	4.943	2.31	0.19	12.36	4.52228e-35	9.94992e-31	0	0	1568	1990.5	2200.8	1509.8	8956.4	8052.3	9932
mRNA:Solyc07g049700.1.1	210.3	57.6	413.9	7.262	2.86	0.23	12.35	4.85855e-35	1.06893e-30	0	0	63.7	65.7	61	40	382.5	440.7	418.6
mRNA:Solyc06g062690.5.1	285.7	16.9	644	38.238	5.26	0.43	12.35	5.08408e-35	1.1185e-30	0	0	30.4	8.7	10.4	18.2	602	862.1	467.9
mRNA:Solyc02g036270.4.1	362.4	533	134.9	0.253	-1.98	0.16	-12.34	5.25163e-35	1.15531e-30	0	0	555	465.1	568.7	543.2	139.8	144.7	120.1
mRNA:Solyc11g067160.2.1	5280.8	7644.9	2128.5	0.278	-1.84	0.15	-12.34	5.45762e-35	1.20057e-30	0	0	7685.1	7133.6	7176.4	8584.6	2044.4	1870.4	2470.7
mRNA:Solyc09g097890.2.1	688.4	1199.3	7.2	0.006	-7.38	0.6	-12.34	5.46481e-35	1.20209e-30	0	0	907.9	1778.4	1484.1	626.8	5.1	1.5	14.9
mRNA:Solyc01g073920.4.1	755	284.8	1382	4.851	2.28	0.18	12.34	5.6021e-35	1.23224e-30	0	0	218.7	316.3	329.8	274.3	1455.3	1441.6	1249.2
mRNA:Solyc06g070900.3.1	172.8	300.1	3	0.01	-6.61	0.54	-12.33	5.88053e-35	1.29342e-30	0	0	321.1	358.4	267.5	253.5	0	7.4	1.5
mRNA:Solyc05g052220.3.1	631.6	328.7	1035.4	3.148	1.65	0.13	12.32	7.02897e-35	1.54595e-30	0	0	359.8	282.8	320.7	351.6	1037.7	1029.7	1038.7
mRNA:Solyc12g087950.1.1	314.8	512.3	51.3	0.1	-3.32	0.27	-12.32	7.13023e-35	1.56815e-30	0	0	431.8	607.7	449.3	560.5	42.9	70.1	41
mRNA:Solyc01g104080.4.1	1243.8	566.5	2146.9	3.79	1.92	0.16	12.32	7.30143e-35	1.60573e-30	0	0	657.4	503.5	509	595.9	2109.6	1968.6	2362.5
mRNA:Solyc09g010120.2.1	2595.4	4074	623.9	0.153	-2.71	0.22	-12.32	7.48056e-35	1.64505e-30	0	0	4420.3	3000	3905.7	4970	572	558.8	741
mRNA:Solyc08g067240.4.1	378.6	602.2	80.6	0.134	-2.9	0.24	-12.31	7.8479e-35	1.72575e-30	0	0	571.6	780.1	576.5	480.6	70.3	79	92.5
mRNA:Solyc07g045310.4.1	2187.5	3108.3	959.8	0.309	-1.7	0.14	-12.31	7.90201e-35	1.73757e-30	0	0	3037.8	3194.8	3017.6	3183.1	865.3	885	1129
mRNA:Solyc01g087720.4.1	2207.1	1185.3	3569.5	3.012	1.59	0.13	12.31	8.19906e-35	1.80281e-30	0	0	1314.8	1041.8	1203.6	1181	3337.6	3508.4	3862.4
mRNA:Solyc10g079920.2.1	416.2	178.9	732.6	4.093	2.03	0.17	12.3	8.64143e-35	1.89999e-30	0	0	175.8	182.3	174	183.5	676.6	855.5	665.6
mRNA:Solyc02g086910.5.1	13029	22038.4	1016.5	0.046	-4.44	0.36	-12.3	8.69913e-35	1.91259e-30	0	0	14204.8	28355.9	13128.5	32464.4	1036.8	813.4	1199.2
mRNA:Solyc08g066730.3.1	1549.9	835.9	2501.9	2.995	1.58	0.13	12.3	9.04744e-35	1.98908e-30	0	0	799.9	843.3	931	769.4	2342.9	2419.6	2743.1
mRNA:Solyc02g093730.5.1	318.8	161.8	528.2	3.261	1.71	0.14	12.3	9.38319e-35	2.0628e-30	0	0	161.9	160	161	164.4	543.7	492.3	548.5
mRNA:Solyc02g085730.3.1	1974.6	3111.2	459.2	0.148	-2.76	0.22	-12.29	9.83438e-35	2.16189e-30	0	0	3469.6	2438.2	2854	3682.8	536	488.6	353
mRNA:Solyc06g068230.4.1	29302.4	47193.6	5447.6	0.115	-3.11	0.25	-12.29	1.00478e-34	2.20871e-30	0	0	42413.9	53112.7	39085.5	54162.2	3902.8	5058.5	7381.5
mRNA:Solyc01g111260.2.1	2305.7	3877.9	209.3	0.054	-4.21	0.34	-12.29	1.01776e-34	2.23715e-30	0	0	5683.9	2021.5	3318.8	4487.6	178.4	231	218.6
mRNA:Solyc01g006380.2.1	159.6	277.5	2.3	0.008	-6.89	0.56	-12.29	1.02478e-34	2.25246e-30	0	0	351.5	200.9	271.4	286.2	2.6	3.7	0.7
mRNA:Solyc01g098570.2.1	469.1	803.3	23.5	0.029	-5.1	0.41	-12.29	1.06009e-34	2.32998e-30	0	0	936.9	592.8	832.3	851.2	22.3	39.1	9
mRNA:Solyc03g045090.3.1	2854.7	1530.8	4620	3.016	1.59	0.13	12.29	1.0715e-34	2.35494e-30	0	0	1368.7	1472.1	1588	1694.2	4947.3	4704.9	4207.9
mRNA:Solyc07g056330.3.1	226.4	363.4	43.7	0.12	-3.06	0.25	-12.28	1.12334e-34	2.46876e-30	0	0	358.4	347.3	390.8	357	58.3	29.5	43.3
mRNA:Solyc06g083260.3.1	1525	878.6	2386.9	2.714	1.44	0.12	12.28	1.14626e-34	2.51903e-30	0	0	856.7	833.4	832.3	992	2312.9	2352.4	2495.3
mRNA:Solyc11g069590.2.1	169.6	279.2	23.4	0.084	-3.57	0.29	-12.28	1.21153e-34	2.66235e-30	0	0	275.4	317.5	198.7	325.2	19.7	25.1	25.4
mRNA:Solyc01g096920.3.1	795	302.9	1451.1	4.798	2.26	0.18	12.27	1.31613e-34	2.89207e-30	0	0	276.8	354.7	328.5	251.6	1331.8	1359.7	1661.8
mRNA:Solyc07g007980.3.1	332.7	545.9	48.6	0.089	-3.48	0.28	-12.27	1.35816e-34	2.98429e-30	0	0	545.3	631.3	627.1	379.7	35.2	51.7	59
mRNA:Solyc08g006700.3.1	473.8	226.2	803.8	3.539	1.82	0.15	12.26	1.39971e-34	3.07545e-30	0	0	196.5	235.6	212.9	259.8	813	813.4	785
mRNA:Solyc12g020050.2.1	1741.5	607.6	3253.3	5.355	2.42	0.2	12.26	1.45013e-34	3.18607e-30	0	0	473.3	766.4	655.7	535.1	3465.4	3126.8	3167.7
mRNA:Solyc02g088710.4.1	112.7	5.5	255.5	47.678	5.58	0.45	12.26	1.46824e-34	3.22573e-30	0	0	5.5	9.9	3.9	2.7	223	234.7	308.9
mRNA:Solyc08g076990.3.1	1046	558.8	1695.4	3.03	1.6	0.13	12.26	1.47471e-34	3.23978e-30	0	0	521.7	565.5	528.5	619.5	1606.2	1858.6	1621.5
mRNA:Solyc03g079930.3.1	2348.9	643.9	4622.3	7.172	2.84	0.23	12.25	1.65174e-34	3.62854e-30	0	0	488.5	803.6	541.4	742.2	5480.7	4084.9	4301.2
mRNA:Solyc03g115880.1.1	116.3	12.8	254.5	20.031	4.32	0.35	12.25	1.66093e-34	3.64857e-30	0	0	12.5	8.7	18.2	11.8	247	208.2	308.2
mRNA:Solyc01g079400.3.1	247.2	403.5	38.9	0.097	-3.37	0.28	-12.25	1.72312e-34	3.785e-30	0	0	347.4	493.6	423.3	349.7	28.3	51.7	36.6
mRNA:Solyc02g085300.4.1	1721.3	648.2	3152	4.856	2.28	0.19	12.25	1.75332e-34	3.85117e-30	0	0	606.2	574.2	598.6	813.9	3387.4	3379.9	2688.6
mRNA:Solyc10g084630.2.1	254.6	54.7	521.2	9.584	3.26	0.27	12.24	1.82516e-34	4.00879e-30	0	0	47.1	80.6	51.9	39.1	534.3	517.4	511.9
mRNA:Solyc00g500318.1.1	192.6	1.9	446.9	219.715	7.78	0.64	12.24	1.88208e-34	4.1336e-30	0	0	1.4	1.2	1.3	3.6	337.9	411.1	591.7
mRNA:Solyc09g005640.3.1	441.6	179.1	791.8	4.433	2.15	0.18	12.24	1.91579e-34	4.20746e-30	0	0	167.5	214.6	184.4	149.9	748.7	771.4	855.2
mRNA:Solyc03g083650.5.1	199.8	329.7	26.6	0.08	-3.64	0.3	-12.24	2.01312e-34	4.42102e-30	0	0	377.8	379.5	266.2	295.2	35.2	17.7	26.9
mRNA:Solyc06g069670.4.1	106.7	11.9	233	19.423	4.28	0.35	12.23	2.08763e-34	4.58443e-30	0	0	6.9	12.4	15.6	12.7	195.5	275.3	228.3
mRNA:Solyc07g062730.1.1	1079.4	1795.6	124.4	0.069	-3.85	0.31	-12.23	2.10185e-34	4.61545e-30	0	0	1698.1	1923.5	2089.2	1471.7	83.2	96.7	193.3
mRNA:Solyc07g049390.3.1	990.4	1590.6	190.1	0.12	-3.06	0.25	-12.23	2.12649e-34	4.66934e-30	0	0	1588.8	2014.1	1720.4	1039.2	174.1	207.4	188.8
mRNA:Solyc08g078900.1.1	1103.7	1878.2	70.9	0.038	-4.73	0.39	-12.23	2.26932e-34	4.98274e-30	0	0	1061.5	2499	1726.9	2225.6	97.8	76	38.8
mRNA:Solyc02g085560.3.1	237.5	36.3	505.8	14.156	3.82	0.31	12.22	2.43229e-34	5.34034e-30	0	0	49.8	40.9	36.4	18.2	515.4	490.1	511.9
mRNA:Solyc04g015340.3.1	2800.7	4423.5	637	0.144	-2.8	0.23	-12.21	2.67759e-34	5.87865e-30	0	0	5369.7	4101.3	4684.8	3538.3	726.4	715.3	469.4
mRNA:Solyc06g059710.3.1	539.1	938.6	6.5	0.007	-7.2	0.59	-12.21	2.74447e-34	6.02522e-30	0	0	974.3	1520.5	872.5	387	12.9	3.7	3
mRNA:Solyc08g078140.3.1	214.1	59.7	420	7.024	2.81	0.23	12.21	2.84883e-34	6.25404e-30	0	0	66.4	62	46.7	63.6	416.8	489.4	353.7
mRNA:Solyc03g078610.3.1	630.5	949.3	205.4	0.216	-2.21	0.18	-12.2	3.06146e-34	6.72053e-30	0	0	934.2	741.6	1068.6	1052.9	199	211.1	206
mRNA:Solyc09g092240.3.1	2494.3	516.8	5131	9.936	3.31	0.27	12.2	3.10132e-34	6.8077e-30	0	0	445.6	728	546.6	347	4315.3	5288	5789.8
mRNA:Solyc03g043770.4.1	145.1	249.2	6.4	0.026	-5.27	0.43	-12.2	3.11911e-34	6.84645e-30	0	0	215.9	310	309	161.7	5.1	7.4	6.7
mRNA:Solyc02g038750.3.1	1153.7	374	2193.2	5.862	2.55	0.21	12.2	3.18939e-34	7.00039e-30	0	0	293.4	503.5	337.6	361.6	2131	2136.2	2312.5
mRNA:Solyc06g009770.1.1	139.1	240.4	4	0.017	-5.87	0.48	-12.2	3.29971e-34	7.24221e-30	0	0	220	253	168.8	319.8	1.7	5.2	5.2
mRNA:Solyc08g062970.1.1	227.3	387.2	14.2	0.036	-4.78	0.39	-12.2	3.30106e-34	7.24483e-30	0	0	437.3	239.4	486.9	385.2	18	17	7.5
mRNA:Solyc00g500272.1.1	185.8	1.9	431.1	211.886	7.73	0.63	12.19	3.3529e-34	7.35828e-30	0	0	1.4	1.2	1.3	3.6	332.7	392	568.6
mRNA:Solyc01g097770.4.1	22720.1	34245.9	7352.3	0.215	-2.22	0.18	-12.19	3.40865e-34	7.48027e-30	0	0	38273.1	30623	30791.1	37296.3	6700.2	6356.8	9000
mRNA:Solyc03g059030.4.1	1868.6	1181.9	2784.1	2.355	1.24	0.1	12.19	3.51143e-34	7.70547e-30	0	0	1115.5	1278.6	1169.9	1163.7	2769.9	2663.2	2919.2
mRNA:Solyc00g500302.1.1	138.6	3.8	318.4	79.116	6.31	0.52	12.19	3.64303e-34	7.99391e-30	0	0	2.8	2.5	2.6	7.3	224.7	344	386.5
mRNA:Solyc01g067550.3.1	1165.2	1769	360.2	0.204	-2.3	0.19	-12.19	3.69406e-34	8.1055e-30	0	0	1872.5	1596.1	1854.2	1753.3	354.2	444.4	282.1
mRNA:Solyc11g066840.3.1	7679.5	1953	15314.7	7.842	2.97	0.24	12.18	3.7707e-34	8.27329e-30	0	0	1361.8	2611.9	2115.1	1723.3	16357.2	13268.8	16318.1
mRNA:Solyc02g021590.3.1	1360.8	2008.4	497.5	0.248	-2.01	0.17	-12.18	3.92018e-34	8.60088e-30	0	0	2387.3	1757.4	1741.2	2147.5	518	478.3	496.2
mRNA:Solyc04g076860.3.1	167.8	270.1	31.5	0.117	-3.1	0.25	-12.18	4.13168e-34	9.06449e-30	0	0	289.2	313.8	267.5	209.8	29.2	29.5	35.8
mRNA:Solyc01g111730.3.1	1559.6	2341.3	517.3	0.221	-2.18	0.18	-12.17	4.23263e-34	9.28555e-30	0	0	2570	2392.3	2222.9	2180.2	397.9	578	576.1
mRNA:Solyc08g075490.5.1	16309	28065.2	634.1	0.023	-5.47	0.45	-12.17	4.60412e-34	1.01001e-29	0	0	38270.3	12849.7	21855.2	39285.8	365.3	567.6	969.3
mRNA:Solyc11g012040.2.1	252.7	417	33.7	0.081	-3.63	0.3	-12.17	4.71685e-34	1.03469e-29	0	0	344.6	338.6	453.2	531.4	30	45	26.1
mRNA:Solyc04g072690.3.1	439.6	154.6	819.5	5.297	2.41	0.2	12.16	4.89798e-34	1.07437e-29	0	0	155	120.3	174	169	763.2	747.7	947.7
mRNA:Solyc04g081790.4.1	142.6	246.5	4	0.017	-5.9	0.49	-12.16	5.25895e-34	1.1535e-29	0	0	297.5	224.5	274	189.9	1.7	2.2	8.2
mRNA:Solyc09g091470.3.1	7515.2	3669.9	12642.3	3.444	1.78	0.15	12.15	5.48941e-34	1.20399e-29	0	0	3710.4	3613.9	3151.3	4204.2	12150	14067.4	11709.5
mRNA:Solyc02g062700.3.1	1382.1	307.3	2815.3	9.161	3.2	0.26	12.15	5.59539e-34	1.22718e-29	0	0	267.1	462.6	223.3	276.2	2740.8	2917.9	2787.1
mRNA:Solyc06g061180.2.1	456.7	749.1	66.7	0.089	-3.49	0.29	-12.15	5.74819e-34	1.26064e-29	0	0	790.2	807.4	634.9	764	60.9	96.7	42.5
mRNA:Solyc12g096100.3.1	612.9	921.5	201.4	0.218	-2.2	0.18	-12.14	6.37564e-34	1.39818e-29	0	0	990.9	905.3	750.5	1039.2	224.7	177.9	201.5
mRNA:Solyc09g090700.1.1	2874.1	2018.3	4015.3	1.989	0.99	0.08	12.14	6.87232e-34	1.50703e-29	0	0	1950	2073.6	1986.6	2063	4116.3	4072.3	3857.2
mRNA:Solyc01g005130.3.1	1048.6	1543	389.6	0.252	-1.99	0.16	-12.13	6.95158e-34	1.52434e-29	0	0	1368.7	1831.8	1336.1	1635.2	400.5	377.2	391
mRNA:Solyc12g042830.3.1	235.4	4.3	543.5	124.197	6.96	0.57	12.13	7.03779e-34	1.54318e-29	0	0	1.4	8.7	2.6	4.5	852.4	349.9	428.3
mRNA:Solyc12g099930.2.1	72623.4	117640	12600.8	0.107	-3.22	0.27	-12.13	7.10682e-34	1.55824e-29	0	0	133162	84460	92425.2	160514	11864.4	11070.6	14867.5
mRNA:Solyc02g077140.3.1	548.7	910.5	66.2	0.073	-3.78	0.31	-12.13	7.74716e-34	1.69856e-29	0	0	1043.5	709.4	740.1	1149.2	45.5	59.8	93.3
mRNA:Solyc02g072090.2.1	759.2	1155	231.6	0.201	-2.32	0.19	-12.11	8.80922e-34	1.93133e-29	0	0	1219.3	1303.4	1172.5	924.8	193	242.1	259.7
mRNA:Solyc06g060670.4.1	702.1	340.2	1184.7	3.481	1.8	0.15	12.11	9.00025e-34	1.97312e-29	0	0	321.1	379.5	316.8	343.4	1083.1	1134.5	1336.5
mRNA:Solyc05g053510.3.1	205.5	326.3	44.5	0.137	-2.87	0.24	-12.11	9.4423e-34	2.06994e-29	0	0	280.9	353.5	349.3	321.6	31.7	49.5	52.2
mRNA:Solyc04g009530.4.1	1347.1	2031.5	434.5	0.214	-2.22	0.18	-12.11	9.92051e-34	2.17468e-29	0	0	1954.1	1901.2	1924.3	2346.5	372.2	394.9	536.5
mRNA:Solyc01g067600.3.1	3884.5	2683.2	5486.3	2.045	1.03	0.09	12.1	9.95947e-34	2.18312e-29	0	0	2784.5	2513.9	2709.8	2724.4	5479	5655.6	5324.2
mRNA:Solyc05g056390.2.1	3031.2	329.7	6633.1	20.12	4.33	0.36	12.1	1.01086e-33	2.2157e-29	0	0	171.6	532	348	267.1	7177	5431.2	7291.2
mRNA:Solyc09g061620.3.1	1808.1	724.4	3253.1	4.49	2.17	0.18	12.1	1.01764e-33	2.23045e-29	0	0	674	785	708.9	729.5	3229.6	3935	2594.6
mRNA:Solyc01g096630.3.1	888.6	1353.6	268.8	0.199	-2.33	0.19	-12.1	1.02592e-33	2.24851e-29	0	0	1490.5	1535.4	1073.8	1314.5	253	240.6	312.7
mRNA:Solyc10g084230.2.1	338	565	35.4	0.063	-3.99	0.33	-12.1	1.03675e-33	2.27214e-29	0	0	615.9	647.4	566.1	430.6	18	46.5	41.8
mRNA:Solyc06g051260.4.1	219.2	338.9	59.6	0.176	-2.5	0.21	-12.1	1.04333e-33	2.28646e-29	0	0	328	298.9	386.9	341.6	49.7	69.4	59.7
mRNA:Solyc09g074930.3.1	452.7	759.8	43.4	0.057	-4.14	0.34	-12.1	1.09215e-33	2.39333e-29	0	0	610.3	1064.1	784.3	580.5	62.6	38.4	29.1
mRNA:Solyc09g082490.4.1	365.8	535.9	139	0.259	-1.95	0.16	-12.09	1.15117e-33	2.52255e-29	0	0	545.3	453.9	594.7	549.6	143.2	135.1	138.8
mRNA:Solyc00g160410.1.1	307.6	1.2	716	496.903	8.96	0.74	12.09	1.21576e-33	2.66396e-29	0	0	0	0	1.3	3.6	552.3	591.2	1004.4
mRNA:Solyc01g057260.4.1	238.1	402	19.6	0.049	-4.35	0.36	-12.08	1.32314e-33	2.89914e-29	0	0	516.2	321.2	275.3	495.1	12.9	23.6	22.4
mRNA:Solyc08g076840.3.1	2051.5	3097.5	656.9	0.212	-2.24	0.19	-12.08	1.33149e-33	2.9173e-29	0	0	2929.8	2717.3	2790.3	3952.6	642.3	603.8	724.6
mRNA:Solyc09g008770.3.1	148.9	6.3	338.9	52.91	5.73	0.47	12.08	1.35677e-33	2.97255e-29	0	0	8.3	6.2	2.6	8.2	246.1	290.1	480.6
mRNA:Solyc09g061890.3.1	290.4	501.1	9.3	0.018	-5.76	0.48	-12.08	1.36833e-33	2.99774e-29	0	0	474.7	637.5	638.8	253.5	15.4	7.4	5.2
mRNA:Solyc06g064660.4.1	269.3	132.2	452.1	3.418	1.77	0.15	12.08	1.40969e-33	3.08821e-29	0	0	142.5	130.2	120.8	135.4	456.2	459.1	441
mRNA:Solyc00g014850.1.1	281.7	1.1	655.8	457.534	8.84	0.73	12.07	1.45066e-33	3.17783e-29	0	0	0	0	0	4.5	524.8	592.7	849.9
mRNA:Solyc10g085550.3.1	5392.3	8319.9	1488.8	0.179	-2.48	0.21	-12.07	1.50459e-33	3.29581e-29	0	0	6144.7	9514.8	7797.1	9822.8	1595.1	1307.2	1564.1
mRNA:Solyc11g161700.1.1	184.8	32.2	388.2	11.91	3.57	0.3	12.07	1.51777e-33	3.32452e-29	0	0	24.9	32.2	29.9	41.8	463.1	408.9	292.5
mRNA:Solyc03g006350.3.1	518.8	301.1	809	2.691	1.43	0.12	12.07	1.55463e-33	3.40511e-29	0	0	310	298.9	303.8	291.6	758.9	845.9	822.3
mRNA:Solyc09g060100.3.1	1909	2997.3	458	0.153	-2.71	0.22	-12.07	1.56703e-33	3.43211e-29	0	0	3116.7	2263.4	3100.7	3508.3	396.2	400.1	577.6
mRNA:Solyc01g080200.3.1	2321	3086.1	1300.8	0.421	-1.25	0.1	-12.07	1.57054e-33	3.43965e-29	0	0	2924.3	3026.1	3322.7	3071.4	1290.6	1226.8	1385
mRNA:Solyc03g112650.3.1	805	359.1	1399.6	3.892	1.96	0.16	12.07	1.57942e-33	3.45893e-29	0	0	332.1	306.3	397.3	400.6	1540.2	1382.5	1276
mRNA:Solyc03g160400.1.1	573.2	0	1337.5	6096.51	12.57	1.04	12.06	1.80477e-33	3.95227e-29	0	0	0	0	0	0	1114.8	1494	1403.6
mRNA:Solyc03g098640.4.1	584.2	98	1232.5	12.573	3.65	0.3	12.05	1.92238e-33	4.20962e-29	0	0	60.9	119.1	125.9	86.3	1053.9	1043.7	1599.9
mRNA:Solyc00g021640.2.1	328.1	3.1	761.4	227.36	7.83	0.65	12.05	1.92457e-33	4.21424e-29	0	0	4.2	0	0	8.2	492.2	722.6	1069.3
mRNA:Solyc00g500345.1.1	602.7	19.4	1380.5	69.426	6.12	0.51	12.04	2.25547e-33	4.93858e-29	0	0	15.2	16.1	6.5	40	899.6	1340.5	1901.3
mRNA:Solyc03g062710.5.1	2388.9	3744.1	581.8	0.155	-2.69	0.22	-12.03	2.3868e-33	5.22591e-29	0	0	3367.1	2830.1	3960.2	4819.2	544.6	525.6	675.3
mRNA:Solyc03g112140.4.1	2382.1	644.2	4699.2	7.295	2.87	0.24	12.03	2.41503e-33	5.28748e-29	0	0	686.4	585.4	624.5	680.4	3131	5961.9	5004.8
mRNA:Solyc05g006630.4.1	966.8	1515.6	235.1	0.155	-2.69	0.22	-12.03	2.48251e-33	5.43496e-29	0	0	1521	1570.1	1511.4	1459.8	156.1	274.6	274.6
mRNA:Solyc04g049380.4.1	5143.2	7640.8	1813	0.237	-2.08	0.17	-12.03	2.52695e-33	5.532e-29	0	0	7870.5	7301	6799.9	8591.9	1494.7	1787	2157.3
mRNA:Solyc10g083970.1.1	3013.6	4624.8	865.5	0.187	-2.42	0.2	-12.03	2.56896e-33	5.62371e-29	0	0	4144.9	5657.8	4989.9	3706.4	974.2	885.8	736.5
mRNA:Solyc05g054120.1.1	354.8	596.8	32	0.054	-4.22	0.35	-12.03	2.61435e-33	5.72281e-29	0	0	505.1	858.2	629.7	394.3	30.9	42.1	23.1
mRNA:Solyc02g083400.3.1	1236.9	176.4	2651	15.019	3.91	0.33	12.03	2.62079e-33	5.73664e-29	0	0	185.4	110.4	202.6	207.1	3689.2	2527.4	1736.4
mRNA:Solyc02g086730.3.1	11987.6	18434.7	3391.4	0.184	-2.44	0.2	-12.02	2.71884e-33	5.951e-29	0	0	14740.4	20674.1	16248.6	22075.7	3344.5	2900.9	3928.8
mRNA:Solyc11g070070.3.1	112.8	4.3	257.5	58.633	5.87	0.49	12.02	2.89355e-33	6.33312e-29	0	0	0	6.2	6.5	4.5	256.4	309.3	206.7
mRNA:Solyc05g005890.3.1	1384	2113	412.1	0.195	-2.36	0.2	-12.02	2.92638e-33	6.40468e-29	0	0	2423.3	1736.3	1751.6	2540.9	412.5	423	400.7
mRNA:Solyc03g006840.5.1	273	466.2	15.3	0.033	-4.91	0.41	-12.02	2.95319e-33	6.46305e-29	0	0	448.4	332.4	570	514.2	5.1	20.7	20.1
mRNA:Solyc12g056220.2.1	10766.6	16946.5	2526.7	0.149	-2.75	0.23	-12.01	3.09843e-33	6.78061e-29	0	0	15288.5	21960.2	18571.5	11965.8	2442.3	2365.7	2772.2
mRNA:Solyc08g016310.3.1	2425.6	3702.2	723.6	0.195	-2.36	0.2	-12.01	3.11036e-33	6.8064e-29	0	0	3664.7	2841.3	3870.6	4432.2	819	721.2	630.5
mRNA:Solyc03g007590.4.1	1805.8	2587.9	763	0.295	-1.76	0.15	-12	3.3702e-33	7.37467e-29	0	0	2344.4	2928.1	2561.8	2517.2	661.2	788.3	839.5
mRNA:Solyc00g125980.1.1	118.1	3.8	270.6	71.144	6.15	0.51	12	3.49049e-33	7.63754e-29	0	0	2.8	2.5	5.2	4.5	205.8	255.4	350.7
mRNA:Solyc05g005020.4.1	14828.4	21498	5935.7	0.276	-1.86	0.15	-12	3.75716e-33	8.22068e-29	0	0	23179.7	17804.3	20384.1	24623.8	5488.4	5973	6345.8
mRNA:Solyc03g097580.4.1	721.3	1236.3	34.8	0.028	-5.15	0.43	-11.99	3.86768e-33	8.46209e-29	0	0	1468.4	812.3	982.9	1681.5	13.7	42.8	47.8
mRNA:Solyc01g080130.2.1	1918.6	2854	671.3	0.235	-2.09	0.17	-11.99	3.89769e-33	8.52736e-29	0	0	2661.3	3336.1	2876	2542.7	582.3	794.2	637.3
mRNA:Solyc08g008610.3.1	193	324.9	17.2	0.053	-4.23	0.35	-11.99	3.9145e-33	8.56375e-29	0	0	225.6	424.1	261	388.8	14.6	15.5	21.6
mRNA:Solyc08g076930.1.1	2318.3	3184.4	1163.4	0.365	-1.45	0.12	-11.99	3.93758e-33	8.61384e-29	0	0	3170.6	3001.3	3047.4	3518.3	1203.2	1234.2	1052.9
mRNA:Solyc10g084180.2.1	790.2	1297.8	113.5	0.087	-3.52	0.29	-11.99	4.15549e-33	9.09013e-29	0	0	1213.7	1044.2	1884	1049.2	146.6	92.3	101.5
mRNA:Solyc08g068390.3.1	1980.9	3369.9	128.9	0.038	-4.71	0.39	-11.98	4.3206e-33	9.45089e-29	0	0	4520	1629.6	3085.1	4245.1	109.8	184.5	92.5
mRNA:Solyc07g064580.3.1	717.2	981.9	364.4	0.372	-1.43	0.12	-11.97	4.88919e-33	1.06941e-28	0	0	1010.3	1038	963.4	915.7	343	391.2	358.9
mRNA:Solyc10g045490.2.1	210.3	28	453.3	16.061	4.01	0.33	11.97	5.03078e-33	1.10033e-28	0	0	15.2	31	35.1	30.9	421.9	349.9	588
mRNA:Solyc02g090180.3.1	365.3	54.6	779.6	14.328	3.84	0.32	11.97	5.05719e-33	1.10606e-28	0	0	36	80.6	67.5	34.5	757.2	787.6	794
mRNA:Solyc03g051810.4.1	3822.4	5636.4	1403.7	0.249	-2.01	0.17	-11.97	5.09921e-33	1.1152e-28	0	0	5580.1	5533.8	5012	6419.8	1399.5	1169.9	1641.7
mRNA:Solyc09g064860.3.1	3888.5	2433.2	5829	2.396	1.26	0.11	11.97	5.15744e-33	1.12788e-28	0	0	2446.8	2651.5	2285.2	2349.2	5988.4	5447.5	6051
mRNA:Solyc03g119130.3.1	4151	5470.9	2391	0.437	-1.19	0.1	-11.97	5.31746e-33	1.16282e-28	0	0	5189.8	5569.7	5484.6	5639.5	2358.3	2224.7	2590.1
mRNA:Solyc01g067510.3.1	547.6	928.6	39.6	0.043	-4.55	0.38	-11.96	5.75825e-33	1.25916e-28	0	0	723.8	1230.3	1281.6	478.7	44.6	36.9	37.3
mRNA:Solyc08g078440.3.1	637.6	214.7	1201.4	5.589	2.48	0.21	11.96	5.9166e-33	1.29372e-28	0	0	166.1	222	238.9	231.6	973.3	1384.7	1246.2
mRNA:Solyc02g067070.4.1	653.9	417.9	968.7	2.317	1.21	0.1	11.95	6.77331e-33	1.48098e-28	0	0	420.7	403.1	418.1	429.7	978.5	950.7	976.8
mRNA:Solyc03g112460.3.1	179.1	312	2	0.007	-7.24	0.61	-11.95	6.81496e-33	1.49002e-28	0	0	269.9	266.6	438.9	272.5	0	1.5	4.5
mRNA:Solyc08g005240.3.1	307.5	515.9	29.8	0.058	-4.11	0.34	-11.95	6.88896e-33	1.50613e-28	0	0	401.3	697	606.4	358.8	23.2	26.6	39.5
mRNA:Solyc08g083320.4.1	33237.3	55353	3749.8	0.068	-3.88	0.33	-11.94	6.96346e-33	1.52235e-28	0	0	52170.7	34502.3	46757.9	87981.1	3045.2	3727.6	4476.5
mRNA:Solyc05g009350.4.1	805.1	264	1526.6	5.798	2.54	0.21	11.94	7.315e-33	1.59913e-28	0	0	257.4	286.5	325.9	186.2	1504.2	1604.7	1470.8
mRNA:Solyc03g093790.3.1	190.8	328.4	7.3	0.022	-5.52	0.46	-11.94	7.35833e-33	1.60853e-28	0	0	362.6	399.3	306.4	245.3	14.6	3.7	3.7
mRNA:Solyc06g082793.1.1	1107	430.7	2008.8	4.666	2.22	0.19	11.94	7.48138e-33	1.63535e-28	0	0	366.7	551.9	433.7	370.6	2016.1	1908.1	2102.1
mRNA:Solyc12g095880.2.1	1272.1	632.8	2124.5	3.357	1.75	0.15	11.94	7.63295e-33	1.66841e-28	0	0	710	571.7	579.1	670.4	2209.9	2270.5	1893.1
mRNA:Solyc02g085080.5.1	677.1	917	357.4	0.39	-1.36	0.11	-11.93	8.24073e-33	1.80118e-28	0	0	921.7	865.7	992	888.4	345.6	363.9	362.7
mRNA:Solyc10g005110.3.1	10328.7	15214.7	3814	0.251	-2	0.17	-11.93	8.55052e-33	1.8688e-28	0	0	13002.2	17980.4	15178.7	14697.4	3727.8	3348.2	4366.1
mRNA:Solyc01g097810.3.1	9418.9	13326.7	4208.6	0.316	-1.66	0.14	-11.92	8.88793e-33	1.94246e-28	0	0	14817.9	11450.7	12853.2	14185.1	4236.4	3854.6	4534.7
mRNA:Solyc07g014740.3.1	911.9	1369.8	301.4	0.22	-2.18	0.18	-11.92	8.97495e-33	1.96139e-28	0	0	1374.3	1348.1	1111.5	1645.2	270.1	301.2	332.8
mRNA:Solyc10g008490.3.1	455.7	739.5	77.2	0.105	-3.26	0.27	-11.92	9.07376e-33	1.98289e-28	0	0	669.8	1038	718	532.3	67.7	81.2	82.8
mRNA:Solyc05g006290.2.1	523.2	0	1220.9	5565.08	12.44	1.04	11.92	9.57312e-33	2.09192e-28	0	0	0	0	0	0	1022.2	1400.2	1240.2
mRNA:Solyc06g050230.4.1	1794.8	1147.8	2657.4	2.316	1.21	0.1	11.92	9.87619e-33	2.15805e-28	0	0	1151.4	1167	1188.1	1084.7	2589	2526.6	2856.5
mRNA:Solyc11g063573.1.1	148	4.2	339.6	74.709	6.22	0.52	11.91	1.01962e-32	2.22787e-28	0	0	2.8	2.5	2.6	9.1	235	368.3	415.6
mRNA:Solyc05g046310.3.1	1111.3	242.7	2269.5	9.359	3.23	0.27	11.91	1.02545e-32	2.24052e-28	0	0	280.9	197.2	263.6	228.9	3024.6	1518.4	2265.5
mRNA:Solyc03g006670.5.1	131.1	210.7	25	0.119	-3.08	0.26	-11.91	1.04025e-32	2.27273e-28	0	0	243.6	225.7	193.5	179.9	28.3	21.4	25.4
mRNA:Solyc02g077670.3.1	3958.9	713.6	8286	11.611	3.54	0.3	11.91	1.04202e-32	2.27649e-28	0	0	848.4	601.5	623.2	781.2	12222	5554.5	7081.5
mRNA:Solyc11g069180.2.1	1434.2	517.7	2656	5.123	2.36	0.2	11.91	1.07408e-32	2.34644e-28	0	0	539.7	478.7	401.2	651.3	2444.9	2609.3	2913.9
mRNA:Solyc07g055300.3.1	2263.3	2969.9	1321.1	0.445	-1.17	0.1	-11.9	1.14665e-32	2.50487e-28	0	0	3151.2	2939.3	2776.1	3013.2	1248.6	1354.5	1360.3
mRNA:Solyc06g082630.4.1	4995.6	3439.1	7071	2.056	1.04	0.09	11.9	1.16517e-32	2.5452e-28	0	0	3426.7	3364.7	3390.2	3574.7	7448.8	7119.3	6645
mRNA:Solyc12g099850.1.1	192.4	78.3	344.5	4.406	2.14	0.18	11.9	1.16944e-32	2.5544e-28	0	0	78.9	78.1	81.8	74.5	359.3	311.5	362.7
mRNA:Solyc09g007240.3.1	452.3	713.3	104.4	0.146	-2.78	0.23	-11.9	1.20287e-32	2.6273e-28	0	0	715.5	627.5	579.1	931.1	108.1	89.3	115.7
mRNA:Solyc05g056090.3.1	322.3	143.2	561.1	3.913	1.97	0.17	11.9	1.20749e-32	2.63729e-28	0	0	121.8	163.7	142.8	144.4	532.5	606.7	544
mRNA:Solyc03g120610.3.1	376.1	75.1	777.3	10.252	3.36	0.28	11.9	1.22378e-32	2.67273e-28	0	0	48.4	63.3	77.9	110.8	809.5	736.7	785.8
mRNA:Solyc05g012620.4.1	4317.9	6638.6	1223.6	0.184	-2.44	0.21	-11.9	1.25331e-32	2.73711e-28	0	0	7325.2	6625.1	5572.9	7031.2	1318.9	906.4	1445.4
mRNA:Solyc06g071320.3.1	181.8	308	13.6	0.044	-4.49	0.38	-11.89	1.29765e-32	2.8338e-28	0	0	261.6	383.2	370.1	217.1	10.3	10.3	20.1
mRNA:Solyc07g061740.4.1	856.6	1416.4	110.2	0.078	-3.68	0.31	-11.89	1.29869e-32	2.83595e-28	0	0	1356.3	1268.7	1401	1639.7	77.2	172.7	80.6
mRNA:Solyc01g096080.3.1	265.6	439	34.3	0.078	-3.68	0.31	-11.89	1.36384e-32	2.97807e-28	0	0	350.1	563	514.2	328.9	43.7	31.7	27.6
mRNA:Solyc09g010090.6.1	1659.6	440.5	3285	7.459	2.9	0.24	11.89	1.37025e-32	2.99194e-28	0	0	344.6	597.8	445.4	374.3	3491.1	2632.2	3731.8
mRNA:Solyc06g062900.4.1	920.1	1247.2	484	0.388	-1.36	0.11	-11.88	1.42326e-32	3.10756e-28	0	0	1302.3	1163.3	1263.4	1260	447.6	482.7	521.6
mRNA:Solyc06g005150.3.1	4034.7	2291.9	6358.4	2.773	1.47	0.12	11.88	1.45453e-32	3.17567e-28	0	0	2211.5	2079.8	2216.4	2659.9	6329.7	6396.7	6348.8
mRNA:Solyc07g064620.2.1	5362	2174.8	9611.6	4.419	2.14	0.18	11.88	1.4625e-32	3.19294e-28	0	0	2592.1	1850.4	1871	2385.5	10229	10181.1	8424.7
mRNA:Solyc01g087520.3.1	3785.7	5645.9	1305.3	0.231	-2.11	0.18	-11.88	1.49808e-32	3.27047e-28	0	0	5984.2	4991.8	4817.2	6790.5	1440.7	1148.5	1326.8
mRNA:Solyc10g080840.1.1	1760.8	2963.4	157.4	0.053	-4.23	0.36	-11.88	1.52569e-32	3.33059e-28	0	0	2863.4	3083.1	3243.5	2663.5	89.2	265.7	117.2
mRNA:Solyc05g056110.3.1	1168.4	682	1817	2.667	1.42	0.12	11.88	1.55718e-32	3.39916e-28	0	0	743.2	708.2	647.9	628.6	1793.2	1726.5	1931.2
mRNA:Solyc02g085650.4.1	347.5	86	696.1	8.128	3.02	0.25	11.87	1.60883e-32	3.51176e-28	0	0	69.2	117.8	96.1	60.9	694.6	690.9	702.9
mRNA:Solyc08g150138.1.1	1412.8	733	2319.2	3.16	1.66	0.14	11.87	1.67743e-32	3.66132e-28	0	0	651.8	755.3	706.3	818.5	2443.2	2071.2	2443.1
mRNA:Solyc07g042315.1.1	3132	5093.8	516.4	0.101	-3.3	0.28	-11.87	1.68009e-32	3.66696e-28	0	0	5153.8	4948.4	4740.6	5532.3	352.5	424.4	772.3
mRNA:Solyc11g010813.1.1	540	897	64.1	0.072	-3.8	0.32	-11.87	1.7779e-32	3.88026e-28	0	0	978.5	573	997.2	1039.2	40.3	82.7	69.4
mRNA:Solyc00g118690.1.1	215	1.7	499.3	284.816	8.15	0.69	11.86	1.82374e-32	3.98014e-28	0	0	2.8	0	1.3	2.7	392.8	399.3	705.9
mRNA:Solyc06g083505.2.1	518.9	230.4	903.5	3.907	1.97	0.17	11.86	1.83143e-32	3.99674e-28	0	0	185.4	239.4	229.8	267.1	907.3	856.2	946.9
mRNA:Solyc01g005620.3.1	23388.1	33466.2	9950.6	0.297	-1.75	0.15	-11.86	1.86293e-32	4.06528e-28	0	0	32401	33872.3	29112.2	38479.1	10159.6	8820	10872.3
mRNA:Solyc05g055780.4.1	459.5	238.3	754.4	3.166	1.66	0.14	11.86	1.87864e-32	4.09939e-28	0	0	235.3	261.7	224.6	231.6	781.2	685.7	796.2
mRNA:Solyc07g054740.3.1	196.2	326.8	22.1	0.068	-3.89	0.33	-11.86	1.90792e-32	4.16308e-28	0	0	310	393.1	366.2	238	23.2	14	29.1
mRNA:Solyc05g006850.4.1	2984.7	4846.5	502.4	0.104	-3.27	0.28	-11.86	1.95045e-32	4.25568e-28	0	0	6280.4	3239.4	3797.9	6068.3	480.2	469.5	557.4
mRNA:Solyc12g099110.2.1	704	267.8	1285.6	4.796	2.26	0.19	11.86	1.98619e-32	4.33346e-28	0	0	217.3	310	267.5	276.2	1312.9	1076.9	1467
mRNA:Solyc01g109220.4.1	669	244.6	1234.8	5.036	2.33	0.2	11.85	2.04113e-32	4.45313e-28	0	0	196.5	279	222	280.7	1409	1082.8	1212.6
mRNA:Solyc07g039343.2.1	115.1	11.3	253.5	22.915	4.52	0.38	11.85	2.06023e-32	4.49459e-28	0	0	18	8.7	10.4	8.2	304.4	257.6	198.5
mRNA:Solyc11g008480.2.1	714.5	1157	124.5	0.108	-3.22	0.27	-11.85	2.12175e-32	4.62859e-28	0	0	1047.6	1411.3	1018	1151	113.2	86.4	173.9
mRNA:Solyc01g065550.3.1	678.9	307.9	1173.6	3.808	1.93	0.16	11.85	2.12636e-32	4.63845e-28	0	0	314.2	249.3	331.1	337	1289.8	1107.2	1123.8
mRNA:Solyc12g098440.2.1	864	1186.4	434	0.366	-1.45	0.12	-11.85	2.23292e-32	4.87068e-28	0	0	1101.6	1139.7	1297.1	1207.3	445.9	453.2	403
mRNA:Solyc02g067660.4.1	196	305.8	49.6	0.162	-2.63	0.22	-11.85	2.2602e-32	4.92994e-28	0	0	336.3	236.9	322	327.9	51.5	47.2	50
mRNA:Solyc04g007520.3.1	371.2	119.9	706.2	5.873	2.55	0.22	11.85	2.28258e-32	4.97854e-28	0	0	128.7	88.1	119.5	143.5	638	800.9	679.8
mRNA:Solyc10g085310.1.1	302.2	517.5	15	0.029	-5.1	0.43	-11.84	2.34323e-32	5.11059e-28	0	0	549.4	661	527.2	332.5	9.4	26.6	9
mRNA:Solyc01g099560.3.1	423	708.6	42.2	0.06	-4.06	0.34	-11.84	2.37708e-32	5.18417e-28	0	0	858	666	576.5	734	19.7	51.7	55.2
mRNA:Solyc05g005180.3.1	3652.9	5795.8	795.6	0.137	-2.86	0.24	-11.84	2.38543e-32	5.20214e-28	0	0	5688	7220.4	4622.4	5652.2	638	697.5	1051.4
mRNA:Solyc03g113620.3.1	3249.4	4558.1	1504.5	0.33	-1.6	0.14	-11.84	2.47843e-32	5.40471e-28	0	0	5235.5	4587.5	3958.9	4450.4	1571.9	1423.1	1518.5
mRNA:Solyc02g090850.3.1	2244.1	3037.2	1186.5	0.391	-1.36	0.11	-11.84	2.48941e-32	5.42842e-28	0	0	3239.8	3023.6	3163	2722.6	1202.3	1244.5	1112.6
mRNA:Solyc10g084280.2.1	1226.4	1993.7	203.4	0.102	-3.29	0.28	-11.83	2.60206e-32	5.67379e-28	0	0	1694	2833.9	2081.4	1365.4	196.4	179.4	234.3
mRNA:Solyc02g063070.3.1	7272	4766.7	10612.4	2.226	1.15	0.1	11.83	2.70847e-32	5.90556e-28	0	0	4639	4650.7	4526.3	5250.7	10681.8	10877.9	10277.5
mRNA:Solyc11g011170.2.1	4751.9	6891	1899.8	0.276	-1.86	0.16	-11.83	2.80939e-32	6.12532e-28	0	0	7788.9	6679.7	5846.9	7248.3	1817.2	1721.3	2161
mRNA:Solyc07g065630.4.1	15240.8	9126.2	23393.5	2.563	1.36	0.11	11.82	3.00459e-32	6.5506e-28	0	0	9312.6	7896.3	9514.9	9781	22778.6	23375.4	24026.5
mRNA:Solyc08g075360.3.1	187.7	32.4	394.8	12.322	3.62	0.31	11.82	3.1879e-32	6.94995e-28	0	0	27.7	42.2	37.7	21.8	347.3	346.9	490.3
mRNA:Solyc06g073950.3.1	840.4	533.9	1249.1	2.34	1.23	0.1	11.81	3.28224e-32	7.15527e-28	0	0	532.8	533.3	542.7	526.9	1276.1	1169.2	1302.1
mRNA:Solyc08g082570.4.1	2990.9	4572.1	882.8	0.193	-2.37	0.2	-11.81	3.40522e-32	7.42303e-28	0	0	4223.8	4065.4	3922.6	6076.5	890.2	806	952.2
mRNA:Solyc07g064250.3.1	1419	1959	699.1	0.357	-1.49	0.13	-11.8	3.74923e-32	8.17257e-28	0	0	1995.7	1772.2	2086.6	1981.3	655.2	775.8	666.4
mRNA:Solyc01g044350.4.1	552.5	311.9	873.3	2.804	1.49	0.13	11.8	3.85011e-32	8.39209e-28	0	0	347.4	289	305.1	306.1	833.6	894.6	891.7
mRNA:Solyc04g076970.3.1	148.1	10.4	331.6	31.046	4.96	0.42	11.8	3.9127e-32	8.52812e-28	0	0	6.9	7.4	13	14.5	451.9	231.8	311.2
mRNA:Solyc11g020870.3.1	694.9	170.7	1393.8	8.146	3.03	0.26	11.8	4.07013e-32	8.87086e-28	0	0	107.9	177.3	201.3	196.2	1444.1	1139.7	1597.6
mRNA:Solyc05g051870.3.1	246.4	414.7	21.9	0.053	-4.24	0.36	-11.79	4.15857e-32	9.0632e-28	0	0	336.3	515.9	541.4	265.3	24.9	16.2	24.6
mRNA:Solyc09g064940.2.1	8234.3	1124.5	17713.9	15.756	3.98	0.34	11.79	4.21949e-32	9.19554e-28	0	0	1687	555.6	1242.6	1012.9	18110	17465.1	17566.5
mRNA:Solyc02g067200.4.1	456.6	236.5	750	3.162	1.66	0.14	11.79	4.4088e-32	9.60765e-28	0	0	236.7	229.4	215.5	264.4	795.8	706.4	747.7
mRNA:Solyc10g075160.1.1	26355.9	42312.6	5080.4	0.12	-3.06	0.26	-11.79	4.4938e-32	9.79243e-28	0	0	58159	37558.2	27793	45740.2	5566.5	5037.8	4636.9
mRNA:Solyc12g044300.2.1	1913.5	2731.1	823.4	0.302	-1.73	0.15	-11.78	4.73086e-32	1.03085e-27	0	0	2676.6	3120.3	2850.1	2277.4	833.6	789.8	846.9
mRNA:Solyc11g040330.2.1	148	254.2	6.6	0.026	-5.25	0.45	-11.78	4.76925e-32	1.03917e-27	0	0	293.4	245.6	314.2	163.5	2.6	8.9	8.2
mRNA:Solyc06g071290.3.1	2344.3	3781.7	427.7	0.113	-3.14	0.27	-11.78	5.02476e-32	1.09479e-27	0	0	4679.1	3705.7	4396.5	2345.6	357.6	456.2	469.4
mRNA:Solyc05g051490.3.1	986.9	421.3	1741.1	4.138	2.05	0.17	11.78	5.05246e-32	1.10078e-27	0	0	387.5	465.1	479.1	353.4	1687.7	1964.9	1570.8
mRNA:Solyc02g088760.2.1	895.7	395.5	1562.7	3.947	1.98	0.17	11.78	5.13871e-32	1.11952e-27	0	0	308.6	434.1	432.4	407	1662.8	1432	1593.2
mRNA:Solyc03g098110.4.1	1437.1	2092.3	563.6	0.27	-1.89	0.16	-11.77	5.66745e-32	1.23465e-27	0	0	2301.5	1926	2084	2057.6	457.1	603.8	629.8
mRNA:Solyc07g015970.3.1	635.8	314.4	1064.3	3.381	1.76	0.15	11.77	5.74656e-32	1.25183e-27	0	0	316.9	343.5	264.9	332.5	1088.2	975.8	1129
mRNA:Solyc02g068130.4.1	1244.1	735.9	1921.8	2.609	1.38	0.12	11.77	5.8029e-32	1.26404e-27	0	0	656	751.6	740.1	795.8	1835.2	1906.6	2023.7
mRNA:Solyc11g006250.2.1	3291.3	5740.4	25.9	0.004	-7.8	0.66	-11.76	6.13767e-32	1.33691e-27	0	0	2636.4	12881.9	5923.5	1519.8	42	19.2	16.4
mRNA:Solyc02g071260.3.1	2614.6	4031.1	726.1	0.18	-2.47	0.21	-11.76	6.58342e-32	1.43394e-27	0	0	4662.5	3010	3764.2	4687.5	650.9	687.9	839.5
mRNA:Solyc12g011410.1.1	97.3	165.9	5.9	0.036	-4.8	0.41	-11.75	6.71413e-32	1.46234e-27	0	0	189.6	120.3	183.1	170.8	4.3	5.9	7.5
mRNA:Solyc04g010190.1.1	4240.2	6712	944.3	0.141	-2.83	0.24	-11.75	6.9073e-32	1.50434e-27	0	0	6965.4	6539.6	5018.4	8324.8	903	738.9	1191
mRNA:Solyc10g083360.2.1	3815.5	5901.8	1033.9	0.175	-2.51	0.21	-11.75	6.93224e-32	1.5097e-27	0	0	6500.4	4335.7	5632.6	7138.4	872.1	1107.2	1122.3
mRNA:Solyc01g102640.2.1	157.9	24.6	335.7	13.715	3.78	0.32	11.75	7.121e-32	1.55074e-27	0	0	37.4	18.6	16.9	25.4	278.7	334.4	394
mRNA:Solyc10g086060.2.1	1917.9	2897.4	612	0.211	-2.24	0.19	-11.75	7.34705e-32	1.59989e-27	0	0	3764.3	2379.9	2750.1	2695.3	628.6	620.8	586.5
mRNA:Solyc09g075600.3.1	154.5	1.9	357.8	175.497	7.46	0.63	11.75	7.42333e-32	1.61643e-27	0	0	2.8	0	1.3	3.6	445.9	267.2	360.4
mRNA:Solyc10g084170.1.1	777.6	23	1783.8	78.172	6.29	0.54	11.74	8.36589e-32	1.82159e-27	0	0	37.4	23.6	15.6	15.4	3305.1	1285.1	761.1
mRNA:Solyc02g081570.5.1	2292.4	387.5	4832.3	12.467	3.64	0.31	11.73	8.45482e-32	1.84087e-27	0	0	433.2	332.4	333.7	450.6	7014	4577.9	2905
mRNA:Solyc10g017850.3.1	4103.6	6432.9	997.9	0.155	-2.69	0.23	-11.73	8.7004e-32	1.89425e-27	0	0	6768.9	4645.8	6118.2	8198.5	909.9	902.7	1181.2
mRNA:Solyc03g116790.4.1	2246.2	3190.2	987.4	0.31	-1.69	0.14	-11.73	8.85412e-32	1.92763e-27	0	0	3100	3558.1	3012.4	3090.5	957	869.5	1135.7
mRNA:Solyc02g092570.1.1	225.4	388.6	7.6	0.02	-5.65	0.48	-11.73	9.10928e-32	1.98309e-27	0	0	498.2	473.8	409	173.5	5.1	8.1	9.7
mRNA:Solyc09g160240.1.1	226	393.3	2.9	0.007	-7.1	0.61	-11.73	9.37046e-32	2.03985e-27	0	0	557.7	215.8	372.7	427	4.3	4.4	0
mRNA:Solyc02g089650.3.1	212.9	339.1	44.7	0.132	-2.92	0.25	-11.73	9.40534e-32	2.04736e-27	0	0	373.7	264.2	305.1	413.3	43.7	49.5	41
mRNA:Solyc06g063000.3.1	5087.7	3384.8	7358.3	2.174	1.12	0.1	11.72	1.00134e-31	2.17961e-27	0	0	3483.4	3442.8	3374.6	3238.5	7968.5	7102.4	7003.9
mRNA:Solyc07g005890.3.1	752.1	349	1289.5	3.694	1.89	0.16	11.72	1.00678e-31	2.19137e-27	0	0	329.4	365.9	342.8	357.9	1082.2	1295.4	1490.9
mRNA:Solyc06g011540.4.1	369.8	528.9	157.7	0.298	-1.75	0.15	-11.72	1.01618e-31	2.21171e-27	0	0	570.2	517.2	546.6	481.5	173.2	146.9	153
mRNA:Solyc12g099830.2.1	819.9	1117.4	423.3	0.379	-1.4	0.12	-11.72	1.04258e-31	2.26907e-27	0	0	1080.9	1031.8	1159.5	1197.3	410.8	451	408.2
mRNA:Solyc01g110280.3.1	2130.8	3297.2	575.6	0.175	-2.52	0.21	-11.72	1.05334e-31	2.29239e-27	0	0	4124.2	2695	2696.8	3672.8	549.7	519.6	657.4
mRNA:Solyc04g015370.3.1	2323.6	1101.7	3952.8	3.587	1.84	0.16	11.71	1.08234e-31	2.35539e-27	0	0	1105.8	1116.2	1067.3	1117.4	4753.5	3322.4	3782.5
mRNA:Solyc05g009550.3.1	676.9	40.8	1525.1	37.526	5.23	0.45	11.71	1.08566e-31	2.36251e-27	0	0	59.5	23.6	39	40.9	1386.7	2442.5	746.2
mRNA:Solyc01g079680.3.1	1060.6	1523.6	443.2	0.291	-1.78	0.15	-11.71	1.17088e-31	2.54783e-27	0	0	1421.3	1591.2	1755.5	1326.3	420.2	430.3	479.1
mRNA:Solyc05g006300.2.1	487.1	0	1136.5	5180.57	12.34	1.05	11.71	1.19385e-31	2.5977e-27	0	0	0	0	0	0	856.7	1222.4	1330.5
mRNA:Solyc09g007830.3.1	371.8	640.8	13.1	0.021	-5.6	0.48	-11.7	1.21157e-31	2.63614e-27	0	0	538.4	860.7	836.2	327.9	6	12.5	20.9
mRNA:Solyc04g015970.3.1	2329.6	1175.7	3868.2	3.29	1.72	0.15	11.7	1.30886e-31	2.84769e-27	0	0	1228.9	1234	1079	1161	3405.4	4524.8	3674.3
mRNA:Solyc03g096640.5.1	1058.7	547.2	1740.6	3.181	1.67	0.14	11.69	1.37307e-31	2.98725e-27	0	0	584	608.9	458.3	537.8	1808.6	1644.6	1768.5
mRNA:Solyc00g500256.1.1	171.5	1.4	398.3	231.831	7.86	0.67	11.69	1.47563e-31	3.21023e-27	0	0	0	0	0	5.5	340.5	402.3	452.2
mRNA:Solyc03g058860.3.1	2889.8	4004.7	1403.3	0.35	-1.51	0.13	-11.69	1.47961e-31	3.21873e-27	0	0	3843.2	4433.7	3714.8	4027.1	1364.4	1281.4	1564.1
mRNA:Solyc00g500340.1.1	146.6	2.1	339.4	147.603	7.21	0.62	11.69	1.49332e-31	3.24842e-27	0	0	2.8	0	0	5.5	271.8	333.6	412.7
mRNA:Solyc08g079700.3.1	1704.3	463.6	3358.7	7.253	2.86	0.24	11.68	1.61303e-31	3.50865e-27	0	0	391.7	548.2	594.7	319.8	3162.7	3643.4	3269.9
mRNA:Solyc08g068480.1.1	178.4	308.5	4.9	0.016	-5.97	0.51	-11.68	1.64483e-31	3.57768e-27	0	0	341.8	445.2	275.3	171.7	4.3	3	7.5
mRNA:Solyc10g037890.3.1	987.7	1513.7	286.3	0.189	-2.4	0.21	-11.68	1.70296e-31	3.70393e-27	0	0	1583.2	1369.2	1237.4	1865	307	237.7	314.2
mRNA:Solyc11g044450.3.1	506.2	815.3	94.1	0.115	-3.12	0.27	-11.67	1.71288e-31	3.72534e-27	0	0	1054.6	569.3	720.6	916.6	107.2	79.7	95.5
mRNA:Solyc05g053100.3.1	2259.4	3627.4	435.5	0.12	-3.06	0.26	-11.67	1.71811e-31	3.73655e-27	0	0	2882.8	4692.9	3256.5	3677.3	456.2	304.9	545.5
mRNA:Solyc03g119050.4.1	796.5	434.9	1278.7	2.935	1.55	0.13	11.67	1.72095e-31	3.74255e-27	0	0	387.5	413	455.8	483.3	1204.9	1297.6	1333.5
mRNA:Solyc12g009650.2.1	25654	44431.5	617.4	0.014	-6.17	0.53	-11.67	1.74976e-31	3.80502e-27	0	0	26209.2	86444.3	50035.2	15037.2	758.1	406	688
mRNA:Solyc09g065870.4.1	1022.6	379.9	1879.5	4.947	2.31	0.2	11.67	1.8385e-31	3.99781e-27	0	0	440.1	378.3	307.7	393.3	2155.9	1968.6	1514.1
mRNA:Solyc03g119740.3.1	950.5	1406.3	342.8	0.244	-2.04	0.17	-11.67	1.85296e-31	4.02908e-27	0	0	1292.6	1340.7	1347.8	1644.3	297.6	324.8	405.9
mRNA:Solyc10g011820.5.1	1457.8	2296	340.2	0.148	-2.75	0.24	-11.67	1.90614e-31	4.14451e-27	0	0	2308.4	3036	2167.1	1672.4	384.2	292.3	344
mRNA:Solyc12g014230.2.1	1737.7	411.5	3506	8.521	3.09	0.26	11.66	1.93391e-31	4.20472e-27	0	0	301.7	612.7	388.2	343.4	3416.5	3227.1	3874.3
mRNA:Solyc05g026050.4.1	1059.2	578.2	1700.5	2.944	1.56	0.13	11.66	1.9615e-31	4.2645e-27	0	0	626.9	533.3	616.8	536	1851.5	1681.5	1568.5
mRNA:Solyc12g036500.2.1	116.5	188.8	20.2	0.107	-3.22	0.28	-11.66	1.96819e-31	4.27883e-27	0	0	231.1	156.3	177.9	189.9	20.6	19.9	20.1
mRNA:Solyc10g005060.4.1	370.9	589	80.1	0.136	-2.88	0.25	-11.66	2.05256e-31	4.46207e-27	0	0	503.8	731.7	681.7	438.8	75.5	82.7	82.1
mRNA:Solyc01g100530.3.1	933	1522.1	147.6	0.097	-3.36	0.29	-11.66	2.09135e-31	4.54617e-27	0	0	1640	1572.6	1798.3	1077.4	101.2	140.2	201.5
mRNA:Solyc03g044330.1.1	11948.5	16746.6	5551	0.331	-1.59	0.14	-11.65	2.16463e-31	4.70526e-27	0	0	17280	18627.8	16114.9	14963.6	4936.1	5606.9	6110
mRNA:Solyc01g103090.4.1	1253.2	662.4	2041	3.081	1.62	0.14	11.65	2.22334e-31	4.83265e-27	0	0	716.9	659.8	599.9	673.1	1979.3	1838.7	2305
mRNA:Solyc08g076430.3.1	275.4	83.4	531.4	6.383	2.67	0.23	11.65	2.36918e-31	5.14942e-27	0	0	69.2	73.2	116.9	74.5	547.1	543.3	503.7
mRNA:Solyc04g081490.3.1	12421.6	20009	2305.1	0.115	-3.12	0.27	-11.65	2.38026e-31	5.17325e-27	0	0	18136.6	23722.5	23440.6	14736.5	3006.6	2260.2	1648.4
mRNA:Solyc10g086560.3.1	1158.1	1815.8	281.3	0.155	-2.69	0.23	-11.65	2.43171e-31	5.28483e-27	0	0	1938.9	2208.8	1691.9	1423.5	333.6	296	214.2
mRNA:Solyc11g006910.3.1	168.1	3.3	387.7	119.162	6.9	0.59	11.64	2.45267e-31	5.33015e-27	0	0	4.2	3.7	2.6	2.7	407.3	211.1	544.7
mRNA:Solyc02g090580.3.1	910.7	1457.7	181.5	0.125	-3	0.26	-11.64	2.45412e-31	5.33305e-27	0	0	1588.8	1630.9	1646.4	964.7	155.2	164.6	224.6
mRNA:Solyc00g500183.1.1	181.6	1.7	421.5	240.608	7.91	0.68	11.64	2.52771e-31	5.49271e-27	0	0	1.4	0	2.6	2.7	322.4	370.5	571.6
mRNA:Solyc01g107740.3.1	660.1	137.2	1357.3	9.906	3.31	0.28	11.64	2.64448e-31	5.74619e-27	0	0	127.3	191	123.4	107.2	1639.7	1468.9	963.4
mRNA:Solyc07g049450.3.1	3689.4	1741.7	6286.2	3.609	1.85	0.16	11.64	2.67462e-31	5.81142e-27	0	0	1556.9	1895	1760.7	1754.2	7345	6245.4	5268.2
mRNA:Solyc11g006230.3.1	155	268	4.2	0.016	-6.01	0.52	-11.64	2.72705e-31	5.92505e-27	0	0	318.3	280.3	333.7	139.9	5.1	3	4.5
mRNA:Solyc10g083790.3.1	2363.8	3470.5	888.2	0.256	-1.97	0.17	-11.63	2.84064e-31	6.17157e-27	0	0	2972.7	3530.8	3100.7	4277.8	876.4	854	934.3
mRNA:Solyc05g052780.4.1	1478.9	2133.7	605.7	0.284	-1.82	0.16	-11.63	2.86224e-31	6.21821e-27	0	0	2145.1	2053.8	2307.3	2028.5	607.2	707.1	502.9
mRNA:Solyc12g055920.4.1	153.3	242.1	34.8	0.144	-2.79	0.24	-11.62	3.07979e-31	6.69053e-27	0	0	228.4	231.9	231.1	277.1	25.7	38.4	40.3
mRNA:Solyc02g090040.3.1	476.2	160.2	897.6	5.595	2.48	0.21	11.62	3.29777e-31	7.16375e-27	0	0	137	146.3	183.1	174.4	736.6	861.4	1094.7
mRNA:Solyc12g042430.2.1	538.1	793.5	197.5	0.249	-2.01	0.17	-11.62	3.34081e-31	7.25692e-27	0	0	863.6	891.7	655.7	763.1	216.1	183.8	192.5
mRNA:Solyc00g020000.1.1	199.9	1.3	464.6	318.914	8.32	0.72	11.62	3.36638e-31	7.31212e-27	0	0	0	0	2.6	2.7	349.9	473.1	570.9
mRNA:Solyc07g007020.3.1	334.6	548	50.1	0.092	-3.45	0.3	-11.61	3.46539e-31	7.52683e-27	0	0	614.5	379.5	589.5	608.6	34.3	50.2	65.7
mRNA:Solyc04g014490.1.1	2256.2	1252	3595.2	2.87	1.52	0.13	11.61	3.63979e-31	7.90527e-27	0	0	1172.2	1220.4	1272.5	1342.7	4073.4	3473.7	3238.5
mRNA:Solyc03g083510.4.1	128	216.7	9.8	0.045	-4.46	0.38	-11.6	4.00222e-31	8.69202e-27	0	0	188.2	202.2	303.8	172.6	8.6	13.3	7.5
mRNA:Solyc09g097780.2.1	6371.2	10092.9	1409	0.14	-2.84	0.24	-11.6	4.03625e-31	8.76552e-27	0	0	11165.7	11079.9	6538.9	11587	1577.1	1155.2	1494.7
mRNA:Solyc01g057000.3.1	1101.8	0.4	2570.3	4386.54	12.1	1.04	11.6	4.04881e-31	8.79239e-27	0	0	0	0	0	1.8	2397.8	1697	3616.1
mRNA:Solyc04g064720.3.1	3499.9	5639.1	647.6	0.115	-3.12	0.27	-11.59	4.38328e-31	9.51829e-27	0	0	6684.5	4181.9	5139.2	6550.7	437.4	719.7	785.8
mRNA:Solyc07g062170.3.1	178.1	271.3	53.9	0.199	-2.33	0.2	-11.59	4.45748e-31	9.67897e-27	0	0	275.4	298.9	279.2	231.6	49.7	57.6	54.5
mRNA:Solyc02g091197.1.1	494.3	147.9	956.1	6.467	2.69	0.23	11.59	4.5325e-31	9.84141e-27	0	0	141.2	186	127.2	137.2	926.2	763.2	1179
mRNA:Solyc04g057970.3.1	293	130.8	509.3	3.89	1.96	0.17	11.59	4.5511e-31	9.88135e-27	0	0	135.6	142.6	111.7	133.5	480.2	485.7	561.9
mRNA:Solyc08g082660.2.1	381.5	651.8	21.2	0.032	-4.94	0.43	-11.59	4.73199e-31	1.02736e-26	0	0	638	673.4	850.5	445.1	27.4	28.8	7.5
mRNA:Solyc06g060060.4.1	1631.8	2403.9	602.2	0.25	-2	0.17	-11.59	4.74711e-31	1.0306e-26	0	0	2795.6	2069.9	2074.9	2675.3	653.5	589	564.1
mRNA:Solyc03g120340.3.1	621	336.8	1000	2.973	1.57	0.14	11.59	4.80186e-31	1.04244e-26	0	0	355.7	318.7	351.9	320.7	1092.5	1003.9	903.7
mRNA:Solyc05g013630.1.1	4464.6	7694.4	158.2	0.021	-5.6	0.48	-11.59	4.87297e-31	1.05782e-26	0	0	8947.2	6003.8	5476.8	10349.7	53.2	277.5	144
mRNA:Solyc07g065650.2.1	1817	814.7	3153.4	3.866	1.95	0.17	11.58	5.01418e-31	1.08843e-26	0	0	712.7	734.2	818	993.8	3484.3	2914.9	3061
mRNA:Solyc09g007090.5.1	703.5	330.4	1201	3.638	1.86	0.16	11.58	5.15274e-31	1.11845e-26	0	0	300.3	406.8	322	292.5	1223.7	1192.8	1186.5
mRNA:Solyc12g043120.2.1	7663.6	3509.2	13202.6	3.762	1.91	0.17	11.58	5.35056e-31	1.16134e-26	0	0	3077.9	3891.7	3622.6	3444.8	14044.3	14810	10753.6
mRNA:Solyc02g063085.1.1	735.3	342.5	1258.9	3.668	1.88	0.16	11.58	5.40527e-31	1.17316e-26	0	0	321.1	370.8	292.1	386.1	1313.8	1122	1340.9
mRNA:Solyc10g085340.1.1	1210.1	1833.7	378.7	0.206	-2.28	0.2	-11.58	5.44564e-31	1.18187e-26	0	0	2019.2	1468.4	1693.2	2153.9	352.5	342.5	441
mRNA:Solyc10g078860.2.1	993.1	170.1	2090.6	12.314	3.62	0.31	11.57	5.78968e-31	1.25648e-26	0	0	125.9	187.3	248	119	1830	1750.9	2690.8
mRNA:Solyc02g091330.4.1	1314.8	640.5	2213.9	3.453	1.79	0.15	11.57	5.81772e-31	1.2625e-26	0	0	643.5	581.7	597.3	739.5	2061.6	2063.8	2516.2
mRNA:Solyc12g017230.2.1	583.6	207.9	1084.5	5.239	2.39	0.21	11.57	5.9079e-31	1.28201e-26	0	0	243.6	217	224.6	146.3	1029.1	1088	1136.5
mRNA:Solyc01g107520.3.1	148.5	245.6	19.1	0.078	-3.69	0.32	-11.57	5.94752e-31	1.29055e-26	0	0	181.3	229.4	254.5	317	18	23.6	15.7
mRNA:Solyc02g070100.3.1	682.3	229.7	1285.9	5.604	2.49	0.22	11.56	6.33388e-31	1.37433e-26	0	0	188.2	306.3	232.4	191.7	1171.4	1319.1	1367.1
mRNA:Solyc03g110930.3.1	317	50.6	672.2	13.299	3.73	0.32	11.56	6.48096e-31	1.40617e-26	0	0	27.7	74.4	62.3	38.2	640.6	680.6	695.5
mRNA:Solyc03g117080.4.1	322	56.5	676.1	12.006	3.59	0.31	11.56	6.49245e-31	1.4086e-26	0	0	34.6	71.9	76.6	42.7	669.8	577.2	781.3
mRNA:Solyc01g107860.3.1	2877.1	1123.9	5214.6	4.636	2.21	0.19	11.56	6.74657e-31	1.46367e-26	0	0	988.1	979.8	1075.1	1452.6	5530.4	5513.9	4599.6
mRNA:Solyc07g049730.3.1	837.8	1152.8	417.9	0.362	-1.47	0.13	-11.56	6.86303e-31	1.48887e-26	0	0	1166.7	1172	1163.4	1109.2	475.1	390.5	388
mRNA:Solyc02g072000.3.1	1883	194.6	4134.3	21.276	4.41	0.38	11.56	6.96428e-31	1.51076e-26	0	0	254.6	166.2	203.9	153.5	5080.2	5456.3	1866.3
mRNA:Solyc04g078740.2.1	389.6	665.8	21.4	0.032	-4.96	0.43	-11.55	7.17465e-31	1.55633e-26	0	0	555	1034.3	768.7	305.2	18.9	23.6	21.6
mRNA:Solyc05g053590.4.1	969.8	1346.9	467	0.347	-1.53	0.13	-11.55	7.51914e-31	1.63098e-26	0	0	1460.1	1163.3	1408.8	1355.4	460.5	449.5	491
mRNA:Solyc10g083140.1.1	181.2	300.8	21.8	0.072	-3.79	0.33	-11.55	7.68759e-31	1.66744e-26	0	0	289.2	358.4	301.2	254.4	28.3	25.8	11.2
mRNA:Solyc03g120810.4.1	1252.6	1894.9	396.2	0.209	-2.26	0.2	-11.55	7.70925e-31	1.67206e-26	0	0	1819.9	2198.9	2055.4	1505.3	405.6	450.3	332.8
mRNA:Solyc06g071580.3.1	775.3	314.1	1390.3	4.428	2.15	0.19	11.55	7.71539e-31	1.67331e-26	0	0	325.2	248	359.7	323.4	1204	1571.5	1395.4
mRNA:Solyc01g005550.3.1	2907.4	4536.3	735.6	0.162	-2.62	0.23	-11.54	7.87204e-31	1.70721e-26	0	0	4866	4105.1	4878.2	4295.9	499.1	795.7	911.9
mRNA:Solyc05g006710.3.1	394.6	202.1	651.1	3.229	1.69	0.15	11.54	7.95336e-31	1.72476e-26	0	0	211.7	213.3	200	183.5	666.3	694.6	592.5
mRNA:Solyc03g044480.3.1	285.3	478.8	27.4	0.057	-4.12	0.36	-11.54	8.14076e-31	1.76532e-26	0	0	440.1	709.4	455.8	309.8	19.7	34	28.4
mRNA:Solyc10g017580.3.1	1283.4	497.5	2331.4	4.691	2.23	0.19	11.54	8.33329e-31	1.80699e-26	0	0	513.4	473.8	564.8	437.9	2077	2902.4	2014.8
mRNA:Solyc03g113700.3.1	1488.3	1017.8	2115.7	2.078	1.06	0.09	11.53	8.86317e-31	1.9218e-26	0	0	1046.3	997.1	1005	1022.9	2207.4	2004	2135.7
mRNA:Solyc05g026240.3.1	640.2	1070.8	66.2	0.062	-4.02	0.35	-11.53	8.985e-31	1.94813e-26	0	0	1033.8	1330.7	1012.8	905.7	108.9	45	44.8
mRNA:Solyc01g112260.4.1	1337.4	2220.9	159.3	0.072	-3.8	0.33	-11.53	9.01067e-31	1.9536e-26	0	0	2186.6	2949.2	2367	1380.8	221.3	147.6	108.9
mRNA:Solyc07g006890.1.1	1424.2	374.4	2824.1	7.546	2.92	0.25	11.53	9.04974e-31	1.96198e-26	0	0	485.8	282.8	349.3	379.7	3445.7	2114.8	2911.7
mRNA:Solyc04g050760.4.1	1180	721.5	1791.2	2.486	1.31	0.11	11.53	9.06986e-31	1.96625e-26	0	0	773.6	711.9	758.3	642.3	1763.2	1814.3	1796.1
mRNA:Solyc01g006200.3.1	402.8	180.7	699	3.876	1.95	0.17	11.53	9.27904e-31	2.01151e-26	0	0	171.6	183.5	201.3	166.2	597.7	739.6	759.6
mRNA:Solyc04g076550.3.1	752.9	473.6	1125.4	2.376	1.25	0.11	11.53	9.29863e-31	2.01566e-26	0	0	476.1	486.2	454.5	477.8	1067.7	1194.3	1114.1
mRNA:Solyc04g077010.4.1	1682.8	2721.5	297.8	0.109	-3.19	0.28	-11.52	1.03135e-30	2.23556e-26	0	0	3134.6	2352.7	2446.3	2952.4	222.1	235.5	435.8
mRNA:Solyc10g005620.3.1	931.5	1333.8	395.1	0.296	-1.76	0.15	-11.52	1.03913e-30	2.25232e-26	0	0	1418.5	1208	1172.5	1536.1	414.2	390.5	380.6
mRNA:Solyc07g065790.2.1	846.4	1224.8	341.8	0.279	-1.84	0.16	-11.52	1.04768e-30	2.27074e-26	0	0	1480.8	1117.4	1112.8	1188.2	323.3	341	361.2
mRNA:Solyc04g040190.1.1	6283.5	9887.3	1478.3	0.149	-2.74	0.24	-11.51	1.1737e-30	2.54377e-26	0	0	10320.1	7898.8	7850.3	13480.1	1619.9	1267.4	1547.6
mRNA:Solyc08g008470.3.1	1851.5	2721.2	692	0.254	-1.98	0.17	-11.51	1.18085e-30	2.55914e-26	0	0	2903.5	3107.9	2554	2319.2	772.7	716.7	586.5
mRNA:Solyc06g062670.3.1	1640.3	2216	872.8	0.394	-1.34	0.12	-11.51	1.19976e-30	2.60001e-26	0	0	2456.5	2140.6	2222.9	2044	891	907.2	820.1
mRNA:Solyc05g014000.5.1	1716.6	3004	0	0	-14.36	1.25	-11.49	1.43146e-30	3.10198e-26	0	0	2657.2	3596.6	4377	1385.3	0	0	0
mRNA:Solyc09g018490.4.1	97.2	164.4	7.6	0.047	-4.41	0.38	-11.49	1.46568e-30	3.17599e-26	0	0	177.1	173.6	187	119.9	5.1	8.1	9.7
mRNA:Solyc08g083190.3.1	967.5	1611.5	108.9	0.068	-3.89	0.34	-11.48	1.65539e-30	3.5869e-26	0	0	1983.2	1105	1214	2143.9	85.8	87.8	153
mRNA:Solyc02g077720.4.1	107.2	185.7	2.6	0.014	-6.16	0.54	-11.47	1.76357e-30	3.82113e-26	0	0	152.2	182.3	222	186.2	3.4	4.4	0
mRNA:Solyc11g006750.1.1	190.6	26.8	409	15.199	3.93	0.34	11.47	1.78657e-30	3.87078e-26	0	0	31.8	34.7	11.7	29.1	494	384.6	348.5
mRNA:Solyc04g015040.3.1	3253.1	5078.9	818.8	0.161	-2.63	0.23	-11.47	1.85463e-30	4.01805e-26	0	0	5070.8	5665.2	3865.4	5714	664.6	739.6	1052.2
mRNA:Solyc04g010010.4.1	79.4	6.8	176.2	26.05	4.7	0.41	11.47	1.9233e-30	4.16664e-26	0	0	11.1	6.2	2.6	7.3	161.2	188.2	179.1
mRNA:Solyc04g080830.4.1	690.8	1014.3	259.4	0.256	-1.97	0.17	-11.47	1.92532e-30	4.17083e-26	0	0	968.8	906.6	988.1	1193.7	237.5	241.4	299.2
mRNA:Solyc01g105100.3.1	2241.5	1074.7	3797.4	3.533	1.82	0.16	11.47	1.94324e-30	4.20945e-26	0	0	956.3	1191.8	1116.7	1033.8	4437	3641.2	3313.9
mRNA:Solyc12g005770.3.1	1149.8	734.6	1703.3	2.318	1.21	0.11	11.46	2.18211e-30	4.72666e-26	0	0	705.8	764	712.8	755.8	1586.5	1727.2	1796.1
mRNA:Solyc03g116270.3.1	219.4	370	18.6	0.051	-4.31	0.38	-11.45	2.26493e-30	4.90584e-26	0	0	398.6	494.8	349.3	237.1	11.1	19.2	25.4
mRNA:Solyc10g085010.3.1	1048.2	39.7	2392.9	60.297	5.91	0.52	11.45	2.31838e-30	5.02139e-26	0	0	51.2	28.5	36.4	42.7	2405.5	4061.2	711.9
mRNA:Solyc03g025800.3.1	594.9	976.8	85.7	0.088	-3.51	0.31	-11.45	2.33211e-30	5.05089e-26	0	0	1223.4	611.4	823.2	1249.1	102.1	80.5	74.6
mRNA:Solyc12g010340.3.1	528.6	224.5	934.1	4.15	2.05	0.18	11.45	2.38256e-30	5.15992e-26	0	0	229.7	225.7	181.8	260.7	1002.5	821.5	978.3
mRNA:Solyc04g049340.3.1	132.2	222.9	11.3	0.051	-4.3	0.38	-11.44	2.50305e-30	5.42061e-26	0	0	235.3	138.9	251.9	265.3	9.4	14	10.4
mRNA:Solyc12g006650.2.1	1109.1	613.3	1770.2	2.886	1.53	0.13	11.44	2.53286e-30	5.48492e-26	0	0	613.1	626.3	586.9	626.8	1530.8	1829.1	1950.6
mRNA:Solyc06g074070.3.1	411.3	648.1	95.5	0.147	-2.77	0.24	-11.44	2.55922e-30	5.54173e-26	0	0	701.7	726.8	627.1	536.9	120.1	67.9	98.5
mRNA:Solyc01g009500.4.1	425.6	608	182.3	0.3	-1.74	0.15	-11.44	2.60667e-30	5.64422e-26	0	0	665.7	601.5	618.1	546.9	177.5	202.2	167.2
mRNA:Solyc09g042780.2.1	475.3	228.4	804.6	3.533	1.82	0.16	11.44	2.62636e-30	5.6866e-26	0	0	243.6	209.6	262.3	198	853.3	802.4	758.1
mRNA:Solyc02g063140.4.1	155.2	263	11.5	0.044	-4.52	0.4	-11.44	2.62999e-30	5.69418e-26	0	0	231.1	369.6	274	177.1	13.7	13.3	7.5
mRNA:Solyc09g010860.5.1	571.1	962	49.8	0.052	-4.27	0.37	-11.44	2.69207e-30	5.82832e-26	0	0	819.3	1021.9	1310.1	696.8	24	61.3	64.2
mRNA:Solyc00g500238.1.1	136.9	1.8	317	156.795	7.29	0.64	11.44	2.74736e-30	5.94776e-26	0	0	1.4	0	1.3	4.5	257.3	297.5	396.2
mRNA:Solyc07g056020.3.1	26218.8	39686.5	8261.8	0.208	-2.26	0.2	-11.43	2.81435e-30	6.0925e-26	0	0	41054.8	35144.7	34198.2	48348.3	7228.4	7489.1	10067.9
mRNA:Solyc03g112050.4.1	5145.8	6920.8	2779.2	0.402	-1.32	0.12	-11.43	2.95581e-30	6.39843e-26	0	0	7197.9	6966.2	6039	7480	2861.7	2704.5	2771.4
mRNA:Solyc05g009070.4.1	1019.3	1585.4	264.5	0.167	-2.58	0.23	-11.42	3.26692e-30	7.07158e-26	0	0	1884.9	1289.8	1506.2	1660.6	265.8	327	200.7
mRNA:Solyc08g083280.3.1	968.6	1620.9	98.9	0.061	-4.04	0.35	-11.42	3.35356e-30	7.25878e-26	0	0	1641.4	1999.2	1514	1329	123.5	127.7	45.5
mRNA:Solyc04g079380.1.1	340.3	172	564.8	3.283	1.71	0.15	11.42	3.4104e-30	7.38147e-26	0	0	149.5	188.5	181.8	168.1	596.9	551.4	546.2
mRNA:Solyc08g015620.3.1	1878.9	2814.7	631.2	0.224	-2.16	0.19	-11.42	3.41461e-30	7.39024e-26	0	0	2749.9	2628	2382.6	3498.3	624.3	549.2	720.1
mRNA:Solyc01g107890.3.1	195.8	332	14.2	0.042	-4.56	0.4	-11.42	3.45204e-30	7.47092e-26	0	0	352.9	321.2	401.2	252.5	24	6.6	11.9
mRNA:Solyc12g096680.1.1	174.2	33.1	362.3	11.112	3.47	0.3	11.41	3.55915e-30	7.70236e-26	0	0	40.1	23.6	46.7	21.8	382.5	343.2	361.2
mRNA:Solyc02g082900.3.1	1414.6	276.4	2932.2	10.626	3.41	0.3	11.41	3.81737e-30	8.26079e-26	0	0	296.2	342.3	290.8	176.2	3260.5	3557.8	1978.2
mRNA:Solyc00g500358.1.1	502.1	18.1	1147.3	61.885	5.95	0.52	11.4	4.02192e-30	8.70304e-26	0	0	15.2	14.9	5.2	37.2	751.2	1099.8	1590.9
mRNA:Solyc02g080480.3.1	312.4	518.7	37.4	0.072	-3.79	0.33	-11.4	4.15514e-30	8.99089e-26	0	0	635.2	333.6	560.9	545.1	30	53.1	29.1
mRNA:Solyc08g083010.3.1	1554.8	2267.7	604.2	0.266	-1.91	0.17	-11.4	4.20649e-30	9.10158e-26	0	0	2013.6	2176.5	2067.1	2813.4	590	578	644.7
mRNA:Solyc10g081650.2.1	4446.6	6720.7	1414.4	0.21	-2.25	0.2	-11.4	4.30227e-30	9.30839e-26	0	0	6847.8	5598.3	6336.4	8100.4	1159.4	1399.5	1684.2
mRNA:Solyc10g076600.2.1	1552.5	472.2	2992.8	6.34	2.66	0.23	11.39	4.79527e-30	1.03746e-25	0	0	470.5	458.9	505.1	454.2	2827.4	4016.2	2134.9
mRNA:Solyc03g115500.3.1	513.7	793.9	140.1	0.177	-2.5	0.22	-11.38	5.04087e-30	1.09054e-25	0	0	811	737.9	897.2	729.5	114.9	184.5	120.9
mRNA:Solyc09g072750.3.1	1199.2	2086.9	15.6	0.007	-7.06	0.62	-11.38	5.0959e-30	1.1024e-25	0	0	888.5	4226.6	2526.8	705.8	10.3	14	22.4
mRNA:Solyc06g064940.3.1	1918.1	3067.7	385.3	0.126	-2.99	0.26	-11.38	5.10593e-30	1.10452e-25	0	0	2805.3	3244.4	3360.3	2860.6	250.4	368.3	537.3
mRNA:Solyc11g065880.2.1	1271.8	830.4	1860.3	2.238	1.16	0.1	11.38	5.13056e-30	1.10979e-25	0	0	811	796.2	823.2	891.2	1765.7	1927.3	1887.9
mRNA:Solyc02g076690.3.1	1277	2099.2	180.6	0.086	-3.54	0.31	-11.38	5.18947e-30	1.12248e-25	0	0	1718.9	1354.3	2629.3	2694.4	132.1	192.7	217.1
mRNA:Solyc11g044860.3.1	446.3	1.1	1039.9	893.117	9.8	0.86	11.38	5.4538e-30	1.1796e-25	0	0	0	0	2.6	1.8	490.5	1609.9	1019.3
mRNA:Solyc01g109300.3.1	35386.9	53233.2	11591.8	0.218	-2.2	0.19	-11.37	5.65269e-30	1.22256e-25	0	0	68149.7	42863.7	45959.4	55960	11174.9	11442.6	12158
mRNA:Solyc04g009420.3.1	1307.1	2038.4	332.1	0.163	-2.62	0.23	-11.37	5.80053e-30	1.25448e-25	0	0	2117.4	1799.5	1741.2	2495.4	287.3	278.3	430.6
mRNA:Solyc09g064500.3.1	6099.7	9217.9	1942	0.211	-2.25	0.2	-11.37	5.97334e-30	1.29179e-25	0	0	8361.8	9786.4	8152.9	10570.4	1980.1	1505.8	2340.1
mRNA:Solyc01g009390.4.1	655.8	383.8	1018.6	2.65	1.41	0.12	11.37	6.12466e-30	1.32446e-25	0	0	393	346	372.7	423.3	1032.5	995.7	1027.5
mRNA:Solyc01g104040.4.1	4239	2900.2	6024.1	2.077	1.05	0.09	11.36	6.48902e-30	1.40319e-25	0	0	2938.1	2729.7	3066.9	2866.1	6345.1	5947.2	5780.1
mRNA:Solyc12g027740.3.1	842	552	1228.6	2.223	1.15	0.1	11.36	6.71251e-30	1.45145e-25	0	0	541.1	548.2	540.1	578.7	1267.5	1172.9	1245.4
mRNA:Solyc02g068770.5.1	1091.7	538.6	1829.2	3.394	1.76	0.16	11.36	6.74202e-30	1.45776e-25	0	0	441.5	563	601.2	548.7	1908.9	1652	1926.7
mRNA:Solyc01g111110.4.1	439.2	688.2	107.3	0.156	-2.68	0.24	-11.35	7.71177e-30	1.66736e-25	0	0	849.7	573	716.7	613.2	83.2	129.9	108.9
mRNA:Solyc03g098200.4.1	465.2	759.6	72.5	0.095	-3.39	0.3	-11.34	8.15e-30	1.76203e-25	0	0	590.9	1065.3	833.6	548.7	78.9	79.7	59
mRNA:Solyc10g081740.3.1	118.7	12.4	260.4	21.574	4.43	0.39	11.34	8.15532e-30	1.7631e-25	0	0	20.8	8.7	13	7.3	211.8	262	307.4
mRNA:Solyc07g062543.2.1	449	780.8	6.6	0.009	-6.87	0.61	-11.34	8.61986e-30	1.86344e-25	0	0	595.1	1044.2	1253	230.7	4.3	5.9	9.7
mRNA:Solyc10g051377.1.1	1082	1655.1	317.9	0.192	-2.38	0.21	-11.33	8.8501e-30	1.91313e-25	0	0	1217.9	2001.7	1780.2	1620.6	347.3	281.2	325.3
mRNA:Solyc06g076670.3.1	3992.8	858	8172.5	9.52	3.25	0.29	11.33	9.37783e-30	2.02711e-25	0	0	907.9	546.9	754.4	1222.7	7460	7230.8	9826.8
mRNA:Solyc07g026810.3.1	2839.7	1542.2	4569.6	2.963	1.57	0.14	11.33	9.65768e-30	2.08751e-25	0	0	1559.7	1496.9	1549	1563.4	4130	4197.8	5380.9
mRNA:Solyc03g115860.3.1	1868.1	1079.2	2919.9	2.705	1.44	0.13	11.33	9.81271e-30	2.12092e-25	0	0	1053.2	1020.7	1125.7	1117.4	3303.3	2662.5	2793.8
mRNA:Solyc01g111140.3.1	847.9	470	1351.9	2.882	1.53	0.13	11.32	1.01201e-29	2.18726e-25	0	0	542.5	440.3	476.5	420.6	1389.3	1344.1	1322.3
mRNA:Solyc09g074320.3.1	2657.7	1616.2	4046.4	2.504	1.32	0.12	11.32	1.04796e-29	2.26485e-25	0	0	1604	1526.7	1710	1624.3	4034	4453.9	3651.2
mRNA:Solyc01g056780.3.1	6093.9	9642.2	1362.8	0.141	-2.82	0.25	-11.32	1.07468e-29	2.32249e-25	0	0	7687.8	12056	8539.8	10285.2	1282.9	1030.4	1775.2
mRNA:Solyc04g071030.1.1	468.2	129.2	920.1	7.152	2.84	0.25	11.31	1.15916e-29	2.50495e-25	0	0	161.9	127.7	133.7	93.6	809.5	1146.3	804.4
mRNA:Solyc07g065470.4.1	325.3	94	633.8	6.789	2.76	0.24	11.31	1.20681e-29	2.6078e-25	0	0	112.1	112.9	88.3	62.7	659.5	664.3	577.6
mRNA:Solyc08g150148.1.1	800.3	449.9	1267.6	2.821	1.5	0.13	11.31	1.22531e-29	2.64766e-25	0	0	516.2	415.5	429.8	437.9	1246	1210.5	1346.2
mRNA:Solyc12g006550.2.1	1426	514.2	2641.7	5.143	2.36	0.21	11.3	1.32871e-29	2.87093e-25	0	0	459.5	622.6	598.6	376.1	2600.1	2595.3	2729.6
mRNA:Solyc01g102720.3.1	273.1	470.6	9.8	0.021	-5.58	0.49	-11.3	1.34497e-29	2.90595e-25	0	0	495.5	538.2	672.6	176.2	9.4	8.9	11.2
mRNA:Solyc04g025160.3.1	1695.8	2451.2	688.7	0.281	-1.83	0.16	-11.3	1.37059e-29	2.96116e-25	0	0	2370.7	2489.1	2278.8	2666.2	618.3	613.4	834.3
mRNA:Solyc05g013510.4.1	9390	14002.3	3240.4	0.231	-2.11	0.19	-11.29	1.39857e-29	3.02146e-25	0	0	16329.2	12673.6	11779.4	15227	2974	2881	3866.1
mRNA:Solyc01g009430.3.1	2290.8	3721.1	383.7	0.103	-3.28	0.29	-11.29	1.41705e-29	3.06124e-25	0	0	4232.1	4203	4005.7	2443.7	301.9	530.7	318.6
mRNA:Solyc10g079430.2.1	1111.4	530.5	1886.1	3.551	1.83	0.16	11.29	1.41767e-29	3.06246e-25	0	0	458.1	621.3	458.3	584.1	1936.4	1864.5	1857.3
mRNA:Solyc12g043110.2.1	8875.1	5065.1	13955.1	2.755	1.46	0.13	11.29	1.53584e-29	3.31756e-25	0	0	4889.5	5103.4	4740.6	5526.9	15878.7	12844.3	13142.2
mRNA:Solyc01g087770.4.1	336.9	530.2	79.1	0.149	-2.74	0.24	-11.28	1.56746e-29	3.38572e-25	0	0	541.1	554.4	625.8	399.7	82.3	93	61.9
mRNA:Solyc01g104680.4.1	9111.7	5693.4	13669.3	2.401	1.26	0.11	11.28	1.59276e-29	3.4402e-25	0	0	5599.5	5794.2	5508	5872.1	13249.4	12456.8	15301.8
mRNA:Solyc01g094750.5.1	564.7	981.3	9.2	0.009	-6.73	0.6	-11.28	1.63332e-29	3.52765e-25	0	0	743.2	1811.9	953.1	417	6.9	17	3.7
mRNA:Solyc04g071960.3.1	1094.3	1837.4	103.4	0.056	-4.15	0.37	-11.28	1.6695e-29	3.60562e-25	0	0	2161.7	1175.7	1904.8	2107.5	53.2	106.3	150.7
mRNA:Solyc07g006000.3.1	6409.1	9671.6	2059.2	0.213	-2.23	0.2	-11.27	1.81942e-29	3.92923e-25	0	0	8453.2	10815.8	8851.4	10565.9	1806.9	1765.6	2605
mRNA:Solyc02g090350.4.1	321.6	542.8	26.7	0.049	-4.34	0.39	-11.27	1.87416e-29	4.04725e-25	0	0	736.3	445.2	615.5	374.3	28.3	37.6	14.2
mRNA:Solyc03g114480.4.1	247.1	18.4	551.9	29.718	4.89	0.43	11.27	1.90039e-29	4.10371e-25	0	0	5.5	14.9	32.5	20.9	481.1	473.9	700.7
mRNA:Solyc03g111860.1.1	145.7	2.5	336.6	128.454	7.01	0.62	11.27	1.93548e-29	4.17927e-25	0	0	0	0	6.5	3.6	438.2	327.7	244
mRNA:Solyc12g013500.2.1	690.7	277.2	1242	4.493	2.17	0.19	11.27	1.94605e-29	4.2019e-25	0	0	325.2	287.7	284.4	211.7	1359.2	1100.6	1266.3
mRNA:Solyc08g081390.4.1	1046.1	1612.7	290.6	0.18	-2.47	0.22	-11.26	2.02546e-29	4.37317e-25	0	0	1790.8	1265	1569.8	1825	232.4	280.5	358.9
mRNA:Solyc12g044820.3.1	2512.9	3883.8	685.1	0.176	-2.5	0.22	-11.26	2.06407e-29	4.45632e-25	0	0	5034.8	3995.9	3742.1	2762.5	629.5	700.5	725.3
mRNA:Solyc12g049410.3.1	1675.4	903.8	2704.1	2.993	1.58	0.14	11.26	2.07246e-29	4.47423e-25	0	0	1014.4	781.3	946.6	873	2673.9	2508.9	2929.6
mRNA:Solyc08g005900.4.1	768.4	356.3	1317.9	3.691	1.88	0.17	11.26	2.08255e-29	4.4958e-25	0	0	319.7	346	341.5	417.9	1485.3	1153.7	1314.8
mRNA:Solyc12g006060.2.1	425.6	222.2	696.9	3.142	1.65	0.15	11.26	2.12078e-29	4.57812e-25	0	0	209	245.6	232.4	201.7	680	659.2	751.4
mRNA:Solyc04g082720.3.1	935.8	224.2	1884.7	8.418	3.07	0.27	11.26	2.1217e-29	4.57991e-25	0	0	178.5	331.1	229.8	157.2	1940.7	1756.8	1956.6
mRNA:Solyc03g059205.1.1	319.9	0	746.4	3402.18	11.73	1.04	11.26	2.12707e-29	4.59128e-25	0	0	0	0	0	0	653.5	758.8	826.8
mRNA:Solyc06g048460.2.1	888.4	449.8	1473.2	3.271	1.71	0.15	11.25	2.21505e-29	4.78097e-25	0	0	424.9	424.1	437.6	512.4	1291.5	1491.8	1636.4
mRNA:Solyc01g087150.3.1	100.1	167.8	9.8	0.059	-4.09	0.36	-11.25	2.32343e-29	5.01466e-25	0	0	217.3	131.5	166.2	156.2	8.6	8.1	12.7
mRNA:Solyc05g012190.3.1	357.7	89.7	715.1	7.992	3	0.27	11.25	2.39028e-29	5.1587e-25	0	0	80.3	127.7	81.8	69	694.6	605.3	845.5
mRNA:Solyc12g014150.3.1	838.8	1178.9	385.3	0.327	-1.61	0.14	-11.25	2.39332e-29	5.16503e-25	0	0	1152.8	1052.9	1203.6	1306.3	352.5	375	428.3
mRNA:Solyc04g051660.3.1	568.6	133.8	1148.4	8.605	3.11	0.28	11.25	2.39581e-29	5.17016e-25	0	0	131.5	167.4	142.8	93.6	1234.9	828.2	1382
mRNA:Solyc12g021280.2.1	3820.6	5923.4	1016.9	0.172	-2.54	0.23	-11.25	2.41727e-29	5.21622e-25	0	0	6706.6	4834.3	5533.9	6618.8	809.5	916.8	1324.5
mRNA:Solyc04g079300.3.1	1045.4	385.5	1925.2	4.99	2.32	0.21	11.24	2.51566e-29	5.4283e-25	0	0	438.7	320	327.2	456	1672.3	2250.6	1852.8
mRNA:Solyc04g054510.4.1	174	55	332.6	6.093	2.61	0.23	11.24	2.52733e-29	5.45322e-25	0	0	52.6	65.7	59.7	41.8	365.3	299.7	332.8
mRNA:Solyc06g053490.5.1	538.4	177.2	1020	5.743	2.52	0.22	11.24	2.53753e-29	5.47499e-25	0	0	184.1	177.3	133.7	213.5	1166.3	821.5	1072.3
mRNA:Solyc01g101040.3.1	3197.5	4522	1431.6	0.317	-1.66	0.15	-11.24	2.57191e-29	5.5489e-25	0	0	4228	5198.9	4693.8	3967.1	1454.4	1547.9	1292.4
mRNA:Solyc07g063170.1.1	233.9	20.8	518	25.164	4.65	0.41	11.24	2.5801e-29	5.56631e-25	0	0	12.5	33.5	27.3	10	637.2	491.6	425.3
mRNA:Solyc10g081100.3.1	3962.2	5981.6	1269.7	0.212	-2.24	0.2	-11.24	2.58512e-29	5.57687e-25	0	0	4672.2	6615.2	5553.4	7085.7	1351.5	1065.9	1391.7
mRNA:Solyc01g098410.4.1	483.7	723.7	163.8	0.226	-2.14	0.19	-11.24	2.61353e-29	5.6379e-25	0	0	716.9	869.4	654.4	654.1	177.5	177.2	136.6
mRNA:Solyc02g068660.3.1	93.9	156.1	11	0.071	-3.82	0.34	-11.24	2.66448e-29	5.74755e-25	0	0	149.5	156.3	168.8	149.9	8.6	17	7.5
mRNA:Solyc01g094280.3.1	1517	694.9	2613.2	3.758	1.91	0.17	11.24	2.69869e-29	5.82107e-25	0	0	676.8	607.7	710.2	784.9	2559	2224	3056.5
mRNA:Solyc07g066420.4.1	960.5	502.3	1571.4	3.128	1.65	0.15	11.23	2.79293e-29	6.02407e-25	0	0	491.3	457.6	547.9	512.4	1491.3	1426.1	1796.9
mRNA:Solyc09g075570.1.1	249.8	399.4	50.3	0.126	-2.99	0.27	-11.23	2.833e-29	6.11021e-25	0	0	453.9	399.3	373.9	370.6	57.5	62	31.3
mRNA:Solyc04g080890.4.1	344.1	0	802.9	3658.41	11.84	1.05	11.23	2.9016e-29	6.25788e-25	0	0	0	0	0	0	996.5	658.4	753.7
mRNA:Solyc06g071100.4.1	35139.5	49325.5	16225	0.329	-1.6	0.14	-11.23	2.94087e-29	6.34227e-25	0	0	49162	43750.5	49053.6	55335.9	15029.7	18545.7	15099.5
mRNA:Solyc04g077780.3.1	1889.3	3022	379.1	0.126	-2.99	0.27	-11.23	3.02848e-29	6.53092e-25	0	0	3689.6	2856.2	3383.7	2158.4	277.9	373.5	485.8
mRNA:Solyc02g084020.3.1	829.4	395.1	1408.6	3.564	1.83	0.16	11.22	3.07458e-29	6.63002e-25	0	0	348.8	406.8	432.4	392.4	1433	1193.6	1599.1
mRNA:Solyc00g500350.1.1	120.9	2.8	278.3	104.037	6.7	0.6	11.22	3.2205e-29	6.94436e-25	0	0	5.5	1.2	2.6	1.8	186.1	314.4	334.3
mRNA:Solyc07g064870.3.1	120.9	209.3	2.9	0.014	-6.2	0.55	-11.22	3.27499e-29	7.06154e-25	0	0	263	168.7	144.1	261.6	3.4	3.7	1.5
mRNA:Solyc02g094420.3.1	2914.5	3984.9	1487.3	0.373	-1.42	0.13	-11.22	3.33844e-29	7.19802e-25	0	0	3710.4	4381.6	3540.8	4306.8	1448.4	1474.8	1538.7
mRNA:Solyc09g092140.3.1	1123.4	645.2	1761.2	2.73	1.45	0.13	11.22	3.34824e-29	7.2188e-25	0	0	595.1	698.2	659.6	627.7	1623.4	1710.3	1949.8
mRNA:Solyc09g075530.3.1	193.6	92.4	328.6	3.562	1.83	0.16	11.21	3.5651e-29	7.68601e-25	0	0	90	99.2	92.2	88.1	321.6	337.3	326.8
mRNA:Solyc07g041930.3.1	1205.4	738.5	1828	2.474	1.31	0.12	11.21	3.59752e-29	7.75554e-25	0	0	661.5	737.9	805	749.5	1808.6	1753.8	1921.5
mRNA:Solyc08g008320.3.1	339.2	85	678.1	7.997	3	0.27	11.21	3.73497e-29	8.05148e-25	0	0	67.8	125.3	84.4	62.7	670.6	717.5	646.2
mRNA:Solyc02g093620.2.1	2371.8	3363.6	1049.5	0.312	-1.68	0.15	-11.21	3.76387e-29	8.1134e-25	0	0	3858.4	2929.3	3013.7	3652.8	1073.7	996.5	1078.3
mRNA:Solyc11g066990.2.1	2481.5	1391.6	3934.6	2.827	1.5	0.13	11.21	3.84632e-29	8.29074e-25	0	0	1449	1200.5	1463.3	1453.5	4347	3682.6	3774.3
mRNA:Solyc11g012850.2.1	8106.4	12326.2	2480	0.201	-2.31	0.21	-11.2	3.88584e-29	8.37553e-25	0	0	11997.4	10788.5	10262.8	16256.3	2352.3	2261.7	2825.9
mRNA:Solyc04g049950.1.1	853.4	1100.1	524.5	0.477	-1.07	0.1	-11.2	3.93582e-29	8.48287e-25	0	0	1148.7	1079	1106.3	1066.5	519.7	533.7	520.1
mRNA:Solyc04g011540.4.1	131.1	212.4	22.6	0.107	-3.22	0.29	-11.2	3.99159e-29	8.60268e-25	0	0	271.3	181.1	210.3	187.1	19.7	27.3	20.9
mRNA:Solyc05g054370.2.1	4004.4	2592.6	5886.7	2.271	1.18	0.11	11.2	4.16573e-29	8.97756e-25	0	0	2763.7	2332.8	2754	2520	6010.7	5778.9	5870.4
mRNA:Solyc08g074450.3.1	1359	2014.4	485.1	0.241	-2.05	0.18	-11.2	4.23465e-29	9.12567e-25	0	0	1835.1	1819.4	2193.1	2210.2	418.5	441.4	595.5
mRNA:Solyc10g024490.2.1	298.2	0	695.9	3171.98	11.63	1.04	11.2	4.23783e-29	9.13209e-25	0	0	0	0	0	0	658.6	670.2	758.9
mRNA:Solyc06g064610.1.1	138.4	225.3	22.6	0.1	-3.32	0.3	-11.2	4.28162e-29	9.22604e-25	0	0	283.7	171.1	224.6	221.7	24	25.8	17.9
mRNA:Solyc10g079560.1.1	630.6	897.8	274.3	0.305	-1.71	0.15	-11.19	4.32537e-29	9.31988e-25	0	0	930	801.2	908.9	951.1	299.3	290.1	233.6
mRNA:Solyc03g121040.5.1	803	158.3	1662.6	10.522	3.4	0.3	11.19	4.40946e-29	9.50062e-25	0	0	113.5	193.5	224.6	101.7	1704.8	1536.8	1746.1
mRNA:Solyc01g102840.3.1	428.8	197.6	737.1	3.735	1.9	0.17	11.19	4.46522e-29	9.62032e-25	0	0	243.6	179.8	172.7	194.4	755.5	758.1	697.7
mRNA:Solyc10g080320.3.1	1921.3	1222.8	2852.6	2.334	1.22	0.11	11.19	4.53579e-29	9.77191e-25	0	0	1176.4	1360.5	1206.2	1148.3	2747.6	2845.5	2964.7
mRNA:Solyc01g112020.3.1	1566.2	682.5	2744.6	4.021	2.01	0.18	11.19	4.54607e-29	9.7936e-25	0	0	541.1	827.2	728.4	633.2	2845.4	2537	2851.3
mRNA:Solyc06g071310.4.1	408.4	614	134.3	0.218	-2.2	0.2	-11.19	4.5726e-29	9.85029e-25	0	0	611.7	662.3	618.1	564.1	170.7	115.1	117.2
mRNA:Solyc04g079110.1.1	383.9	600.8	94.8	0.158	-2.66	0.24	-11.18	4.99465e-29	1.0759e-24	0	0	680.9	586.6	496	639.5	86.6	73.8	123.9
mRNA:Solyc08g078800.1.1	403.6	583.1	164.4	0.282	-1.83	0.16	-11.18	5.16787e-29	1.11316e-24	0	0	487.1	604	581.7	659.5	162.9	166.8	163.4
mRNA:Solyc09g090330.3.1	5037.6	7674.2	1522.2	0.198	-2.33	0.21	-11.18	5.19753e-29	1.1195e-24	0	0	8129.3	6044.7	6476.6	10046.3	1558.2	1465.9	1542.4
mRNA:Solyc00g500181.1.1	122.5	3	281.8	95.18	6.57	0.59	11.18	5.28984e-29	1.13933e-24	0	0	6.9	1.2	1.3	2.7	187.8	320.4	337.3
mRNA:Solyc09g061710.3.1	414.1	213.7	681.3	3.194	1.68	0.15	11.18	5.31297e-29	1.14425e-24	0	0	214.5	235.6	212.9	191.7	713.5	617.1	713.4
mRNA:Solyc06g051460.5.1	1039.1	1740.4	104	0.06	-4.06	0.36	-11.18	5.39448e-29	1.16175e-24	0	0	2272.4	890.5	2355.4	1443.5	80.6	119.6	111.9
mRNA:Solyc10g018530.2.1	788.8	1228.6	202.4	0.165	-2.6	0.23	-11.17	5.41171e-29	1.16541e-24	0	0	1241.4	901.6	1275.1	1496.2	164.7	203	239.5
mRNA:Solyc11g013810.3.1	47641.4	74356.4	12021.4	0.162	-2.63	0.24	-11.17	5.62023e-29	1.21026e-24	0	0	68340.7	67432	63058.5	98594.2	13131.9	9023	13909.3
mRNA:Solyc03g117120.4.1	1616.7	831.2	2664.1	3.204	1.68	0.15	11.17	5.70219e-29	1.22785e-24	0	0	712.7	943.8	845.3	823	2484.4	2521.5	2986.3
mRNA:Solyc05g006870.3.1	182.1	313.3	7.1	0.023	-5.45	0.49	-11.17	5.79014e-29	1.24673e-24	0	0	379.2	156.3	281.8	436	5.1	10.3	6
mRNA:Solyc08g082170.4.1	3228.2	5114.3	713.3	0.139	-2.84	0.25	-11.17	5.87005e-29	1.26388e-24	0	0	4514.4	6765.3	5306.7	3870.8	722.9	546.2	870.8
mRNA:Solyc07g065690.3.1	1031.8	600.9	1606.4	2.671	1.42	0.13	11.16	6.09152e-29	1.3115e-24	0	0	513.4	615.1	651.8	623.2	1633.7	1632	1553.6
mRNA:Solyc08g076830.1.1	74.5	124.2	8.2	0.067	-3.91	0.35	-11.16	6.14475e-29	1.3229e-24	0	0	123.2	140.1	106.5	127.2	6.9	9.6	8.2
mRNA:Solyc12g057030.2.1	144.6	234.1	25.3	0.108	-3.21	0.29	-11.16	6.26662e-29	1.34908e-24	0	0	222.8	305.1	216.8	191.7	30	21.4	24.6
mRNA:Solyc03g121940.3.1	169.7	30.8	355	11.525	3.53	0.32	11.16	6.32454e-29	1.36148e-24	0	0	27.7	18.6	44.1	32.7	285.6	375	404.4
mRNA:Solyc03g097830.3.1	494	132.3	976.2	7.365	2.88	0.26	11.16	6.48238e-29	1.3954e-24	0	0	101	182.3	107.8	138.1	952.8	826	1149.9
mRNA:Solyc11g008990.2.1	6608	9735.5	2437.9	0.25	-2	0.18	-11.15	7.02937e-29	1.51307e-24	0	0	9824.6	9322.6	8356.7	11438	2299.1	2104.4	2910.2
mRNA:Solyc06g048620.3.1	327	546.9	33.9	0.062	-4.01	0.36	-11.15	7.21418e-29	1.55278e-24	0	0	474.7	754	581.7	377	20.6	33.2	47.8
mRNA:Solyc06g035530.3.1	515.3	897.3	5.9	0.007	-7.22	0.65	-11.15	7.27008e-29	1.56474e-24	0	0	656	1453.5	840.1	639.5	0	13.3	4.5
mRNA:Solyc12g042950.2.1	3282.6	1065.8	6238.2	5.85	2.55	0.23	11.15	7.29221e-29	1.56943e-24	0	0	741.8	947.5	1320.5	1253.6	6668.4	5797.3	6248.8
mRNA:Solyc11g008780.3.1	1344.3	2132.9	292.9	0.137	-2.86	0.26	-11.15	7.30681e-29	1.5725e-24	0	0	2242	2521.3	2029.5	1738.7	219.5	254.7	404.4
mRNA:Solyc02g084930.3.1	598.1	980.1	88.8	0.091	-3.46	0.31	-11.15	7.40346e-29	1.59323e-24	0	0	1152.8	981	1051.7	734.9	73.8	132.1	60.4
mRNA:Solyc08g048450.4.1	1410.9	685.5	2378.1	3.466	1.79	0.16	11.15	7.50196e-29	1.61435e-24	0	0	671.2	657.3	634.9	778.5	2104.5	2236.6	2793.1
mRNA:Solyc03g118390.3.1	1674.9	1066.4	2486.3	2.333	1.22	0.11	11.14	7.72601e-29	1.66248e-24	0	0	1038	1054.2	1184.2	989.3	2568.4	2401.2	2489.4
mRNA:Solyc01g163220.1.1	152.7	244.1	30.8	0.127	-2.98	0.27	-11.14	7.87555e-29	1.69458e-24	0	0	308.6	199.7	231.1	237.1	25.7	31	35.8
mRNA:Solyc01g094330.3.1	526.6	167.9	1004.8	5.983	2.58	0.23	11.14	7.88773e-29	1.69712e-24	0	0	135.6	236.9	142.8	156.2	939	1014.9	1060.4
mRNA:Solyc01g086660.2.1	206.2	9	469.2	51.319	5.68	0.51	11.14	8.10528e-29	1.74385e-24	0	0	11.1	2.5	7.8	14.5	542	606.7	258.9
mRNA:Solyc04g008330.1.1	1196.6	1992.7	135.1	0.068	-3.88	0.35	-11.14	8.12573e-29	1.74817e-24	0	0	1831	1854.1	1871	2414.6	74.6	112.2	218.6
mRNA:Solyc02g084670.5.1	225.8	28.5	489	17.416	4.12	0.37	11.14	8.2857e-29	1.7825e-24	0	0	41.5	39.7	18.2	14.5	501.7	499.7	465.6
mRNA:Solyc06g062600.3.1	536.5	901.7	49.5	0.055	-4.18	0.38	-11.14	8.31964e-29	1.78972e-24	0	0	729.3	1482	520.7	874.8	40.3	54.6	53.7
mRNA:Solyc06g053600.4.1	2575.9	4079.4	571.3	0.14	-2.84	0.25	-11.14	8.38309e-29	1.80329e-24	0	0	3515.2	4237.8	3738.2	4826.5	419.3	500.5	794
mRNA:Solyc08g048550.3.1	1205.7	1768.8	454.9	0.257	-1.96	0.18	-11.14	8.4662e-29	1.82108e-24	0	0	1857.3	1676.7	1681.5	1859.5	406.5	391.2	567.1
mRNA:Solyc05g008400.4.1	684.2	1026.5	227.6	0.222	-2.17	0.2	-11.13	8.91884e-29	1.91835e-24	0	0	1241.4	881.8	958.2	1024.7	213.5	270.2	199.2
mRNA:Solyc06g008580.3.1	128.8	223.4	2.7	0.013	-6.31	0.57	-11.13	9.08274e-29	1.95352e-24	0	0	200.7	281.5	262.3	149	0	4.4	3.7
mRNA:Solyc08g076200.4.1	6066.1	2161.6	11272.1	5.215	2.38	0.21	11.13	9.11029e-29	1.95935e-24	0	0	1696.7	2812.8	2243.7	1893.2	11256.4	9848.2	12711.7
mRNA:Solyc02g082930.3.1	9201.7	1110	19990.6	18.012	4.17	0.37	11.13	9.27767e-29	1.99525e-24	0	0	869.1	1577.5	1153	840.3	15327.3	32112.7	12531.8
mRNA:Solyc08g082440.3.1	1514.8	685.5	2620.6	3.823	1.93	0.17	11.12	9.51119e-29	2.04538e-24	0	0	757	756.5	532.4	695.9	2429.5	2524.4	2908
mRNA:Solyc07g008670.3.1	424.7	681.8	82	0.121	-3.05	0.27	-11.12	9.56285e-29	2.05639e-24	0	0	581.3	757.8	853.1	535.1	57.5	92.3	96.3
mRNA:Solyc06g065440.1.1	371.5	601.5	64.9	0.108	-3.21	0.29	-11.12	1.02786e-28	2.21021e-24	0	0	427.6	564.3	790.7	623.2	52.3	84.1	58.2
mRNA:Solyc05g043350.4.1	1409	832	2178.4	2.617	1.39	0.12	11.11	1.07699e-28	2.31575e-24	0	0	877.4	792.5	780.4	877.5	2373.7	2194.5	1967
mRNA:Solyc02g079170.3.1	2650.4	501.6	5515.4	11.005	3.46	0.31	11.11	1.08368e-28	2.33003e-24	0	0	667.1	522.1	464.8	352.5	4935.3	7802.1	3808.7
mRNA:Solyc03g033330.3.1	362	567.2	88.5	0.156	-2.68	0.24	-11.11	1.08394e-28	2.33046e-24	0	0	700.3	561.8	420.7	585.9	90.9	73.1	101.5
mRNA:Solyc04g008540.3.1	1474	806.5	2363.9	2.931	1.55	0.14	11.11	1.10288e-28	2.37108e-24	0	0	869.1	885.5	673.9	797.6	2453.5	2393	2245.3
mRNA:Solyc01g080840.3.1	13303.6	20156.9	4165.9	0.207	-2.27	0.2	-11.11	1.13991e-28	2.45059e-24	0	0	20227.8	18229.7	17717.1	24453	3364.2	3969.7	5163.8
mRNA:Solyc09g098530.5.1	2823	3994.8	1260.6	0.315	-1.66	0.15	-11.11	1.17926e-28	2.53505e-24	0	0	4270.9	3813.6	3903.1	3991.6	1505.9	1101.3	1174.5
mRNA:Solyc11g019920.2.1	341.8	145.6	603.5	4.141	2.05	0.18	11.1	1.23173e-28	2.64772e-24	0	0	163.3	151.3	110.4	157.2	634.6	611.9	564.1
mRNA:Solyc11g042640.2.1	11326.3	17110.5	3614.1	0.211	-2.24	0.2	-11.1	1.24393e-28	2.67383e-24	0	0	19534.4	16115.1	14811.2	17981.4	3211.6	3012.3	4618.3
mRNA:Solyc04g072270.1.1	133.9	24.8	279.3	11.39	3.51	0.32	11.09	1.33803e-28	2.87597e-24	0	0	20.8	24.8	36.4	17.3	235	280.5	322.4
mRNA:Solyc03g082960.2.1	3526.4	5290.6	1174.2	0.222	-2.17	0.2	-11.09	1.34133e-28	2.88292e-24	0	0	5766.9	4499.4	4722.4	6173.7	1088.2	1009	1425.3
mRNA:Solyc03g006990.1.1	187.9	14.1	419.7	30.264	4.92	0.44	11.09	1.36366e-28	2.93077e-24	0	0	8.3	11.2	28.6	8.2	518.8	336.6	403.7
mRNA:Solyc03g063970.3.1	203.5	82.4	365.1	4.44	2.15	0.19	11.09	1.41707e-28	3.04543e-24	0	0	81.7	95.5	77.9	74.5	404.8	329.2	361.2
mRNA:Solyc06g008510.3.1	296.4	483.2	47.3	0.097	-3.36	0.3	-11.09	1.4271e-28	3.06684e-24	0	0	369.5	499.8	598.6	465.1	67.7	39.9	34.3
mRNA:Solyc03g123640.3.1	1370.5	760.1	2184.3	2.876	1.52	0.14	11.09	1.4306e-28	3.07422e-24	0	0	797.2	786.3	767.4	689.5	1913.2	2212.2	2427.4
mRNA:Solyc07g063130.4.1	1487.3	2178	566.2	0.26	-1.94	0.18	-11.08	1.51834e-28	3.26261e-24	0	0	2105	2543.6	2365.7	1697.8	562.6	581.7	554.4
mRNA:Solyc07g064160.3.1	60991.2	105483	1669	0.016	-5.98	0.54	-11.08	1.54183e-28	3.31293e-24	0	0	127178	33079.8	98704.4	162970	677.5	2267.6	2061.8
mRNA:Solyc01g094790.3.1	2207.8	3455.1	544.8	0.158	-2.66	0.24	-11.08	1.59765e-28	3.43271e-24	0	0	3602.4	4510.6	2724.1	2983.3	420.2	604.5	609.7
mRNA:Solyc05g006410.3.1	260.3	71.3	512.1	7.159	2.84	0.26	11.08	1.59981e-28	3.43719e-24	0	0	45.7	76.9	88.3	74.5	481.1	457.6	597.7
mRNA:Solyc04g051390.2.1	85.8	14	181.4	12.898	3.69	0.33	11.08	1.61989e-28	3.48018e-24	0	0	11.1	16.1	14.3	14.5	155.2	172	217.1
mRNA:Solyc01g110000.3.1	2436.4	4212.8	67.9	0.016	-5.96	0.54	-11.07	1.66864e-28	3.58475e-24	0	0	3857.1	8509	3061.7	1423.5	77.2	41.3	85.1
mRNA:Solyc12g057110.2.1	1944.1	2762.7	852.6	0.309	-1.7	0.15	-11.07	1.76926e-28	3.80073e-24	0	0	2943.7	2919.4	2956.5	2231.1	889.3	879.9	788.7
mRNA:Solyc09g090690.5.1	266.1	33.5	576.3	17.312	4.11	0.37	11.07	1.7732e-28	3.80902e-24	0	0	30.4	59.5	22.1	21.8	576.3	493.8	658.9
mRNA:Solyc01g150176.2.1	36084.5	9069.5	72104.6	7.95	2.99	0.27	11.07	1.85024e-28	3.97431e-24	0	0	6328.8	10700.4	8463.2	10785.7	90702	51526.5	74085.2
mRNA:Solyc10g044710.2.1	1180.6	1749.9	421.6	0.241	-2.05	0.19	-11.06	1.90387e-28	4.08933e-24	0	0	1882.2	1458.5	1686.7	1972.2	489.7	348.4	426.8
[truncated: 21,578 more rows]

## Sheet: DEGs_T12_T48
name	baseMean	baseMeanA	baseMeanB	foldChange	log2FoldChange	lfcSE	stat	PValue	PAdj	FDR	falsePos	GSB1	GSB2	GSB3	GSB4	GSB5	GSB6	GSB7	GSB8
mRNA:Solyc01g102960.3.1	34059.6	17.5	68101.6	3844.98	11.9	0.3	39.63	0	0	0	0	29.8	11.4	12	16.9	63183.4	53213.2	89714.3	66295.6
mRNA:Solyc03g082420.3.1	25985.1	16.9	51953.3	2992.26	11.5	0.26	44.53	0	0	0	0	12.8	28	21.3	5.6	49936	57284.5	46819.4	53773.2
mRNA:Solyc03g117630.1.1	19085.3	44.3	38126.3	861.866	9.8	0.25	38.38	0	0	0	0	38.3	43.5	54.6	40.9	48841.6	24822.9	43598.3	35242.4
mRNA:Solyc06g076560.2.1	28373.3	111.9	56634.8	505.957	9	0.24	37.67	0	0	0	0	122.5	110.9	75.9	138.4	64507.5	38804.6	69947.9	53279.2
mRNA:Solyc06g076520.1.1	31264.5	1102	61427	55.706	5.8	0.2	29.23	7.40105e-188	1.69195e-183	0	0	1285.3	1289.4	957.8	875.4	63728.6	45860.2	74797.6	61321.5
mRNA:Solyc10g084400.2.1	15225.8	1413.6	29038	20.53	4.4	0.15	28.2	6.49359e-175	1.48443e-170	0	0	1611.1	1576.6	1274.8	1191.7	30148.9	28962.8	32955.5	24084.7
mRNA:Solyc06g076570.4.1	9338.5	154.2	18522.8	120.572	6.9	0.26	26.94	6.7149e-160	1.53496e-155	0	0	142.7	96.4	149.2	228.7	18129.1	15267.7	24087.9	16606.6
mRNA:Solyc06g008030.3.1	849.9	1580	119.8	0.076	-3.7	0.14	-26.86	6.20946e-159	1.41936e-154	0	0	1610.1	1410.7	1542.6	1756.4	103.6	129.6	128.5	117.5
mRNA:Solyc08g062340.3.1	9178.1	59.1	18297	311.539	8.3	0.32	25.92	4.29667e-148	9.82091e-144	0	0	42.6	48.7	50.6	94.6	23484.6	10678.8	23347.4	15677.3
mRNA:Solyc05g007640.3.1	541.2	33.1	1049.2	31.555	5	0.2	25.11	4.06125e-139	9.28238e-135	0	0	34.1	35.2	30.6	32.5	914.1	1043.6	1214.6	1024.7
mRNA:Solyc04g011440.4.1	2861	384.1	5337.9	13.858	3.8	0.16	23.82	2.23341e-125	5.10446e-121	0	0	447.2	442.6	353	293.7	4855.2	5637.1	5177.2	5681.9
mRNA:Solyc09g007270.3.1	7916.6	160.6	15672.7	97.198	6.6	0.28	23.68	5.44792e-124	1.24507e-119	0	0	246	186.6	106.6	103.1	15000.5	13278.9	19451.4	14959.9
mRNA:Solyc03g120020.4.1	4411.3	8709	113.6	0.013	-6.3	0.27	-22.93	2.20697e-116	5.0436e-112	0	0	6085.7	9070.6	11444.1	8235.8	143.2	149.4	88.5	73.2
mRNA:Solyc12g096810.2.1	445.5	73.2	817.8	11.134	3.5	0.15	22.57	8.02284e-113	1.83338e-108	0	0	79.9	74.6	71.9	66.4	912.8	800.4	758.6	799.3
mRNA:Solyc11g020330.1.1	28898.4	1.5	57795.4	38888.3	15.2	0.68	22.52	2.77853e-112	6.34923e-108	0	0	3.2	0	2.7	0	52522	45398.3	74664.4	58597.1
mRNA:Solyc06g076470.3.1	1905.9	3424.8	386.9	0.113	-3.1	0.14	-22.45	1.21378e-111	2.77349e-107	0	0	3624.8	3157.3	3980.3	2936.8	362.4	420	355	410.3
mRNA:Solyc02g085937.2.1	679.9	1263	96.8	0.076	-3.7	0.17	-22.35	1.32422e-110	3.02571e-106	0	0	1145.8	1096.6	1416	1393.6	93.1	83.1	95.2	115.6
mRNA:Solyc09g075950.1.1	780.8	58	1503.6	26.112	4.7	0.21	21.98	4.11352e-107	9.39856e-103	0	0	54.3	42.5	73.3	62.1	1513.5	1221.2	1842.8	1436.9
mRNA:Solyc01g111630.3.1	59672	99468.6	19875.4	0.2	-2.3	0.11	-21.86	6.95971e-106	1.59008e-101	0	0	91890.9	95053.4	105881	105049	19555.4	20698.2	17606.7	21641.4
mRNA:Solyc12g098810.2.1	1289.9	201.9	2377.8	11.774	3.6	0.17	21.37	2.59799e-101	5.93537e-97	0	0	193.8	218.7	166.5	228.7	2230.2	2927.9	2215.9	2137
mRNA:Solyc08g078700.3.1	6694.3	237	13151.6	55.482	5.8	0.27	21.21	7.82931e-100	1.78861e-95	0	0	279	211.5	210.5	247.1	14059.3	7827.1	19917.8	10802.4
mRNA:Solyc04g078600.3.1	2166.6	689.1	3644.1	5.284	2.4	0.11	21.12	5.63753e-99	1.28784e-94	0	0	713.5	717.3	636.7	689	3583.3	3317.4	4167.3	3508.4
mRNA:Solyc03g006400.3.1	511.4	80.1	942.8	11.755	3.6	0.17	21.05	2.30367e-98	5.26227e-94	0	0	62.8	97.4	85.3	74.8	877.8	886.5	995.7	1011.2
mRNA:Solyc08g067160.3.1	436	837.2	34.8	0.041	-4.6	0.22	-20.98	9.67622e-98	2.21024e-93	0	0	1010.6	617.8	909.8	810.5	32.3	35.8	32.4	38.5
mRNA:Solyc09g092690.3.1	1670.1	4.4	3335.8	710.769	9.5	0.45	20.88	7.68875e-97	1.75619e-92	0	0	5.3	8.3	0	4.2	2224.3	4669.7	3392.4	3056.7
mRNA:Solyc01g108190.3.1	613	1106	120	0.109	-3.2	0.16	-20.57	4.61402e-94	1.05384e-89	0	0	1137.3	992	1056.4	1238.3	131.3	137.2	114.2	97.3
mRNA:Solyc01g008510.3.1	711.9	6.8	1416.9	200.484	7.6	0.37	20.57	5.03184e-94	1.14922e-89	0	0	10.6	8.3	2.7	5.6	1103.6	1355.3	1887.5	1321.3
mRNA:Solyc06g005490.3.1	3632.4	728.6	6536.2	8.963	3.2	0.15	20.52	1.30744e-93	2.98593e-89	0	0	780.5	798.1	680.7	655.1	6377.9	5642.4	8145.1	5979.5
mRNA:Solyc12g056850.2.1	4271.5	6935.1	1608	0.232	-2.1	0.1	-20.49	2.44809e-93	5.59071e-89	0	0	6809.8	7055.6	6641.9	7233.3	1682.4	1687.7	1379.3	1682.4
mRNA:Solyc03g121040.5.1	583.5	104.5	1062.5	10.183	3.3	0.16	20.39	1.88844e-92	4.31243e-88	0	0	105.4	98.5	102.6	111.5	1009.2	1151.8	1209.8	879.3
mRNA:Solyc11g010470.2.1	13357.1	20773.8	5940.4	0.286	-1.8	0.09	-20.37	3.03562e-92	6.93185e-88	0	0	20048.1	21440.5	22200.9	19405.6	5577.3	5768.9	6250.9	6164.4
mRNA:Solyc04g079040.4.1	475.8	937	14.6	0.015	-6	0.3	-20.33	6.52809e-92	1.49062e-87	0	0	757.1	839.6	973.8	1177.6	8.6	15.2	10.5	24.1
mRNA:Solyc08g063090.2.1	363.6	691.4	35.9	0.052	-4.3	0.21	-20.2	9.28223e-91	2.11941e-86	0	0	753.9	810.6	624.8	576.1	35.6	45.7	30.5	31.8
mRNA:Solyc12g015630.2.1	1519.6	2539.3	499.9	0.197	-2.3	0.12	-19.97	9.72453e-89	2.2203e-84	0	0	2471.5	2617.2	2641.6	2427.1	480.5	550.4	425.5	543.2
mRNA:Solyc11g066100.2.1	3767.8	389.9	7145.8	18.324	4.2	0.21	19.86	8.40028e-88	1.91787e-83	0	0	467.5	363.8	267.8	460.3	5771.3	7312.5	6716.4	8782.9
mRNA:Solyc04g077500.4.1	14012.1	23685	4339.1	0.183	-2.4	0.12	-19.82	2.16014e-87	4.9316e-83	0	0	21217.3	22120.5	25901.4	25500.9	4626.2	4294.7	3743.7	4691.9
mRNA:Solyc12g095750.2.1	1102.9	2025.1	180.7	0.089	-3.5	0.18	-19.67	4.30091e-86	9.81855e-82	0	0	1635.6	2275.2	2229.9	1959.8	213.2	172.3	141.8	195.5
mRNA:Solyc04g079250.3.1	944.8	58	1831.6	31.556	5	0.25	19.54	5.46591e-85	1.24776e-80	0	0	59.6	58	44	70.6	1731.3	1199.1	2409.2	1986.8
mRNA:Solyc08g081455.1.1	522.5	67.5	977.5	14.428	3.9	0.2	19.31	4.75422e-83	1.08525e-78	0	0	87.3	56	78.6	48	858	1021.5	1041.3	989
mRNA:Solyc04g077120.4.1	1026.4	1595.5	457.2	0.287	-1.8	0.09	-19.21	2.89033e-82	6.59746e-78	0	0	1515.3	1635.6	1662.5	1568.7	458.1	486.3	456.9	427.6
mRNA:Solyc02g087230.3.1	9861.6	17194.9	2528.2	0.147	-2.8	0.14	-19.18	4.94205e-82	1.12802e-77	0	0	15149.7	16392.6	18982.5	18254.9	2570.2	2729	2009.4	2804.4
mRNA:Solyc05g005460.3.1	6744.8	2196.3	11293.3	5.141	2.4	0.12	19.16	8.30135e-82	1.8947e-77	0	0	2115.9	2381.9	2317.9	1969.6	12333.3	9800.6	12275.3	10763.9
mRNA:Solyc12g042920.2.1	9788.4	15734.2	3842.6	0.244	-2	0.11	-19.09	2.87343e-81	6.55803e-77	0	0	13831.4	16081.7	15596.3	17427.5	4117.9	3581.2	3774.1	3897.4
mRNA:Solyc10g054840.2.1	841.7	1547.1	136.4	0.088	-3.5	0.18	-19.03	1.00253e-80	2.28798e-76	0	0	1759.1	1322.6	1266.8	1839.8	121.4	160.8	129.5	133.9
mRNA:Solyc03g113240.3.1	8199.2	13333.6	3064.9	0.23	-2.1	0.11	-18.88	1.80223e-79	4.11286e-75	0	0	12109.6	12444.5	13464.9	15315.3	3273.1	2918.8	2904.1	3163.6
mRNA:Solyc12g056530.2.1	3500.8	5157.3	1844.4	0.357	-1.5	0.08	-18.85	3.16225e-79	7.21625e-75	0	0	5042.1	5194	5161.9	5231.2	1696.3	1910.3	1919.9	1851
mRNA:Solyc09g015020.1.1	736.3	18.2	1454.3	78.121	6.3	0.33	18.81	6.0369e-79	1.37756e-74	0	0	33	15.5	17.3	7.1	1274.5	1461.3	1924.7	1156.6
mRNA:Solyc05g054490.3.1	2690.2	4156.7	1223.6	0.295	-1.8	0.09	-18.62	2.33935e-77	5.33792e-73	0	0	4302	3834.1	4205.5	4285.2	1209.2	1343.1	1148.9	1193.2
mRNA:Solyc09g074270.3.1	1440.3	135.4	2745.2	20.198	4.3	0.23	18.6	3.23582e-77	7.38318e-73	0	0	128.8	178.3	137.2	97.4	1924	2815.9	3390.5	2850.6
mRNA:Solyc05g053470.3.1	6550.9	1377.9	11723.9	8.507	3.1	0.17	18.54	1.01058e-76	2.30574e-72	0	0	1333.2	1535.1	1362.7	1280.6	14401.9	9343.3	12993	10157.2
mRNA:Solyc07g047790.3.1	7086.1	1265.5	12906.6	10.194	3.3	0.18	18.51	1.76803e-76	4.03377e-72	0	0	1192.6	1565.2	1320.1	984.1	15455.3	11739.1	13554.6	10877.5
mRNA:Solyc01g091840.4.1	480.3	79.8	880.8	11.017	3.5	0.19	18.44	5.94621e-76	1.35657e-71	0	0	82	80.8	71.9	84.7	865.3	720.4	1093.7	843.6
mRNA:Solyc08g016670.3.1	1971.5	610.6	3332.4	5.448	2.4	0.13	18.32	5.57159e-75	1.27105e-70	0	0	643.2	715.2	570.1	513.9	3360.2	3561.4	3039.3	3368.7
mRNA:Solyc06g068760.3.1	4179.4	6533.7	1825	0.279	-1.8	0.1	-18.28	1.15629e-74	2.63774e-70	0	0	6143.2	6351.8	6588.6	7051.2	1677.1	1838.6	1760	2024.3
mRNA:Solyc02g081150.1.1	1377.9	2372.5	383.3	0.162	-2.6	0.14	-18.28	1.16878e-74	2.66611e-70	0	0	2250	2044	2331.2	2864.8	402.6	415.4	347.4	367.9
mRNA:Solyc07g042550.3.1	10449.9	3612.2	17287.4	4.785	2.3	0.12	18.28	1.27597e-74	2.91048e-70	0	0	3609.9	3856.9	3767.2	3215	18865	15570.3	19206.7	15507.8
mRNA:Solyc09g098540.3.1	22741.9	33579.2	11904.6	0.355	-1.5	0.08	-18.16	1.00101e-73	2.2832e-69	0	0	34420.5	32654.7	31485.6	35755.8	12473.3	11295.5	11651.8	12197.9
mRNA:Solyc07g055660.2.1	905.5	1367.7	443.3	0.324	-1.6	0.09	-18.13	1.96465e-73	4.48098e-69	0	0	1383.3	1313.3	1396	1378	426.4	438.3	473.1	435.3
mRNA:Solyc10g006710.4.1	927.6	188.2	1667	8.808	3.1	0.17	18.07	5.48819e-73	1.25169e-68	0	0	225.8	226	157.2	144	1720	1576.4	1739.1	1632.4
mRNA:Solyc02g080810.3.1	37143.2	67569.9	6716.4	0.099	-3.3	0.18	-18.04	9.85003e-73	2.2464e-68	0	0	53253.6	60957	76227	79842.1	7471.5	6816.3	5123.9	7453.9
mRNA:Solyc04g014480.3.1	2471.1	364.1	4578.1	12.556	3.7	0.2	17.9	1.23759e-71	2.82232e-67	0	0	419.6	407.4	337	292.3	4422.2	3753.5	6177.6	3959.1
mRNA:Solyc10g044840.2.1	1487.7	2574.6	400.9	0.156	-2.7	0.15	-17.8	6.98044e-71	1.59182e-66	0	0	2394.9	2279.3	3011.9	2612.1	389.4	475.7	342.7	395.8
mRNA:Solyc03g121640.3.1	2063.7	474.6	3652.8	7.695	2.9	0.17	17.78	1.03375e-70	2.35726e-66	0	0	494.1	497.5	395.6	511.1	4358.2	3112.4	4025.4	3115.4
mRNA:Solyc01g087190.4.1	1488.3	2585.6	391	0.151	-2.7	0.15	-17.76	1.36208e-70	3.10581e-66	0	0	2331	2373.6	2709.5	2928.4	367.6	473.4	327.4	395.8
mRNA:Solyc02g079930.3.1	466.8	33.3	900.3	26.634	4.7	0.27	17.73	2.43463e-70	5.55119e-66	0	0	46.9	38.4	24	24	691.7	1064.1	1047.1	798.4
mRNA:Solyc12g099110.2.1	762.6	307	1218.2	3.961	2	0.11	17.71	3.22869e-70	7.36141e-66	0	0	305.6	336.9	286.4	299.3	1285.7	1195.3	1265	1126.8
mRNA:Solyc01g108630.3.1	9246.7	17026.2	1467.2	0.086	-3.5	0.2	-17.61	2.08803e-69	4.7605e-65	0	0	15833.4	18191	17942.1	16138.4	1194	1759.3	1053.7	1861.6
mRNA:Solyc03g120990.3.1	1837	88.5	3585.4	40.536	5.3	0.3	17.6	2.30488e-69	5.25467e-65	0	0	46.9	119.2	117.2	70.6	2968.8	4230.6	2669	4473.3
mRNA:Solyc09g072753.1.1	1914.9	3586.1	243.7	0.068	-3.9	0.22	-17.59	2.89862e-69	6.60799e-65	0	0	3051.9	2531.2	4521.2	4240	284.5	201.2	264.6	224.4
mRNA:Solyc09g055940.4.1	1008.7	341.1	1676.2	4.918	2.3	0.13	17.54	7.31758e-69	1.66812e-64	0	0	312	341	405	306.4	1682.4	1776.1	1729.5	1516.8
mRNA:Solyc03g123710.3.1	2127.5	275.9	3979.1	14.387	3.8	0.22	17.4	7.9328e-68	1.80828e-63	0	0	366.3	305.8	171.8	259.8	3687.6	3766.4	4675.6	3786.7
mRNA:Solyc06g060060.4.1	2073.2	3152.6	993.8	0.315	-1.7	0.1	-17.38	1.16858e-67	2.66367e-63	0	0	2960.3	2943.7	3258.3	3447.9	949.8	1029.1	998.5	997.7
mRNA:Solyc03g098640.4.1	522.9	124.5	921.3	7.407	2.9	0.17	17.35	1.89567e-67	4.32079e-63	0	0	121.4	121.3	145.2	110.1	982.8	1051.2	767.2	884.1
mRNA:Solyc10g050430.1.1	159.9	303.1	16.7	0.055	-4.2	0.24	-17.29	6.06496e-67	1.38233e-62	0	0	315.2	305.8	311.7	279.6	14.5	24.4	12.4	15.4
mRNA:Solyc12g094500.3.1	1947.5	3147.3	747.7	0.238	-2.1	0.12	-17.28	6.87747e-67	1.56744e-62	0	0	3062.5	3225.7	3209	3092.1	792	788.2	607.3	803.2
mRNA:Solyc07g055530.3.1	231.6	42.5	420.7	9.854	3.3	0.19	17.28	6.91418e-67	1.57574e-62	0	0	35.1	53.9	40	40.9	423.1	393.3	451.2	415.1
mRNA:Solyc01g081480.3.1	2598.9	4552.1	645.7	0.142	-2.8	0.16	-17.25	1.16572e-66	2.65657e-62	0	0	3539.6	4040.4	5241.8	5386.5	650.8	603	660.6	668.3
mRNA:Solyc06g069760.3.1	2789.4	4884.8	693.9	0.142	-2.8	0.16	-17.2	2.6276e-66	5.98777e-62	0	0	5008	4669.5	5076.7	4785	605.9	860.6	540.7	768.5
mRNA:Solyc03g098140.3.1	686.8	1089.2	284.3	0.261	-1.9	0.11	-17.16	5.26288e-66	1.19925e-61	0	0	1129.8	1041.7	1087	1098.5	258.7	279	276	323.6
mRNA:Solyc08g077690.3.1	911	411.1	1410.8	3.427	1.8	0.1	17.16	5.35486e-66	1.22016e-61	0	0	404.6	435.3	427.6	377	1309.5	1432.3	1423	1478.3
mRNA:Solyc04g015850.4.1	2032.1	3176.9	887.2	0.279	-1.8	0.11	-17.14	7.75912e-66	1.76792e-61	0	0	3014.6	2925.1	3407.5	3360.4	877.2	945.2	927.1	799.3
mRNA:Solyc09g091180.3.1	2930.9	742.9	5119	6.887	2.8	0.16	17.14	8.06306e-66	1.83709e-61	0	0	767.8	811.6	708.7	683.4	6224.8	4095	5596	4560
mRNA:Solyc02g092700.3.1	14027.5	23587.2	4468	0.189	-2.4	0.14	-17.13	9.59896e-66	2.18693e-61	0	0	21026.7	20211.2	23947.2	29163.5	4657.2	4585.9	4365.3	4263.4
mRNA:Solyc06g035960.3.1	1265.6	299.4	2231.8	7.465	2.9	0.17	17.11	1.24736e-65	2.84173e-61	0	0	281.1	271.6	290.4	354.4	1990	1876.7	2746.1	2314.2
mRNA:Solyc12g099360.2.1	453.5	52.6	854.4	16.365	4	0.24	17.09	1.88588e-65	4.29622e-61	0	0	47.9	40.4	59.9	62.1	733.3	777.5	1153.7	753.1
mRNA:Solyc08g067960.3.1	43416.9	8251.5	78582.4	9.523	3.3	0.19	17.02	6.27513e-65	1.42947e-60	0	0	10349.4	8575.2	7116.1	6965.1	64616.4	88419	94551.7	66742.5
mRNA:Solyc04g015450.3.1	7461.7	12297.7	2625.8	0.214	-2.2	0.13	-16.85	1.09616e-63	2.49693e-59	0	0	11172.5	11608	12745.6	13664.7	2508.8	2936.3	2209.3	2848.7
mRNA:Solyc08g036600.4.1	571.8	136.2	1007.5	7.4	2.9	0.17	16.84	1.27413e-63	2.90222e-59	0	0	143.8	121.3	162.5	117.2	1103.6	830.1	1103.2	992.9
mRNA:Solyc12g021280.2.1	3802.8	5880.2	1725.3	0.294	-1.8	0.11	-16.82	1.67357e-63	3.81189e-59	0	0	5536.2	5682.2	6167.6	6134.9	1733.9	1886.6	1508.7	1772
mRNA:Solyc08g078720.3.1	729.9	124.2	1335.7	10.722	3.4	0.2	16.8	2.27847e-63	5.18945e-59	0	0	156.5	117.1	115.9	107.3	1406.5	1134.3	1688.6	1113.3
mRNA:Solyc07g064500.3.1	1713	747	2678.9	3.586	1.8	0.11	16.8	2.47763e-63	5.6428e-59	0	0	822.1	663.4	726	776.6	2480.4	2631.4	2782.3	2821.7
mRNA:Solyc06g070960.3.1	194.5	5.8	383.3	64.615	6	0.36	16.72	8.97679e-63	2.04437e-58	0	0	7.5	7.3	2.7	5.6	369	364.4	384.6	415.1
mRNA:Solyc06g075090.4.1	455.4	884	26.8	0.031	-5	0.3	-16.67	2.11554e-62	4.81773e-58	0	0	630.4	785.7	956.5	1163.4	27.7	38.1	13.3	27.9
mRNA:Solyc07g042830.4.1	1852.9	3250.1	455.7	0.14	-2.8	0.17	-16.67	2.15608e-62	4.90983e-58	0	0	3554.5	3273.3	3728.6	2444.1	453.4	534.4	410.3	424.7
mRNA:Solyc05g056320.3.1	4093.7	6561	1626.4	0.248	-2	0.12	-16.63	4.59019e-62	1.04523e-57	0	0	6527.6	6313.5	6867	6535.8	1471.2	1932.4	1460.2	1642
mRNA:Solyc11g068530.1.1	550.8	884.8	216.6	0.245	-2	0.12	-16.62	4.60964e-62	1.04961e-57	0	0	804	905.9	925.8	903.6	219.1	201.2	202.7	243.6
mRNA:Solyc04g049360.3.1	1449.5	2296.4	602.7	0.262	-1.9	0.12	-16.6	7.15939e-62	1.63012e-57	0	0	2104.2	2280.4	2608.3	2192.7	553.8	593.8	603.5	659.7
mRNA:Solyc09g015000.4.1	3057.5	233.8	5881.2	25.099	4.6	0.28	16.5	3.90478e-61	8.89041e-57	0	0	385.5	223.9	150.5	175.1	4724.5	6106.6	6971.5	5722.4
mRNA:Solyc10g080020.3.1	867.7	269.9	1465.5	5.413	2.4	0.15	16.45	7.91049e-61	1.80098e-56	0	0	333.3	273.6	241.1	231.6	1526	1344.7	1556.3	1434.9
mRNA:Solyc09g009420.1.1	3242.7	5735.4	750.1	0.131	-2.9	0.18	-16.39	2.20446e-60	5.01868e-56	0	0	5149.7	4446.7	6037.1	7308.2	687.1	854.5	681.5	777.2
mRNA:Solyc03g111210.4.1	274.5	61.3	487.6	7.96	3	0.18	16.38	2.8571e-60	6.50419e-56	0	0	44.7	75.7	59.9	64.9	515.5	478.7	477.8	478.6
mRNA:Solyc02g014360.3.1	387.8	70.4	705.1	9.935	3.3	0.2	16.36	3.45327e-60	7.86103e-56	0	0	77.7	82.9	74.6	46.6	798	755.4	606.3	660.6
mRNA:Solyc01g095240.4.1	154.9	294.7	15.1	0.051	-4.3	0.26	-16.35	4.2981e-60	9.78376e-56	0	0	282.2	257.1	334.4	305	10.6	18.3	11.4	20.2
mRNA:Solyc08g065220.3.1	178593	327280	29906	0.091	-3.5	0.21	-16.35	4.63427e-60	1.05485e-55	0	0	290628	302231	360709	355555	31326.4	33862	18563.3	35872.3
mRNA:Solyc02g084740.4.1	1123.6	1634.8	612.4	0.375	-1.4	0.09	-16.33	5.85472e-60	1.33259e-55	0	0	1576	1608.7	1607.9	1746.6	620.4	614.4	627.3	587.5
mRNA:Solyc06g034290.3.1	3155.6	657.1	5654.2	8.599	3.1	0.19	16.31	8.95096e-60	2.03724e-55	0	0	689	754.6	587.5	597.2	5025.5	4966.2	7733.9	4891.3
mRNA:Solyc03g007170.3.1	727.2	176.4	1277.9	7.227	2.9	0.18	16.26	1.87046e-59	4.25697e-55	0	0	183.2	195.9	179.8	146.8	1548.4	1087.8	1361.2	1114.2
mRNA:Solyc01g079880.3.1	44496.1	69922.9	19069.4	0.273	-1.9	0.12	-16.23	2.93273e-59	6.67431e-55	0	0	70799.3	69735.3	75002.8	64154.1	15983.3	20184.4	20151	19959
mRNA:Solyc03g026110.4.1	2296.4	3484.3	1108.5	0.318	-1.7	0.1	-16.2	5.4143e-59	1.23213e-54	0	0	3568.3	3112.7	3524.7	3731.7	1178.2	1047.4	1056.6	1151.8
mRNA:Solyc11g065350.2.1	3398.3	5775	1021.5	0.177	-2.5	0.15	-16.14	1.27636e-58	2.90448e-54	0	0	5411.6	4824	5718.7	7145.8	1038.9	1097.7	873.8	1075.7
mRNA:Solyc08g007790.3.1	1285.9	2312.3	259.5	0.112	-3.2	0.2	-16.13	1.61976e-58	3.68576e-54	0	0	2355.5	2535.3	2525.7	1832.7	203.3	337.7	226.5	270.6
mRNA:Solyc08g005420.3.1	402.8	114.1	691.4	6.065	2.6	0.16	16.11	2.22479e-58	5.06228e-54	0	0	111.8	117.1	90.6	137	657.4	778.3	662.5	667.4
mRNA:Solyc02g070490.4.1	3529.8	5142	1917.6	0.373	-1.4	0.09	-16.11	2.25179e-58	5.12349e-54	0	0	4726.9	4992.9	5415	5433.1	1924	2012.4	1863.8	1870.2
mRNA:Solyc06g083810.3.1	1425.3	2174.2	676.5	0.311	-1.7	0.1	-16.1	2.63653e-58	5.99863e-54	0	0	2170.2	2095.9	2170	2260.5	734.6	590	705.3	676.1
mRNA:Solyc11g008250.2.1	6353.2	10985.8	1720.6	0.157	-2.7	0.17	-16.06	4.54679e-58	1.03444e-53	0	0	9137.6	8911	12913.4	12981.3	1711.5	1647.3	1894.2	1629.5
mRNA:Solyc08g067430.5.1	1584	2464	704	0.286	-1.8	0.11	-16.05	5.45888e-58	1.2419e-53	0	0	2413	2278.3	2618.9	2545.7	681.8	805	644.4	684.7
mRNA:Solyc12g099930.2.1	77996	121726	34265.7	0.282	-1.8	0.11	-16	1.18163e-57	2.68808e-53	0	0	113918	107740	134079	131169	32383.1	37785.4	34015.9	32878.2
mRNA:Solyc07g007140.3.1	1618.7	911.8	2325.6	2.552	1.4	0.08	15.99	1.4626e-57	3.32712e-53	0	0	855.1	944.3	927.1	920.6	2429.6	2365.4	2255	2252.5
mRNA:Solyc04g071340.5.1	9591.7	17990.7	1192.7	0.066	-3.9	0.25	-15.95	3.02486e-57	6.88064e-53	0	0	17255	13906	18550.9	22250.7	788.1	1725	1127	1130.6
mRNA:Solyc01g007810.1.1	188.5	365.7	11.2	0.031	-5	0.31	-15.91	5.11333e-57	1.16308e-52	0	0	310.9	322.4	386.3	443.3	12.5	16.8	3.8	11.6
mRNA:Solyc02g062610.3.1	4640.5	7906.1	1374.9	0.174	-2.5	0.16	-15.9	6.30333e-57	1.43369e-52	0	0	5940.8	8056.9	8998.4	8628.3	1365.6	1375.9	1226	1532.2
mRNA:Solyc09g020110.3.1	2352.7	3522.3	1183.2	0.336	-1.6	0.1	-15.89	7.19475e-57	1.63637e-52	0	0	3386.3	3410.2	3817.8	3474.8	1076.5	1245.6	1147	1263.5
mRNA:Solyc01g107820.2.1	7499.2	2369.1	12629.3	5.33	2.4	0.15	15.89	7.44169e-57	1.69246e-52	0	0	2345.9	2542.6	1944.9	2643.1	11163.8	11343.5	15020.4	12989.5
mRNA:Solyc07g006410.1.1	593.4	950.7	236.1	0.248	-2	0.13	-15.87	1.06047e-56	2.41171e-52	0	0	905.1	909	1028.4	960.1	223.8	250.8	263.7	206.1
mRNA:Solyc03g006300.3.1	334	65.5	602.6	9.305	3.2	0.2	15.84	1.6594e-56	3.77364e-52	0	0	54.3	49.8	74.6	83.3	648.8	565.6	664.4	531.6
mRNA:Solyc08g023660.3.1	420.9	817.8	23.9	0.029	-5.1	0.32	-15.81	2.73516e-56	6.21976e-52	0	0	887	939.1	555.5	889.5	21.1	22.1	40.9	11.6
mRNA:Solyc06g036290.3.1	5094.5	427.3	9761.8	22.824	4.5	0.29	15.77	4.67302e-56	1.0626e-51	0	0	538.8	484.1	351.7	334.6	5486.8	12193.4	8295.5	13071.3
mRNA:Solyc03g114110.4.1	1493	2375.1	610.9	0.257	-2	0.12	-15.72	1.126e-55	2.56029e-51	0	0	2089.3	2158	2559	2694	609.2	647.2	583.5	603.8
mRNA:Solyc09g007440.3.1	615.7	127	1104.4	8.675	3.1	0.2	15.7	1.62204e-55	3.68804e-51	0	0	139.5	142	83.9	142.6	1205.2	1028.3	1241.2	942.8
mRNA:Solyc06g050810.3.1	703.8	101.2	1306.4	12.965	3.7	0.24	15.69	1.64868e-55	3.74844e-51	0	0	78.8	88.1	102.6	135.5	1102.3	1050.4	1730.5	1342.5
mRNA:Solyc06g082010.4.1	6567.6	3009.6	10125.6	3.363	1.7	0.11	15.68	2.19945e-55	5.00045e-51	0	0	3370.3	3080.6	2912	2675.6	9771.1	9318.9	10974.1	10438.4
mRNA:Solyc05g050770.4.1	1918.2	3637.3	199.1	0.055	-4.2	0.27	-15.65	3.5626e-55	8.09921e-51	0	0	3392.6	3933.6	3963	3260.2	228.4	248.5	94.2	225.4
mRNA:Solyc11g069280.2.1	178.6	349	8.2	0.024	-5.4	0.34	-15.64	3.87458e-55	8.80807e-51	0	0	308.8	353.5	287.7	446.2	8.6	14.5	4.8	4.8
mRNA:Solyc06g060880.5.1	1818.5	3184.6	452.3	0.142	-2.8	0.18	-15.6	7.25677e-55	1.64961e-50	0	0	2538.6	3173.8	3765.9	3260.2	495.7	545.8	377.9	390
mRNA:Solyc08g082480.3.1	497.3	152.1	842.6	5.522	2.5	0.16	15.58	1.06374e-54	2.41799e-50	0	0	157.6	171	138.5	141.2	900.3	711.2	953.8	805.1
mRNA:Solyc06g081980.1.1	28128	48838.9	7417.1	0.152	-2.7	0.18	-15.49	4.06497e-54	9.23968e-50	0	0	38723.6	49687.9	61021.1	45923.2	8595.6	6410	6587.9	8075.1
mRNA:Solyc03g123500.4.1	2492.9	3690	1295.9	0.351	-1.5	0.1	-15.48	4.65402e-54	1.05781e-49	0	0	3712.1	3394.6	4137.5	3515.7	1265.3	1329.4	1287.9	1301.1
mRNA:Solyc09g097800.2.1	844.9	1566.9	122.9	0.079	-3.7	0.24	-15.43	1.09895e-53	2.4977e-49	0	0	1683.5	1686.4	1032.4	1865.2	157.7	95.3	106.6	131.9
mRNA:Solyc05g052600.4.1	54960.7	93369.6	16551.7	0.177	-2.5	0.16	-15.4	1.67416e-53	3.80486e-49	0	0	73009.9	87471.2	115968	97029.5	15548.3	17354	15022.3	18282.3
mRNA:Solyc03g113930.3.1	18437.6	0.5	36874.8	61893.7	15.9	1.03	15.38	2.13465e-53	4.85121e-49	0	0	0	2.1	0	0	34425.9	23747.3	59220.3	30105.6
mRNA:Solyc10g086390.2.1	294.2	587	1.4	0.003	-8.5	0.55	-15.37	2.58078e-53	5.86482e-49	0	0	480.3	532.8	651.4	683.4	2	3.8	0	0
mRNA:Solyc03g120470.4.1	12010.6	18920.9	5100.2	0.27	-1.9	0.12	-15.37	2.70429e-53	6.14523e-49	0	0	17570.2	19374.7	21045.9	17692.9	4774	4597.3	5930.1	5099.3
mRNA:Solyc01g098320.4.1	280.7	47.7	513.6	10.721	3.4	0.22	15.34	4.31423e-53	9.80324e-49	0	0	43.7	56	58.6	32.5	489.7	499.3	622.5	443
mRNA:Solyc09g011610.4.1	760.3	27.1	1493.5	54.696	5.8	0.38	15.31	6.37759e-53	1.44912e-48	0	0	34.1	26.9	30.6	16.9	908.2	1064.9	2666.2	1334.8
mRNA:Solyc01g080460.3.1	27922.8	41943.3	13902.4	0.331	-1.6	0.1	-15.3	7.25679e-53	1.64881e-48	0	0	42724.3	38876.9	46695.6	39476.3	13318.8	14920.1	12879.7	14490.9
mRNA:Solyc12g021360.3.1	3795.2	6211.6	1378.8	0.222	-2.2	0.14	-15.28	9.97793e-53	2.26699e-48	0	0	5562.8	5798.3	7025.5	6459.6	1407.8	1632	1180.3	1295.3
mRNA:Solyc09g064940.2.1	8506.5	2605.7	14407.3	5.528	2.5	0.16	15.26	1.31547e-52	2.98862e-48	0	0	2822.9	2742.6	2661.5	2195.6	15673.8	11547	17277.3	13131
mRNA:Solyc05g055940.3.1	4154	6616.4	1691.6	0.256	-2	0.13	-15.26	1.32245e-52	3.00434e-48	0	0	5904.6	6413	7883.4	6264.8	1607.8	1779.2	1553.4	1825.9
mRNA:Solyc01g008600.5.1	208	35.2	380.6	10.742	3.4	0.22	15.24	1.77902e-52	4.0414e-48	0	0	29.8	45.6	37.3	28.2	433.6	405.5	352.2	331.3
mRNA:Solyc04g063240.3.1	5403.6	9219	1588.2	0.172	-2.5	0.17	-15.23	2.1089e-52	4.79058e-48	0	0	7989.6	7820.6	9970.8	11095	1528	1860	1334.5	1630.4
mRNA:Solyc05g013480.4.1	4234.9	6706.4	1763.5	0.263	-1.9	0.13	-15.23	2.33974e-52	5.31473e-48	0	0	7000.4	6821.4	6696.5	6307.1	1716.7	2111.5	1508.7	1717.1
mRNA:Solyc09g008970.1.1	511.9	15.4	1008.4	66.461	6.1	0.4	15.22	2.62236e-52	5.95643e-48	0	0	10.6	14.5	4	32.5	685.8	1081.7	1233.6	1032.4
mRNA:Solyc02g069260.3.1	3989.6	6081.4	1897.8	0.312	-1.7	0.11	-15.2	3.44385e-52	7.82202e-48	0	0	5735.3	6371.5	6359.5	5859.5	1959	1712.1	1767.6	2152.4
mRNA:Solyc02g070950.1.1	30383.7	59318.8	1448.5	0.024	-5.4	0.35	-15.14	8.38985e-52	1.9055e-47	0	0	42104.5	40727.1	61555.2	92888.3	1842.1	1837.1	652	1462.9
mRNA:Solyc04g081330.5.1	7276.5	11657.9	2895.2	0.248	-2	0.13	-15.14	8.68587e-52	1.97265e-47	0	0	10706.1	11267	12388.6	12269.7	2516	3290.8	2563.4	3210.8
mRNA:Solyc07g045050.3.1	3408.3	4887.4	1929.3	0.395	-1.3	0.09	-15.08	2.16849e-51	4.92464e-47	0	0	5019.7	4603.2	5008.7	4917.8	1983.4	1975.1	1741	2017.6
mRNA:Solyc03g097370.4.1	25299.9	43449.1	7150.7	0.165	-2.6	0.17	-15.06	2.83056e-51	6.42791e-47	0	0	34121.3	42575.2	52098.6	45001.2	8651	6960.4	5912	7079.3
mRNA:Solyc06g011380.2.1	941.3	315.5	1567.2	4.965	2.3	0.15	15.05	3.42282e-51	7.77253e-47	0	0	338.6	318.2	290.4	314.9	1588.7	1854.6	1251.7	1573.6
mRNA:Solyc11g020040.2.1	5293.6	370.9	10216.2	27.51	4.8	0.32	15.02	5.23957e-51	1.18975e-46	0	0	537.8	417.7	257.1	271.1	8837.2	15254	6037.7	10736
mRNA:Solyc11g072730.2.1	701.9	230.1	1173.8	5.096	2.3	0.16	15.01	6.27347e-51	1.42445e-46	0	0	258.8	222.9	245.1	193.4	1379.5	1053.5	1061.3	1200.9
mRNA:Solyc04g071070.2.1	4318.1	182.1	8454	46.459	5.5	0.37	15	6.84362e-51	1.55384e-46	0	0	113.9	213.5	190.5	210.4	7890.7	13101.3	3256.3	9567.8
mRNA:Solyc02g071500.2.1	221.1	9.8	432.4	43.995	5.5	0.36	14.98	1.00146e-50	2.27372e-46	0	0	9.6	10.4	5.3	14.1	356.4	359.8	626.3	387.1
mRNA:Solyc10g012410.3.1	851.2	1495.2	207.1	0.139	-2.8	0.19	-14.94	1.86454e-50	4.23307e-46	0	0	1328.9	1378.6	1755.7	1517.8	248.8	239.4	151.3	188.8
mRNA:Solyc01g107270.4.1	128.3	9.9	246.7	24.508	4.6	0.31	14.93	2.04669e-50	4.64639e-46	0	0	12.8	9.3	12	5.6	278.5	239.4	240.8	228.2
mRNA:Solyc05g056390.2.1	2153.4	279	4027.8	14.43	3.9	0.26	14.89	3.61445e-50	8.20516e-46	0	0	237.5	329.6	309	240	5220.8	2503.3	5092.5	3294.6
mRNA:Solyc12g005850.2.1	504.4	189	819.7	4.324	2.1	0.14	14.88	4.28349e-50	9.72353e-46	0	0	203.4	211.5	150.5	190.6	802.6	882	780.5	813.8
mRNA:Solyc10g044520.3.1	101495	171160	31830.7	0.186	-2.4	0.16	-14.87	5.45764e-50	1.23883e-45	0	0	136465	156984	198679	192510	32385.1	36173.2	26600.8	32163.6
mRNA:Solyc05g012580.1.1	9754.8	17380	2129.6	0.123	-3	0.2	-14.84	8.44856e-50	1.91765e-45	0	0	16429.7	15055.5	16015.9	22019.1	1470.5	2530	2114.1	2403.7
mRNA:Solyc02g030450.3.1	878.9	209.7	1548.1	7.375	2.9	0.19	14.8	1.3654e-49	3.09905e-45	0	0	226.8	224.9	134.5	252.7	1471.9	1735.7	1533.5	1451.3
mRNA:Solyc09g074520.3.1	3577.7	5500.9	1654.5	0.301	-1.7	0.12	-14.8	1.49906e-49	3.40226e-45	0	0	5194.4	5062.4	5377.7	6369.2	1689.7	1782.2	1494.4	1651.6
mRNA:Solyc09g091100.4.1	2148.2	3452.8	843.6	0.244	-2	0.14	-14.79	1.71149e-49	3.88423e-45	0	0	3290.4	3633	3507.4	3380.2	788.7	927.7	683.4	974.6
mRNA:Solyc02g005180.3.1	1922.8	3241.3	604.1	0.187	-2.4	0.16	-14.79	1.72599e-49	3.91696e-45	0	0	2683.4	2899.2	3443.5	3939.3	605.9	674.6	509.2	626.9
mRNA:Solyc07g063310.3.1	711.3	175.7	1247	7.068	2.8	0.19	14.79	1.80577e-49	4.09784e-45	0	0	216.2	198	131.9	156.7	1146.5	1162.5	1500.1	1178.8
mRNA:Solyc07g045420.4.1	9339.5	15240.9	3438.1	0.226	-2.1	0.15	-14.77	2.27485e-49	5.1621e-45	0	0	13720.7	15362.3	16929.7	14951	3463.2	4152.9	2808	3328.3
mRNA:Solyc12g005630.2.1	67851	114129	21572.7	0.189	-2.4	0.16	-14.73	4.0249e-49	9.13289e-45	0	0	95405	105577	128090	127445	21305.8	24499.6	16981.3	23503.9
mRNA:Solyc12g014230.2.1	1273.5	315.9	2231.2	7.057	2.8	0.19	14.73	4.3872e-49	9.95456e-45	0	0	284.3	382.5	317	279.6	2673.1	1648	2448.2	2155.3
mRNA:Solyc01g104320.4.1	505.4	830	180.8	0.218	-2.2	0.15	-14.72	4.7551e-49	1.07888e-44	0	0	781.6	843.7	912.5	782.2	172.9	211.2	147.5	191.6
mRNA:Solyc09g072750.3.1	1504.2	2811.1	197.3	0.07	-3.8	0.26	-14.72	5.08876e-49	1.15454e-44	0	0	2367.2	2148.7	3667.3	3061.1	256.8	147.1	243.7	141.6
mRNA:Solyc06g007160.5.1	3196	5545.6	846.3	0.153	-2.7	0.18	-14.71	5.50314e-49	1.2485e-44	0	0	4938.8	4887.2	6632.5	5724	778.8	993.2	635.8	977.5
mRNA:Solyc07g064940.3.1	1927.9	2946.4	909.4	0.309	-1.7	0.12	-14.69	7.83984e-49	1.77855e-44	0	0	2843.2	2721.9	3025.2	3195.2	921.4	947.5	781.5	987.1
mRNA:Solyc04g082460.4.1	520.7	193.8	847.7	4.383	2.1	0.15	14.66	1.17223e-48	2.65921e-44	0	0	160.8	214.6	189.2	210.4	911.5	903.3	773.9	802.2
mRNA:Solyc02g063020.4.1	802.7	212.1	1393.3	6.556	2.7	0.19	14.66	1.23746e-48	2.80707e-44	0	0	233.2	234.3	170.5	210.4	1446.1	1128.2	1728.6	1270.2
mRNA:Solyc03g120900.3.1	926.6	166.5	1686.8	10.121	3.3	0.23	14.65	1.3591e-48	3.08284e-44	0	0	198.1	152.4	153.2	162.4	1672.5	1146.5	2302.6	1625.6
mRNA:Solyc09g010360.3.1	870.5	1605	136	0.085	-3.6	0.24	-14.63	1.83058e-48	4.15213e-44	0	0	1397.1	1464.6	1809	1749.4	112.2	178.4	83.8	169.5
mRNA:Solyc07g063900.3.1	2636.6	1138.9	4134.2	3.628	1.9	0.13	14.62	2.18556e-48	4.95706e-44	0	0	1206.5	1208.6	1084.3	1056.1	4273	3591.1	4782.2	3890.7
mRNA:Solyc03g114340.3.1	12444.7	19362.2	5527.1	0.285	-1.8	0.12	-14.61	2.34934e-48	5.3283e-44	0	0	17945	17261.2	19404.8	22838	5540.3	5855.1	4998.2	5714.7
mRNA:Solyc04g051660.3.1	630.2	142.6	1117.7	7.797	3	0.2	14.61	2.45779e-48	5.57403e-44	0	0	176.8	170	107.9	115.8	1227.7	1237.9	1052.8	952.4
mRNA:Solyc01g081300.5.1	741.3	306.6	1176	3.83	1.9	0.13	14.55	5.5363e-48	1.25552e-43	0	0	321.6	325.5	321	258.4	1327.3	1087	1167.9	1121.9
mRNA:Solyc06g008760.1.1	604.6	1120.2	89	0.079	-3.7	0.25	-14.55	6.02969e-48	1.36735e-43	0	0	1301.3	1004.4	979.1	1195.9	48.8	109.8	90.4	106.9
mRNA:Solyc02g084280.3.1	438.3	96	780.6	8.085	3	0.21	14.52	8.88762e-48	2.01536e-43	0	0	115	107.8	65.3	96	661.4	754.7	767.2	939
mRNA:Solyc06g076390.3.1	2070.7	2963.6	1177.8	0.397	-1.3	0.09	-14.52	9.60613e-48	2.17819e-43	0	0	3024.2	2814.2	3046.5	2969.3	1147.8	1118.3	1140.3	1304.9
mRNA:Solyc02g080220.3.1	556.7	1080.6	32.9	0.031	-5	0.35	-14.51	1.01259e-47	2.29594e-43	0	0	1172.4	1196.1	691.4	1262.3	54.8	33.5	14.3	28.9
mRNA:Solyc04g040170.3.1	232.4	64.4	400.3	6.202	2.6	0.18	14.5	1.22571e-47	2.77904e-43	0	0	60.7	67.4	74.6	55.1	387.4	348.4	445.5	419.9
mRNA:Solyc10g080730.3.1	406.6	719.6	93.5	0.13	-2.9	0.2	-14.5	1.25009e-47	2.8342e-43	0	0	626.1	586.7	781.9	883.9	95	94.5	111.4	73.2
mRNA:Solyc11g020870.3.1	599.2	237.6	960.9	4.04	2	0.14	14.49	1.34167e-47	3.04171e-43	0	0	235.3	251.9	261.1	201.9	1031	876.6	1045.1	890.8
mRNA:Solyc01g100740.4.1	497.6	134.7	860.5	6.371	2.7	0.18	14.49	1.44722e-47	3.28084e-43	0	0	140.6	157.6	109.2	131.3	992.7	715.8	960.4	773.3
mRNA:Solyc08g075920.4.1	273.8	499	48.5	0.098	-3.4	0.23	-14.45	2.58319e-47	5.85583e-43	0	0	507.9	399.1	532.8	556.3	64.7	45	32.4	52
mRNA:Solyc03g082960.2.1	3753.8	5454.4	2053.1	0.376	-1.4	0.1	-14.44	3.02506e-47	6.85722e-43	0	0	5393.5	4948.4	5967.8	5508	2028.3	2073.4	1922.8	2188
mRNA:Solyc03g113990.4.1	2721.4	3813.8	1629	0.427	-1.2	0.09	-14.43	3.57348e-47	8.10002e-43	0	0	3694	3921.2	3979	3661.1	1594.6	1581.7	1573.4	1766.2
mRNA:Solyc10g076180.1.1	484.9	36.4	933.3	25.423	4.7	0.32	14.43	3.59767e-47	8.15448e-43	0	0	38.3	46.6	48	12.7	1279.8	794.3	822.4	836.9
mRNA:Solyc07g063260.4.1	956.9	376.1	1537.7	4.087	2	0.14	14.42	3.70737e-47	8.40276e-43	0	0	329	425	387.6	362.9	1665.3	1347.7	1700	1437.8
mRNA:Solyc07g055260.3.1	10099.8	16414.9	3784.7	0.231	-2.1	0.15	-14.41	4.48793e-47	1.01714e-42	0	0	17252.8	16500.4	15701.5	16204.8	3871.7	4549.3	2917.5	3800.2
mRNA:Solyc09g075820.3.1	2959.3	584	5334.7	9.125	3.2	0.22	14.4	5.4874e-47	1.24361e-42	0	0	691.1	674.8	539.5	430.6	4792.5	4051.5	7119	5375.7
mRNA:Solyc06g060340.3.1	67054.6	112330	21779.7	0.194	-2.4	0.16	-14.36	9.76079e-47	2.21199e-42	0	0	90867.6	112354	128324	117772	21563.9	23576.5	17030.8	24947.5
mRNA:Solyc06g066700.1.1	382.9	759.2	6.5	0.009	-6.8	0.48	-14.33	1.43946e-46	3.26195e-42	0	0	343.9	642.6	1129.6	920.6	5.3	12.2	1.9	6.7
mRNA:Solyc06g073960.4.1	3979.9	5387.6	2572.2	0.478	-1.1	0.07	-14.33	1.44708e-46	3.27908e-42	0	0	5234.8	5380.6	5352.4	5582.8	2652.7	2594	2404.4	2637.8
mRNA:Solyc12g100030.2.1	194.4	367	21.7	0.06	-4.1	0.28	-14.31	1.7699e-46	4.01042e-42	0	0	293.9	381.4	387.6	405.2	16.5	35.1	20.9	14.4
mRNA:Solyc03g005780.3.1	70363	138008	2718.3	0.02	-5.7	0.4	-14.31	1.97856e-46	4.48301e-42	0	0	115858	101012	141639	193522	3694.9	4042.4	894.8	2241
mRNA:Solyc10g006240.3.1	2054.3	3297.7	811	0.246	-2	0.14	-14.3	2.23726e-46	5.06896e-42	0	0	3256.3	3288.9	3257	3388.6	768.9	897.2	637.8	939.9
mRNA:Solyc03g006080.4.1	708	323.6	1092.3	3.364	1.8	0.12	14.3	2.33709e-46	5.29491e-42	0	0	346.1	370	289.1	289.4	1108.2	1092.3	1073.7	1095
mRNA:Solyc05g008380.4.1	895.2	434.9	1355.6	3.114	1.6	0.11	14.29	2.67685e-46	6.06441e-42	0	0	484.5	410.5	446.3	398.2	1398.6	1241	1430.7	1352.1
mRNA:Solyc11g066060.4.1	13528	22696.1	4359.9	0.192	-2.4	0.17	-14.27	3.19798e-46	7.24471e-42	0	0	18015.3	25011.3	25672.3	22085.5	4323.2	3559.1	4347.2	5210
mRNA:Solyc03g115920.3.1	3262.1	526.6	5997.7	11.373	3.5	0.25	14.27	3.27166e-46	7.4113e-42	0	0	667.7	662.3	451.6	324.7	5405	6141.7	7413.1	5030.9
mRNA:Solyc09g010380.3.1	620.6	1127.9	113.2	0.1	-3.3	0.23	-14.27	3.47608e-46	7.87401e-42	0	0	857.2	949.5	1300.1	1404.9	120.1	80	137.1	115.6
mRNA:Solyc05g055850.3.1	4132.6	6427.2	1838.1	0.286	-1.8	0.13	-14.23	5.67179e-46	1.28472e-41	0	0	5436.1	6447.2	7402.5	6422.9	1846.8	1988.8	1661	1855.8
mRNA:Solyc12g013810.2.1	11961.5	20702	3221.1	0.156	-2.7	0.19	-14.18	1.14648e-45	2.59677e-41	0	0	18454	18049	21430.9	24874	3181.3	4011.1	2350.2	3341.7
mRNA:Solyc09g011550.4.1	872.8	11.4	1734.3	152.838	7.3	0.51	14.17	1.43946e-45	3.26023e-41	0	0	12.8	8.3	17.3	7.1	1198	771.4	3744.6	1223.1
mRNA:Solyc03g117080.4.1	281.8	62	501.7	8.122	3	0.21	14.17	1.47686e-45	3.34479e-41	0	0	72.4	48.7	53.3	73.4	608.5	423.8	498.8	475.7
mRNA:Solyc06g073060.3.1	3092	1195	4989.1	4.173	2.1	0.15	14.15	1.93706e-45	4.38686e-41	0	0	1209.7	1314.3	1302.8	953.1	4253.9	5209.4	5437.1	5056
mRNA:Solyc09g090400.4.1	204.2	31.4	377	12.047	3.6	0.25	14.14	2.10128e-45	4.75857e-41	0	0	24.5	35.2	29.3	36.7	496.3	346.1	321.7	343.8
mRNA:Solyc01g005130.3.1	867.4	1379	355.9	0.258	-2	0.14	-14.13	2.34997e-45	5.32151e-41	0	0	1402.4	1112.2	1586.5	1414.8	353.1	362.8	353.1	354.4
mRNA:Solyc01g097910.2.1	2884.5	4803.4	965.6	0.201	-2.3	0.16	-14.12	2.87204e-45	6.50345e-41	0	0	4674.7	4036.2	5363.1	5139.4	812.5	1190.7	857.6	1001.6
mRNA:Solyc04g074240.3.1	2978.7	3858.4	2098.9	0.544	-0.9	0.06	-14.09	4.34025e-45	9.82763e-41	0	0	3827.1	3903.6	3893.7	3809.4	2094.3	2123.7	2119.8	2058
mRNA:Solyc08g061480.3.1	647.3	228.7	1065.9	4.655	2.2	0.16	14.08	5.40208e-45	1.22314e-40	0	0	251.3	220.8	223.8	218.8	836.3	1193.7	1132.7	1100.8
mRNA:Solyc07g063170.1.1	215.5	32.9	398.1	12.097	3.6	0.26	14.07	5.74363e-45	1.30042e-40	0	0	26.6	41.5	25.3	38.1	497.7	340.7	420.7	333.2
mRNA:Solyc05g013380.3.1	73560.5	125114	22007	0.176	-2.5	0.18	-14.07	5.85919e-45	1.32652e-40	0	0	115299	111878	138932	134347	20270.2	26316.9	16216.9	25223.9
mRNA:Solyc05g014190.4.1	1242.2	2077.2	407.1	0.196	-2.4	0.17	-14.05	7.53747e-45	1.70641e-40	0	0	2000.9	1862.6	2321.9	2123.5	348.5	525.2	353.1	401.6
mRNA:Solyc06g076360.5.1	6362.8	3034.4	9691.3	3.194	1.7	0.12	14.02	1.21421e-44	2.74873e-40	0	0	2886.8	3342.8	3106.5	2801.3	11305.7	9232.7	9154.1	9072.8
mRNA:Solyc03g031920.3.1	20905.7	7944.5	33866.8	4.263	2.1	0.15	14.01	1.34618e-44	3.04734e-40	0	0	8809.6	8348.2	8112.5	6507.6	31241.9	29704.5	40527.6	33993.4
mRNA:Solyc04g081320.4.1	5451.4	9363.5	1539.3	0.164	-2.6	0.19	-14	1.46092e-44	3.30695e-40	0	0	7472.1	7953.3	10275.9	11752.9	1589.4	1725.8	1238.4	1603.5
mRNA:Solyc05g010450.1.1	292.5	491.4	93.7	0.191	-2.4	0.17	-13.98	2.09079e-44	4.73251e-40	0	0	506.9	501.7	499.5	457.5	90.4	112.8	70.4	101.1
mRNA:Solyc07g064340.3.1	690.7	365.4	1016	2.785	1.5	0.11	13.97	2.32774e-44	5.2686e-40	0	0	349.3	358.6	361	392.5	1014.5	1086.2	1018.5	944.7
mRNA:Solyc09g047900.2.1	2628.8	4551.5	706.1	0.155	-2.7	0.19	-13.96	2.57286e-44	5.82315e-40	0	0	3819.6	4444.6	4871.5	5070.3	699.6	940.7	531.1	652.9
mRNA:Solyc01g091050.5.1	498.6	955.5	41.6	0.044	-4.5	0.32	-13.96	2.60689e-44	5.89991e-40	0	0	810.4	635.4	849.9	1526.3	60.1	32.8	41.9	31.8
mRNA:Solyc02g088210.3.1	193.2	48.3	338	7.025	2.8	0.2	13.96	2.79709e-44	6.33009e-40	0	0	53.2	39.4	42.6	57.9	321.4	303.4	384.6	342.8
mRNA:Solyc07g007300.3.1	1520.6	2223.2	817.9	0.368	-1.4	0.1	-13.96	2.85034e-44	6.45032e-40	0	0	2105.2	2106.2	2411.1	2270.4	800	828.6	891.9	751.2
mRNA:Solyc02g090180.3.1	192.9	43.4	342.5	7.929	3	0.21	13.95	2.97394e-44	6.72973e-40	0	0	42.6	39.4	50.6	40.9	395.4	375	284.6	314.9
mRNA:Solyc02g089340.4.1	520	185.8	854.1	4.58	2.2	0.16	13.95	3.27312e-44	7.40642e-40	0	0	217.2	204.2	169.2	152.5	955.7	853	774.8	833
mRNA:Solyc03g058190.3.1	14539.7	25418	3661.4	0.144	-2.8	0.2	-13.94	3.77019e-44	8.53081e-40	0	0	18552	25917.3	33506.4	23696.5	3858.5	3885.3	2885.1	4016.8
mRNA:Solyc05g013180.4.1	434.2	730.6	137.8	0.189	-2.4	0.17	-13.92	4.85575e-44	1.09866e-39	0	0	565.4	797.1	783.3	776.6	141.9	125.8	124.7	158.9
mRNA:Solyc05g012620.4.1	3183	5045.1	1320.9	0.262	-1.9	0.14	-13.92	5.10856e-44	1.15581e-39	0	0	4701.4	4561.7	5436.3	5481.1	1392.7	1311.9	1079.4	1499.5
mRNA:Solyc08g006930.3.1	35762.2	64473.4	7051.1	0.109	-3.2	0.23	-13.9	6.08729e-44	1.37719e-39	0	0	56315.1	50969	67010.2	83599.2	6702.6	9629.9	5045.8	6826
mRNA:Solyc03g115230.3.1	1192.5	90.6	2294.4	25.179	4.7	0.33	13.9	6.72074e-44	1.52043e-39	0	0	126.7	129.6	46.6	59.3	1611.1	2767.8	2039.8	2759.1
mRNA:Solyc05g005870.3.1	1041.8	2082.8	0.7	0	-11.7	0.85	-13.87	9.64213e-44	2.18124e-39	0	0	2013.6	2345.7	2163.3	1808.7	0	0	2.9	0
mRNA:Solyc11g073130.2.1	875.5	1465.1	285.9	0.195	-2.4	0.17	-13.85	1.28184e-43	2.89966e-39	0	0	1386.4	1363	1617.2	1493.8	243.6	368.2	238.9	292.8
mRNA:Solyc03g112650.3.1	1667.7	528.3	2807.1	5.31	2.4	0.17	13.85	1.30674e-43	2.95585e-39	0	0	530.3	565.9	584.8	432.1	2729.2	2522.4	3582.8	2394.1
mRNA:Solyc03g007890.3.1	2691.5	574.2	4808.8	8.375	3.1	0.22	13.81	2.09882e-43	4.74732e-39	0	0	493	620.9	642.1	540.8	2946.4	5858.1	5329.5	5101.2
mRNA:Solyc07g007560.3.1	2127.3	3264.3	990.3	0.303	-1.7	0.12	-13.8	2.6161e-43	5.9171e-39	0	0	2902.8	3229.8	3713.9	3210.7	1004.6	872.8	1100.4	983.3
mRNA:Solyc00g500292.1.1	398.4	741.2	55.6	0.076	-3.7	0.27	-13.79	2.89774e-43	6.55381e-39	0	0	580.3	745.3	1012.4	626.9	70.6	68.6	37.1	46.2
mRNA:Solyc02g071030.2.1	10462.8	20621	304.6	0.015	-6.1	0.44	-13.79	2.94326e-43	6.65647e-39	0	0	14918.7	34793	16780.5	15991.6	290.4	465.8	83.8	378.5
mRNA:Solyc05g012700.3.1	3008.6	4773	1244.3	0.261	-1.9	0.14	-13.77	3.96602e-43	8.96915e-39	0	0	4628.9	4573.1	5220.5	4669.3	1329.3	1346.9	960.4	1340.6
mRNA:Solyc01g008010.3.1	1120.7	1704.8	536.6	0.315	-1.7	0.12	-13.75	5.23876e-43	1.18469e-38	0	0	1572.8	1556.9	1859.6	1829.9	485.1	551.9	587.3	522
mRNA:Solyc03g119930.1.1	2321.6	4248.4	394.9	0.093	-3.4	0.25	-13.75	5.38844e-43	1.21849e-38	0	0	5657.6	3905.6	3191.7	4238.6	345.9	500.1	260.8	472.9
mRNA:Solyc11g005460.2.1	1005.7	1484.2	527.3	0.356	-1.5	0.11	-13.75	5.4143e-43	1.22428e-38	0	0	1473.8	1361	1558.6	1543.2	523.4	550.4	470.2	565.3
mRNA:Solyc03g005800.4.1	1726.8	2970.7	483	0.163	-2.6	0.19	-13.74	5.63169e-43	1.27338e-38	0	0	2329.9	2664.9	2940	3947.8	423.1	535.9	531.1	442
mRNA:Solyc11g010410.2.1	166.3	331.1	1.6	0.005	-7.7	0.56	-13.74	6.06944e-43	1.3723e-38	0	0	283.3	299.6	418.3	323.3	1.3	3	0	1.9
mRNA:Solyc05g007100.3.1	426.8	162.1	691.5	4.284	2.1	0.15	13.73	7.09761e-43	1.6047e-38	0	0	170.4	126.5	166.5	185	727.4	725.7	645.4	667.4
mRNA:Solyc09g010120.2.1	3350	5452.4	1247.5	0.229	-2.1	0.16	-13.72	7.47567e-43	1.6901e-38	0	0	5149.7	5043.7	6355.5	5260.9	1123.4	1571.8	1156.5	1138.3
mRNA:Solyc02g092670.1.1	5300.8	9089.9	1511.7	0.166	-2.6	0.19	-13.71	8.41525e-43	1.90244e-38	0	0	8588.1	8041.4	9784.3	9945.7	1194	1447.6	2067.5	1337.7
mRNA:Solyc03g031910.3.1	1330.2	460	2200.5	4.784	2.3	0.16	13.71	9.35438e-43	2.11465e-38	0	0	466.4	443.6	528.8	401	2619	1729.6	2264.5	2189
mRNA:Solyc11g068515.1.1	9062.7	14512.9	3612.4	0.249	-2	0.15	-13.69	1.22767e-42	2.77515e-38	0	0	11745.4	13391.9	15800.1	17114.1	3318.6	3853.3	3834.1	3443.8
mRNA:Solyc11g066840.3.1	3823.3	1624.4	6022.3	3.707	1.9	0.14	13.67	1.47044e-42	3.32378e-38	0	0	1559	1795.3	1693.1	1450.1	6515.8	5174.4	6905.8	5493.2
mRNA:Solyc06g066840.3.1	154.8	289.7	19.8	0.069	-3.9	0.28	-13.67	1.50113e-42	3.393e-38	0	0	262	361.7	234.5	300.7	25.1	12.2	24.7	17.3
mRNA:Solyc00g500323.1.1	412.2	764.6	59.7	0.079	-3.7	0.27	-13.67	1.61687e-42	3.65446e-38	0	0	598.5	769.1	1047	643.8	73.3	75.5	40	50.1
mRNA:Solyc07g007620.3.1	604.6	1083.3	125.8	0.116	-3.1	0.23	-13.65	1.95732e-42	4.42374e-38	0	0	883.8	842.7	1052.4	1554.5	128.7	141.8	122.8	109.8
mRNA:Solyc01g099910.5.1	733.2	1369.2	97.1	0.071	-3.8	0.28	-13.64	2.40715e-42	5.44017e-38	0	0	1063.8	1436.6	1553.2	1423.2	91.7	143.3	50.4	103
mRNA:Solyc02g090900.3.1	1387.2	2203.1	571.4	0.26	-1.9	0.14	-13.63	2.55406e-42	5.77192e-38	0	0	1935.9	1989.1	2396.5	2490.7	646.8	556.5	497.8	584.6
mRNA:Solyc11g069700.2.1	24350.8	2545	46156.6	18.133	4.2	0.31	13.63	2.79522e-42	6.31665e-38	0	0	3273.4	2919.9	2507	1479.7	44041.2	27330	68829.4	44426
mRNA:Solyc11g012360.2.1	28759.1	45654.9	11863.3	0.26	-1.9	0.14	-13.61	3.38101e-42	7.64007e-38	0	0	39431.7	50634.2	49405.1	43148.7	9751.3	12252.1	13488.9	11960.9
mRNA:Solyc07g052700.3.1	1335.9	512.4	2159.3	4.217	2.1	0.15	13.6	3.89131e-42	8.79281e-38	0	0	515.4	472.7	454.2	607.1	1801.9	2350.1	2413.9	2071.5
mRNA:Solyc02g078140.3.1	4044.4	5937.4	2151.4	0.362	-1.5	0.11	-13.6	4.07113e-42	9.19873e-38	0	0	5983.4	5753.7	5660.1	6352.3	2112.1	2427.9	1901.8	2163.9
mRNA:Solyc03g045070.1.1	1783.4	3202.3	364.6	0.114	-3.1	0.23	-13.59	4.77004e-42	1.07774e-37	0	0	2833.6	2656.6	4202.8	3116.1	344.5	473.4	245.6	394.8
mRNA:Solyc07g056140.3.1	19067.5	30715.8	7419.1	0.242	-2	0.15	-13.58	5.03905e-42	1.13847e-37	0	0	26053.9	30215.7	36193.3	30400.4	8785	6824.7	6435.6	7631.1
mRNA:Solyc07g065930.3.1	834.7	1391.2	278.3	0.2	-2.3	0.17	-13.58	5.41617e-42	1.22362e-37	0	0	1594.1	1250	1348.1	1372.4	351.8	244.7	286.5	230.2
mRNA:Solyc06g076490.3.1	447	759.9	134.1	0.177	-2.5	0.18	-13.58	5.60871e-42	1.26706e-37	0	0	823.1	743.2	835.2	638.2	147.2	149.4	96.1	143.5
mRNA:Solyc05g015470.1.1	1467.8	2213.5	722	0.326	-1.6	0.12	-13.57	6.05477e-42	1.36777e-37	0	0	2088.2	2038.8	2453.7	2273.2	697	795.8	752.9	642.3
mRNA:Solyc02g014860.3.1	642.6	121.6	1163.6	9.522	3.3	0.24	13.57	6.09302e-42	1.37635e-37	0	0	126.7	164.8	118.6	76.2	1250.8	893.4	1362.1	1147.9
mRNA:Solyc06g063090.4.1	4760.6	913.8	8607.4	9.413	3.2	0.24	13.57	6.22612e-42	1.40636e-37	0	0	924.3	1222.1	904.5	604.3	8724.9	6772.8	11287.2	7644.6
mRNA:Solyc02g088790.3.1	909.4	111.8	1706.9	15.231	3.9	0.29	13.54	9.17401e-42	2.07213e-37	0	0	121.4	122.3	135.9	67.8	2219	1106.1	2141.7	1360.8
mRNA:Solyc12g013710.2.1	6818.1	13452.4	183.8	0.014	-6.2	0.46	-13.54	9.52192e-42	2.15062e-37	0	0	12009.5	6677.3	11697.2	23425.4	163.7	371.2	92.3	107.9
mRNA:Solyc08g006150.3.1	1657.8	778.5	2537	3.261	1.7	0.13	13.53	1.03218e-41	2.33119e-37	0	0	819.9	706.9	752.6	834.5	2671.8	2731.2	2615.7	2129.3
mRNA:Solyc03g121910.1.1	6250.8	9577.5	2924.1	0.305	-1.7	0.13	-13.52	1.16362e-41	2.62791e-37	0	0	7975.8	9348.4	9984.1	11001.8	2733.8	3136	2846.1	2980.6
mRNA:Solyc06g069880.1.1	279.8	537.4	22.3	0.042	-4.6	0.34	-13.5	1.53792e-41	3.47309e-37	0	0	636.8	443.6	373	696.1	20.5	27.4	9.5	31.8
mRNA:Solyc07g150145.2.1	1268.6	1964.6	572.5	0.291	-1.8	0.13	-13.5	1.55345e-41	3.50799e-37	0	0	2207.5	1907.2	1707.8	2036	566.3	592.3	497.8	633.7
mRNA:Solyc10g074440.2.1	275.9	526.5	25.3	0.048	-4.4	0.32	-13.5	1.56585e-41	3.53584e-37	0	0	373.8	416.7	859.2	456.1	20.5	32	23.8	25
mRNA:Solyc07g008620.1.1	790.8	189.6	1392	7.341	2.9	0.21	13.49	1.74437e-41	3.93878e-37	0	0	141.6	232.2	179.8	204.7	1068.6	1302.7	1451.6	1745
mRNA:Solyc09g011010.3.1	4140.3	6856.9	1423.7	0.208	-2.3	0.17	-13.47	2.23023e-41	5.03563e-37	0	0	5530.9	5745.5	8055.2	8096	1372.9	1549	1297.4	1475.4
mRNA:Solyc06g071380.3.1	260.3	106.4	414.2	3.894	2	0.15	13.47	2.26855e-41	5.12194e-37	0	0	104.4	111.9	90.6	118.6	429	402.5	400.7	424.7
mRNA:Solyc03g110930.3.1	243.2	37	449.3	11.966	3.6	0.27	13.45	2.89862e-41	6.54422e-37	0	0	54.3	40.4	28	25.4	469.9	405.5	549.2	372.7
mRNA:Solyc11g071830.2.1	627	89.5	1164.5	12.999	3.7	0.28	13.45	3.21864e-41	7.26641e-37	0	0	98	86	87.9	86.1	702.9	1458.2	923.3	1573.6
mRNA:Solyc10g078860.2.1	852.1	236.1	1468.1	6.194	2.6	0.2	13.44	3.72267e-41	8.40394e-37	0	0	252.4	322.4	191.8	177.9	1555	1423.9	1435.4	1458
mRNA:Solyc03g097820.2.1	436.7	57.8	815.6	14.111	3.8	0.28	13.43	4.11792e-41	9.29579e-37	0	0	63.9	53.9	66.6	46.6	879.8	946.8	989.9	445.9
mRNA:Solyc08g075340.3.1	2720.1	1492.4	3947.8	2.644	1.4	0.1	13.41	5.42397e-41	1.22435e-36	0	0	1525.9	1553.7	1462.7	1427.5	3982	3826.6	4440.5	3542.1
mRNA:Solyc01g079790.5.1	11330.5	18797.7	3863.2	0.206	-2.3	0.17	-13.4	6.41624e-41	1.44827e-36	0	0	16035.7	17248.8	21532.1	20374.2	4045.3	4613.3	2962.2	3831.9
mRNA:Solyc01g067620.3.1	209.2	20.6	397.7	19.298	4.3	0.32	13.38	8.0233e-41	1.81094e-36	0	0	29.8	11.4	16	25.4	331.3	321.7	520.7	417
mRNA:Solyc02g077680.4.1	2789.4	4124.3	1454.6	0.353	-1.5	0.11	-13.38	8.15676e-41	1.84098e-36	0	0	3905.9	3837.2	4686.3	4067.8	1581.4	1435.4	1320.2	1481.2
mRNA:Solyc06g061070.3.1	21997.6	37646.3	6348.8	0.169	-2.6	0.19	-13.37	8.94526e-41	2.01885e-36	0	0	30210	32733.4	42591.4	45050.6	5655.8	7772.2	5118.2	6849.1
mRNA:Solyc00g500133.1.1	250.8	465.7	36	0.078	-3.7	0.28	-13.36	9.71155e-41	2.1917e-36	0	0	364.2	461.3	643.4	393.9	44.2	44.2	24.7	30.8
mRNA:Solyc03g082830.3.1	132.7	19.2	246.3	12.804	3.7	0.28	13.36	1.05904e-40	2.38994e-36	0	0	19.2	21.8	17.3	18.4	258.1	291.2	186.6	249.4
mRNA:Solyc03g031460.1.1	287.8	74.1	501.5	6.754	2.8	0.21	13.35	1.17657e-40	2.65504e-36	0	0	87.3	69.4	71.9	67.8	627	401.7	505.4	471.9
mRNA:Solyc10g083300.2.1	661.7	1270.8	52.5	0.041	-4.6	0.34	-13.35	1.19118e-40	2.68789e-36	0	0	1186.3	969.2	1421.4	1506.5	29	82.3	28.6	70.3
mRNA:Solyc04g007820.3.1	410.1	752.3	67.9	0.091	-3.5	0.26	-13.34	1.30172e-40	2.9372e-36	0	0	805	801.2	479.6	923.4	87.8	73.9	59	51
mRNA:Solyc06g073740.3.1	1653.7	797.4	2510	3.147	1.7	0.12	13.34	1.35014e-40	3.04632e-36	0	0	811.4	834.4	791.3	752.6	2506.1	2765.5	2679.5	2088.8
mRNA:Solyc05g005450.2.1	185.4	2.8	368	137.084	7.1	0.53	13.34	1.41705e-40	3.19715e-36	0	0	0	3.1	8	0	431.7	392.6	345.5	302.4
mRNA:Solyc02g080780.3.1	3266.9	4889.4	1644.4	0.336	-1.6	0.12	-13.32	1.7047e-40	3.84597e-36	0	0	4465	4889.3	5195.2	5008.1	1550.4	1785.3	1429.7	1812.4
mRNA:Solyc01g103680.3.1	5203.5	3316.8	7090.3	2.138	1.1	0.08	13.32	1.75465e-40	3.95849e-36	0	0	3237.2	3162.4	3511.4	3356.2	6964	6884.1	7627.3	6885.7
mRNA:Solyc04g056370.3.1	183.5	47.6	319.4	6.678	2.7	0.21	13.31	2.16269e-40	4.87881e-36	0	0	46.9	57	41.3	45.2	377.5	280.5	309.4	310.1
mRNA:Solyc11g008870.2.1	7158.4	10575.8	3740.8	0.354	-1.5	0.11	-13.3	2.27188e-40	5.1249e-36	0	0	9244	10355.9	11245.6	11457.8	4040	3734.4	3371.5	3817.5
mRNA:Solyc03g078370.1.1	504.9	146.5	863.3	5.883	2.6	0.19	13.3	2.27837e-40	5.13932e-36	0	0	147	160.7	138.5	139.8	900.9	663.2	1096.5	792.6
mRNA:Solyc09g010300.3.1	576.6	887.1	266	0.3	-1.7	0.13	-13.29	2.63197e-40	5.93667e-36	0	0	983.9	755.6	915.2	893.8	275.2	280.5	247.5	261
mRNA:Solyc01g103920.3.1	3980.8	103	7858.6	76.027	6.2	0.47	13.28	3.06091e-40	6.90388e-36	0	0	201.3	97.4	86.6	26.8	4463.8	11926.6	6289.9	8754
mRNA:Solyc08g016801.1.1	922.8	261.2	1584.4	6.058	2.6	0.2	13.28	3.10599e-40	7.00525e-36	0	0	210.8	337.9	271.7	224.5	1712.8	1260	1800	1564.9
mRNA:Solyc02g093980.3.1	1937.3	3305.9	568.6	0.172	-2.5	0.19	-13.27	3.2768e-40	7.39018e-36	0	0	2649.4	3561.5	3183.7	3829.2	635.6	694.4	433.1	511.4
mRNA:Solyc12g056780.2.1	772.7	355	1190.4	3.351	1.7	0.13	13.27	3.38983e-40	7.64474e-36	0	0	342.9	378.3	330.4	368.5	1098.3	1225.7	1369.7	1068
mRNA:Solyc05g007020.4.1	4029.7	6831.1	1228.2	0.18	-2.5	0.19	-13.26	4.11601e-40	9.282e-36	0	0	7114.3	6546.7	6828.4	6835.2	956.4	1658	1004.2	1294.3
mRNA:Solyc02g020940.3.1	33889.7	60139.2	7640.2	0.127	-3	0.22	-13.26	4.14059e-40	9.33702e-36	0	0	47312.7	54740.9	70664.2	67839.2	7538.9	9770.1	4985.9	8265.8
mRNA:Solyc02g079270.4.1	852.3	1273.3	431.3	0.339	-1.6	0.12	-13.25	4.28361e-40	9.6591e-36	0	0	1165	1233.5	1284.1	1410.5	417.8	484	410.3	413.1
mRNA:Solyc01g104710.3.1	2223.3	4041.4	405.1	0.1	-3.3	0.25	-13.25	4.51302e-40	1.0176e-35	0	0	4049.7	3287.9	4110.9	4717.3	250.2	580.9	348.4	441.1
mRNA:Solyc03g111690.4.1	3317.6	6389.1	246.2	0.039	-4.7	0.35	-13.25	4.7197e-40	1.06415e-35	0	0	3970.9	3535.6	7731.5	10318.4	277.2	320.2	157.1	230.2
mRNA:Solyc11g042710.3.1	191.3	23.2	359.4	15.3	3.9	0.3	13.24	4.87778e-40	1.09974e-35	0	0	36.2	19.7	21.3	15.5	347.8	284.3	463.6	341.9
mRNA:Solyc10g078320.2.1	569	119.7	1018.4	8.497	3.1	0.23	13.24	5.46787e-40	1.23273e-35	0	0	82	174.1	103.9	118.6	1172.9	1063.4	925.2	912
mRNA:Solyc05g013010.3.1	156.2	301.3	11	0.037	-4.8	0.36	-13.23	5.55454e-40	1.25222e-35	0	0	260.9	384.6	175.8	384	8.6	14.5	11.4	9.6
mRNA:Solyc03g097960.1.1	271.9	40.9	503	12.118	3.6	0.27	13.21	7.86685e-40	1.77342e-35	0	0	59.6	44.6	42.6	16.9	481.8	519.9	511.2	498.9
mRNA:Solyc01g010000.3.1	980.9	1535.5	426.3	0.277	-1.8	0.14	-13.21	7.87128e-40	1.77434e-35	0	0	1529.1	1306	1693.1	1613.8	376.9	430.7	492.1	405.4
mRNA:Solyc12g009200.2.1	4087.7	7401.6	773.8	0.105	-3.3	0.25	-13.21	7.94965e-40	1.79193e-35	0	0	5416.9	5740.3	8654.7	9794.6	784.1	1030.6	614.9	665.5
mRNA:Solyc07g065410.1.1	476.4	35.2	917.6	25.861	4.7	0.36	13.21	8.04117e-40	1.81248e-35	0	0	30.9	53.9	30.6	25.4	531.3	875.1	1472.5	791.6
mRNA:Solyc01g094010.3.1	1538.4	2615.8	461	0.176	-2.5	0.19	-13.18	1.07504e-39	2.42303e-35	0	0	2895.4	2428.6	2593.6	2545.7	438.9	595.3	321.7	488.3
mRNA:Solyc09g059240.3.1	2756.4	4603	909.7	0.198	-2.3	0.18	-13.18	1.08648e-39	2.44872e-35	0	0	4386.2	3643.4	4846.2	5536.2	792.7	793.5	1107	945.7
mRNA:Solyc07g032786.1.1	4254.1	6809.9	1698.2	0.249	-2	0.15	-13.18	1.10512e-39	2.49061e-35	0	0	5576.7	6650.3	7852.8	7159.9	1836.2	1872.2	1407.8	1676.7
mRNA:Solyc12g087950.1.1	423.7	671.8	175.6	0.261	-1.9	0.15	-13.17	1.30141e-39	2.93285e-35	0	0	657	699.7	724.7	605.7	159.1	198.2	151.3	193.6
mRNA:Solyc07g056510.3.1	1086.1	69	2103.2	30.496	4.9	0.37	13.17	1.30992e-39	2.95191e-35	0	0	96.9	40.4	66.6	72	1246.1	1378.2	3659	2129.3
mRNA:Solyc04g007290.4.1	406.7	799.3	14.2	0.018	-5.8	0.44	-13.16	1.47386e-39	3.32119e-35	0	0	734.8	617.8	716.7	1128.1	4	29.7	11.4	11.6
mRNA:Solyc03g119590.1.1	3513.6	146.9	6880.4	46.756	5.5	0.42	13.16	1.55248e-39	3.4982e-35	0	0	116.1	233.2	193.2	45.2	6290.8	4799.3	10837	5594.3
mRNA:Solyc06g074800.1.1	240.8	433.8	47.8	0.11	-3.2	0.24	-13.15	1.68877e-39	3.80513e-35	0	0	463.2	345.2	394.3	532.3	50.2	48	31.4	61.6
mRNA:Solyc10g051110.1.1	14613.6	26492.9	2734.3	0.103	-3.3	0.25	-13.13	2.08747e-39	4.70328e-35	0	0	23867.7	22773.5	27834.3	31496	2666.5	4052.3	1705.7	2512.6
mRNA:Solyc01g091270.3.1	604.5	290.2	918.9	3.161	1.7	0.13	13.1	3.39758e-39	7.65474e-35	0	0	303.5	311	235.8	310.6	884.4	927.7	914.7	948.6
mRNA:Solyc07g062080.4.1	1533.8	2289.3	778.3	0.34	-1.6	0.12	-13.09	3.68631e-39	8.30489e-35	0	0	2432.1	2101	2424.4	2199.8	696.3	791.2	739.6	886
mRNA:Solyc04g009030.3.1	192389	334331	50446.9	0.151	-2.7	0.21	-13.08	4.18247e-39	9.42226e-35	0	0	256496	307688	376646	396495	50380.8	62824.8	35804.4	52777.4
mRNA:Solyc10g085310.1.1	430.9	722.9	139	0.193	-2.4	0.18	-13.07	4.8526e-39	1.09315e-34	0	0	597.4	683.1	919.2	691.8	154.4	140.3	141.8	119.4
mRNA:Solyc07g042315.1.1	3055.4	5248.4	862.5	0.164	-2.6	0.2	-13.06	5.44229e-39	1.22593e-34	0	0	4854.7	4755.6	5722.7	5660.4	781.5	1147.2	607.3	913.9
mRNA:Solyc01g099020.3.1	7975.9	12379.4	3572.4	0.289	-1.8	0.14	-13.06	5.70074e-39	1.28409e-34	0	0	10427.1	11868.2	13519.5	13702.8	3331.2	3345.6	4169.2	3443.8
mRNA:Solyc06g074400.4.1	675.4	375.2	975.6	2.599	1.4	0.11	13.05	6.18976e-39	1.39418e-34	0	0	381.2	388.7	358.3	372.8	1064	922.4	950	965.9
mRNA:Solyc02g080440.3.1	3704	5414.3	1993.8	0.368	-1.4	0.11	-13.05	6.22249e-39	1.40149e-34	0	0	5214.6	4991.9	6106.4	5344.2	1870.5	2122.9	1852.3	2129.3
mRNA:Solyc01g109410.4.1	4906.6	2755.2	7058	2.561	1.4	0.1	13.05	6.38636e-39	1.43834e-34	0	0	2756.9	2939.6	2757.5	2566.9	7492.7	6281.2	7630.2	6827.9
mRNA:Solyc02g089080.2.1	2142.9	3992.9	292.8	0.073	-3.8	0.29	-13.05	6.69957e-39	1.50881e-34	0	0	3606.7	4234.2	4341.3	3789.6	248.2	305.7	151.3	466.1
mRNA:Solyc03g112050.4.1	4842.2	6856.6	2827.8	0.412	-1.3	0.1	-13.04	6.84632e-39	1.54179e-34	0	0	7269.8	7013.1	6764.4	6379.1	2931.9	2533.8	2806.1	3039.4
mRNA:Solyc00g500203.1.1	252.2	467	37.4	0.081	-3.6	0.28	-13.04	6.87611e-39	1.54843e-34	0	0	361	472.7	646.1	388.3	46.9	45	25.7	31.8
mRNA:Solyc10g051377.1.1	952.5	1509.3	395.8	0.263	-1.9	0.15	-13.03	8.2055e-39	1.84771e-34	0	0	1478	1608.7	1446.7	1503.7	444.9	426.1	299.8	412.2
mRNA:Solyc04g079740.3.1	393.9	167.5	620.2	3.689	1.9	0.14	13.02	8.98572e-39	2.02332e-34	0	0	182.1	178.3	159.9	149.7	619.8	541.2	683.4	636.6
mRNA:Solyc07g043160.1.1	2172.4	3326.3	1018.6	0.306	-1.7	0.13	-13.02	9.77461e-39	2.20085e-34	0	0	3452.3	3181.1	3554.1	3117.6	984.8	1199.8	856.7	1033.3
mRNA:Solyc10g006970.3.1	13453.6	24674.1	2233.1	0.091	-3.5	0.27	-13.02	1.00463e-38	2.26192e-34	0	0	23174.5	24144.8	24040.5	27336.5	1961	3165	1183.2	2623.3
mRNA:Solyc10g007500.4.1	3003.2	4500.2	1506.2	0.335	-1.6	0.12	-13.01	1.03234e-38	2.32422e-34	0	0	4396.8	4391.8	4534.5	4677.7	1527.3	1776.9	1299.3	1421.4
mRNA:Solyc02g078160.3.1	257.7	44.9	470.6	10.576	3.4	0.26	13.01	1.1168e-38	2.51426e-34	0	0	34.1	40.4	38.6	66.4	417.8	370.5	583.5	510.4
mRNA:Solyc06g050900.3.1	631.4	1141	121.8	0.107	-3.2	0.25	-13	1.26608e-38	2.85019e-34	0	0	1008.4	1046.9	1346.8	1162	117.5	131.9	69.5	168.5
mRNA:Solyc03g097020.4.1	969.4	299.4	1639.3	5.469	2.5	0.19	13	1.26695e-38	2.85203e-34	0	0	263	375.2	298.4	261.2	2056	1367.5	1493.5	1640.1
mRNA:Solyc05g051660.1.1	1354.6	2325.8	383.4	0.165	-2.6	0.2	-12.99	1.44802e-38	3.2595e-34	0	0	2087.1	2099	2281.9	2835.2	260.1	434.5	398.8	440.1
mRNA:Solyc04g007010.3.1	221.7	417	26.4	0.064	-4	0.31	-12.99	1.46017e-38	3.2867e-34	0	0	379.1	470.6	294.4	523.8	20.5	40.4	27.6	17.3
mRNA:Solyc08g082570.4.1	2750.6	4257.5	1243.7	0.292	-1.8	0.14	-12.96	1.93558e-38	4.35661e-34	0	0	3720.6	4467.4	4775.6	4066.4	1163.6	1346.9	1072.8	1391.6
mRNA:Solyc06g072710.3.1	6133.7	10870.7	1396.7	0.129	-3	0.23	-12.96	2.14689e-38	4.832e-34	0	0	9237.6	10514.5	12291.3	11439.5	1348.4	1859.2	853.8	1525.5
mRNA:Solyc03g120260.4.1	2329.9	294.4	4365.5	14.835	3.9	0.3	12.96	2.18363e-38	4.91449e-34	0	0	293.9	251.9	345	286.6	2230.2	4117.8	6935.3	4178.6
mRNA:Solyc09g098770.2.1	146	265.3	26.6	0.099	-3.3	0.26	-12.95	2.21769e-38	4.9909e-34	0	0	277.9	264.3	290.4	228.7	15.8	35.1	29.5	26
mRNA:Solyc02g090890.4.1	41430.9	73480.1	9381.7	0.128	-3	0.23	-12.95	2.29471e-38	5.16402e-34	0	0	67345.9	76198	79374.8	71001.9	9551.3	12924.4	5610.3	9440.7
mRNA:Solyc01g010640.3.1	3984.3	6849.6	1118.9	0.163	-2.6	0.2	-12.93	2.97431e-38	6.6931e-34	0	0	5869.5	5709.2	7859.4	7960.5	1222.4	1343.1	790	1120
mRNA:Solyc04g058150.3.1	14351.7	24787.1	3916.2	0.158	-2.7	0.21	-12.93	3.04365e-38	6.84881e-34	0	0	22604.8	26270.7	23217.3	27055.5	2906.1	4593.5	3055.5	5109.9
mRNA:Solyc01g109040.4.1	15152.7	25961.7	4343.7	0.167	-2.6	0.2	-12.93	3.09136e-38	6.95588e-34	0	0	19042.9	24168.6	29951	30684.2	4537.1	5170.5	3320.1	4347.2
mRNA:Solyc12g005530.1.1	141.8	6.7	276.8	40.701	5.3	0.41	12.92	3.69869e-38	8.32206e-34	0	0	4.3	11.4	1.3	9.9	289.1	231	359.8	227.3
mRNA:Solyc03g114890.4.1	1399.4	165.9	2632.9	15.871	4	0.31	12.91	4.08989e-38	9.20183e-34	0	0	203.4	115.1	198.5	146.8	3184	1289	2769.9	3288.8
mRNA:Solyc08g068590.4.1	2763.9	4417.4	1110.5	0.251	-2	0.15	-12.9	4.74279e-38	1.06703e-33	0	0	3837.8	4102.6	5046	4683.4	1042.2	1304.3	917.6	1177.8
mRNA:Solyc04g081570.3.1	45937.1	12732.5	79141.8	6.216	2.6	0.2	12.89	5.09364e-38	1.14592e-33	0	0	12441.8	13607.5	12520.5	12360.1	86326.1	51077.3	103366	75797.9
mRNA:Solyc01g112260.4.1	864	1515.7	212.3	0.14	-2.8	0.22	-12.89	5.32308e-38	1.19748e-33	0	0	1291.7	1328.8	1345.4	2096.7	264	188.3	225.6	171.4
mRNA:Solyc00g500332.1.1	255.1	473.4	36.8	0.079	-3.7	0.28	-12.89	5.42207e-38	1.21969e-33	0	0	374.8	470.6	654.1	393.9	46.9	45.7	23.8	30.8
mRNA:Solyc04g082670.4.1	3562.5	2050.3	5074.7	2.475	1.3	0.1	12.87	6.85438e-38	1.54182e-33	0	0	1976.4	2049.2	2159.3	2016.2	5340.3	4551.6	5564.6	4842.2
mRNA:Solyc01g060180.4.1	7921	12148.6	3693.3	0.304	-1.7	0.13	-12.87	7.01501e-38	1.57789e-33	0	0	10918	11161.3	14033.7	12481.5	4025.5	3231.3	4036.9	3479.5
mRNA:Solyc02g090100.1.1	4788.4	7292.3	2284.7	0.313	-1.7	0.13	-12.86	7.36465e-38	1.65646e-33	0	0	6333.8	7076.4	7816.8	7942.1	2652.7	2217.5	2034.1	2234.3
mRNA:Solyc02g083810.4.1	106868	185428	28307.8	0.153	-2.7	0.21	-12.86	7.43321e-38	1.6718e-33	0	0	154658	180100	211706	195249	27114.7	36933.2	18804.1	30379.1
mRNA:Solyc10g085630.3.1	510	174	846	4.864	2.3	0.18	12.86	7.47183e-38	1.68041e-33	0	0	185.3	161.7	159.9	189.2	932	714.3	1018.5	719.4
mRNA:Solyc08g067260.5.1	2450.5	4044.1	856.9	0.212	-2.2	0.17	-12.86	7.76873e-38	1.74711e-33	0	0	4423.4	3303.4	3827.1	4622.7	1046.8	897.2	789.1	694.4
mRNA:Solyc02g079990.3.1	288.7	47.8	529.5	11.023	3.5	0.27	12.86	8.06179e-38	1.81294e-33	0	0	50	52.9	58.6	29.7	458.7	464.2	742.5	452.6
mRNA:Solyc12g040790.2.1	6855.5	13653.8	57.2	0.004	-7.9	0.61	-12.85	8.53429e-38	1.91907e-33	0	0	9162	13164.9	15054.1	17234.1	40.3	88.4	10.5	89.6
mRNA:Solyc09g065910.3.1	15785.8	27724.9	3846.7	0.139	-2.8	0.22	-12.85	8.53452e-38	1.91907e-33	0	0	23566.4	25034.1	28501.7	33797.5	3375.4	5307.7	2696.6	4007.2
mRNA:Solyc03g122120.4.1	1960.9	661.7	3260.2	4.923	2.3	0.18	12.82	1.19704e-37	2.69154e-33	0	0	732.6	699.7	582.1	632.5	3425.6	2492.7	4126.3	2996
mRNA:Solyc10g017850.3.1	4871.7	7484.7	2258.7	0.302	-1.7	0.13	-12.82	1.22791e-37	2.76084e-33	0	0	7307.1	7055.6	8204.4	7371.7	2092.3	2592.5	1878	2472.1
mRNA:Solyc03g116160.1.1	710.2	1223.9	196.6	0.161	-2.6	0.21	-12.82	1.34083e-37	3.01459e-33	0	0	1240.6	1026.2	1156.3	1472.6	194	256.9	141.8	193.6
mRNA:Solyc05g050230.4.1	8382.3	12252.8	4511.8	0.368	-1.4	0.11	-12.81	1.48472e-37	3.33794e-33	0	0	12064.8	11416.3	12116.8	13413.4	4146.3	4312.2	5212.4	4376.1
mRNA:Solyc08g079840.3.1	1003.4	1616.7	390.1	0.242	-2	0.16	-12.81	1.48703e-37	3.343e-33	0	0	1643.1	1727.9	1823.7	1272.2	419.8	433	331.2	376.5
mRNA:Solyc12g089230.2.1	109.7	194.3	25.1	0.129	-3	0.23	-12.79	1.76276e-37	3.96268e-33	0	0	208.7	165.8	207.8	194.8	22.4	29	20	28.9
mRNA:Solyc10g047300.2.1	894.6	291.3	1497.9	5.134	2.4	0.18	12.78	2.21558e-37	4.9804e-33	0	0	318.4	335.8	215.8	295.1	1728.6	1313.4	1658.2	1291.4
mRNA:Solyc03g019840.4.1	245.3	60.1	430.4	7.101	2.8	0.22	12.76	2.5757e-37	5.78966e-33	0	0	63.9	78.8	44	53.7	445.5	346.8	483.5	445.9
mRNA:Solyc04g040190.1.1	5976.1	9174.1	2778.1	0.303	-1.7	0.14	-12.74	3.55874e-37	7.99898e-33	0	0	8192	9228.2	10449	8827.4	2593.9	3110.9	2379.7	3027.8
mRNA:Solyc02g087770.3.1	1266.8	478.9	2054.7	4.29	2.1	0.17	12.71	5.27984e-37	1.1867e-32	0	0	467.5	508.9	419.6	519.6	1799.2	2634.4	1866.6	1918.4
mRNA:Solyc05g052590.1.1	870.6	1301	440.2	0.339	-1.6	0.12	-12.71	5.44566e-37	1.22391e-32	0	0	1183.1	1422.1	1424	1174.7	471.9	444.4	412.2	432.4
mRNA:Solyc01g096730.2.1	432	133.5	730.5	5.445	2.4	0.19	12.71	5.49687e-37	1.23537e-32	0	0	176.8	134.7	103.9	118.6	649.5	784.4	807.2	680.9
mRNA:Solyc01g111750.4.1	5694.9	8061.8	3328	0.413	-1.3	0.1	-12.7	5.64058e-37	1.26761e-32	0	0	8032.2	7841.3	7970	8403.8	3337.1	3620.1	2888	3466.9
mRNA:Solyc11g011970.2.1	1275.3	2043	507.6	0.249	-2	0.16	-12.7	5.93415e-37	1.33352e-32	0	0	1768.7	2128	2452.4	1822.8	524.7	538.9	417.9	548.9
mRNA:Solyc08g068230.5.1	3478.5	5599	1357.9	0.243	-2	0.16	-12.7	6.18351e-37	1.3895e-32	0	0	5288.1	4353.4	6091.7	6662.9	1301.6	1558.1	1259.3	1312.6
mRNA:Solyc09g007700.3.1	4256.7	6155.7	2357.7	0.383	-1.4	0.11	-12.66	9.71776e-37	2.18358e-32	0	0	5652.3	5850.1	6657.9	6462.4	2557	2177.8	2194.1	2502
mRNA:Solyc01g087070.4.1	339.6	79.3	599.9	7.53	2.9	0.23	12.66	9.77579e-37	2.19652e-32	0	0	82	91.2	95.9	48	602.6	484	706.3	606.7
mRNA:Solyc01g008530.3.1	418.9	702.3	135.4	0.193	-2.4	0.19	-12.66	9.81979e-37	2.20631e-32	0	0	587.8	570.1	811.3	840.1	127.4	125	141.8	147.3
mRNA:Solyc10g079200.2.1	9157.6	15670.8	2644.4	0.169	-2.6	0.2	-12.63	1.51527e-36	3.40435e-32	0	0	11055.4	13697.7	17462.6	20467.4	2971.5	2406.5	2379.7	2819.8
mRNA:Solyc07g052290.1.1	2740.8	4076	1405.7	0.345	-1.5	0.12	-12.61	1.91092e-36	4.29307e-32	0	0	3776	4153.4	4491.9	3882.8	1306.2	1625.2	1270.7	1420.5
mRNA:Solyc12g005520.1.1	120.2	7.7	232.8	30.217	4.9	0.39	12.58	2.79103e-36	6.27006e-32	0	0	9.6	7.3	6.7	7.1	281.2	159.3	284.6	206.1
mRNA:Solyc04g077920.3.1	3225.8	4944.7	1506.9	0.305	-1.7	0.14	-12.55	3.95507e-36	8.88466e-32	0	0	4115.7	4461.2	5754.7	5447.2	1524.7	1511.6	1549.6	1441.7
mRNA:Solyc08g075500.4.1	337.4	512.1	162.6	0.318	-1.7	0.13	-12.54	4.61495e-36	1.03666e-31	0	0	516.5	469.5	555.5	506.9	178.2	160.1	147.5	164.7
mRNA:Solyc04g081580.4.1	2120.1	788.2	3452	4.376	2.1	0.17	12.54	4.67863e-36	1.05091e-31	0	0	891.3	883.1	676.7	701.7	4098.1	2743.4	3612.3	3354.3
mRNA:Solyc08g067360.3.1	233	20.1	445.9	22.51	4.5	0.36	12.53	5.33418e-36	1.19811e-31	0	0	10.6	16.6	32	21.2	273.9	414.7	580.6	514.3
mRNA:Solyc01g094460.3.1	1137.2	1989.3	285.1	0.143	-2.8	0.22	-12.52	5.61835e-36	1.26188e-31	0	0	1925.3	1567.2	2024.8	2439.8	271.3	388	200.8	280.2
mRNA:Solyc02g069680.3.1	238.8	72	405.5	5.685	2.5	0.2	12.51	6.97575e-36	1.56668e-31	0	0	69.2	48.7	81.3	89	423.7	416.2	409.3	372.7
mRNA:Solyc06g011370.4.1	1411.4	447.3	2375.4	5.304	2.4	0.19	12.5	7.02883e-36	1.57853e-31	0	0	544.1	483	409	353	2424.3	2893.6	1847.6	2336.3
mRNA:Solyc02g091650.4.1	617.7	151.1	1084.3	7.184	2.8	0.23	12.5	7.15632e-36	1.60709e-31	0	0	150.1	132.7	173.2	148.3	1075.9	733.3	1465.9	1062.2
mRNA:Solyc01g100730.3.1	331.5	111.6	551.3	4.934	2.3	0.18	12.49	8.92402e-36	2.00398e-31	0	0	127.8	102.6	118.6	97.4	617.8	474.9	633.9	478.6
mRNA:Solyc08g048250.4.1	807.3	1163.7	451	0.387	-1.4	0.11	-12.48	9.3908e-36	2.10871e-31	0	0	1195.8	1126.7	1232.2	1099.9	428.4	436.8	509.2	429.5
mRNA:Solyc01g097340.3.1	5504.4	9796	1212.8	0.124	-3	0.24	-12.48	9.62048e-36	2.16018e-31	0	0	7677.6	10207.7	12918.8	8379.8	1104.2	1105.3	906.2	1735.4
mRNA:Solyc06g073290.1.1	6469.2	11214.8	1723.6	0.154	-2.7	0.22	-12.48	9.74329e-36	2.18766e-31	0	0	9368.6	9373.3	13066.6	13050.5	1745.8	2267	1216.5	1665.1
mRNA:Solyc04g010190.1.1	4702.1	7626.4	1777.8	0.233	-2.1	0.17	-12.48	1.01037e-35	2.26849e-31	0	0	6930.1	7043.2	8084.5	8447.6	1856.7	2010.9	1285	1958.8
mRNA:Solyc10g076480.2.1	821.5	174.6	1468.3	8.414	3.1	0.25	12.47	1.03053e-35	2.31363e-31	0	0	182.1	155.5	150.5	210.4	1531.3	869.8	1776.2	1695.9
mRNA:Solyc05g050110.3.1	4391.6	7325.6	1457.6	0.199	-2.3	0.19	-12.47	1.11046e-35	2.49298e-31	0	0	7243.2	7251.5	8071.2	6736.3	1304.9	1894.3	1057.5	1573.6
mRNA:Solyc09g082690.3.1	4799.8	1196.1	8403.5	7.025	2.8	0.23	12.47	1.14113e-35	2.56172e-31	0	0	977.5	1446	1290.8	1070.2	7316.4	9979.8	10588.6	5729.1
mRNA:Solyc02g081690.1.1	279.3	70.8	487.8	6.889	2.8	0.22	12.45	1.32926e-35	2.98392e-31	0	0	67.1	68.4	75.9	72	405.9	451.3	669.2	424.7
mRNA:Solyc07g055160.4.1	339.4	534.8	144	0.269	-1.9	0.15	-12.45	1.44817e-35	3.2507e-31	0	0	481.3	489.2	571.5	597.2	151.8	122.7	149.4	152.2
mRNA:Solyc06g071460.3.1	435.9	170.9	700.9	4.095	2	0.16	12.43	1.73172e-35	3.88702e-31	0	0	159.7	191.8	185.2	146.8	755.7	571.7	745.3	730.9
mRNA:Solyc04g080430.3.1	4492.9	7325.6	1660.2	0.227	-2.1	0.17	-12.43	1.82988e-35	4.10716e-31	0	0	6705.4	6835.9	7641	8120	1685.1	2017	1202.2	1736.4
mRNA:Solyc02g079130.3.1	739.2	339.6	1138.9	3.348	1.7	0.14	12.43	1.88571e-35	4.23228e-31	0	0	356.7	369	354.3	278.2	1205.9	1047.4	1253.6	1048.7
mRNA:Solyc01g099160.5.1	3009.4	1150.3	4868.5	4.235	2.1	0.17	12.41	2.1951e-35	4.92646e-31	0	0	937.1	1091.5	1226.9	1345.6	3961.5	5695.7	5211.5	4605.3
mRNA:Solyc03g114250.4.1	2145.2	3519.4	771.1	0.219	-2.2	0.18	-12.41	2.22815e-35	5.00041e-31	0	0	3421.4	3362.5	3680.6	3613.1	715.5	1020.7	581.6	766.6
mRNA:Solyc02g071710.3.1	422.2	816.2	28.1	0.035	-4.8	0.39	-12.41	2.43523e-35	5.46489e-31	0	0	824.2	952.6	471.6	1016.6	54.8	21.3	17.1	19.3
mRNA:Solyc11g008280.3.1	7155.6	4600.1	9711.1	2.111	1.1	0.09	12.41	2.44322e-35	5.48258e-31	0	0	4294.6	4765.9	4547.8	4792.1	10051.6	8904.2	10101.2	9787.4
mRNA:Solyc06g011400.2.1	2763.4	944	4582.8	4.851	2.3	0.18	12.4	2.68257e-35	6.01943e-31	0	0	1090.4	1063.5	779.3	842.9	4501.4	5765.9	3680.9	4382.8
mRNA:Solyc06g083230.3.1	1562.7	2360.1	765.4	0.325	-1.6	0.13	-12.39	2.89038e-35	6.48543e-31	0	0	2055.2	2209.9	2536.3	2638.9	730	870.5	716.8	744.4
mRNA:Solyc12g009070.1.1	4103.7	7281.8	925.6	0.127	-3	0.24	-12.38	3.25282e-35	7.29835e-31	0	0	5833.3	5637.7	8412.2	9243.9	803.9	1292.8	718.7	887
mRNA:Solyc06g073320.3.1	151818	222650	80985.7	0.364	-1.5	0.12	-12.38	3.46157e-35	7.76639e-31	0	0	215023	216206	241617	217754	73860.8	92512.5	71709.8	85859.8
mRNA:Solyc09g091580.3.1	19590.9	31899.7	7282.1	0.228	-2.1	0.17	-12.37	3.81647e-35	8.56225e-31	0	0	25740.8	30161.8	38621.7	33074.6	8482.7	7104.4	5807.3	7734.2
mRNA:Solyc11g044250.3.1	6585.8	11209.4	1962.2	0.175	-2.5	0.2	-12.37	3.97201e-35	8.9108e-31	0	0	8532.7	12180.2	13305.1	10819.7	2072.5	2384.4	1397.3	1994.5
mRNA:Solyc12g010230.2.1	1052.4	1726.4	378.4	0.219	-2.2	0.18	-12.36	4.07661e-35	9.14506e-31	0	0	1426.9	1833.6	2056.8	1588.4	341.9	458.1	316	397.7
mRNA:Solyc11g010760.1.1	621.9	1148.5	95.2	0.083	-3.6	0.29	-12.36	4.25929e-35	9.55443e-31	0	0	838	1139.1	1142.9	1474.1	80.5	150.9	60	89.6
mRNA:Solyc02g083750.1.1	1345.5	798.4	1892.7	2.369	1.2	0.1	12.36	4.28905e-35	9.62076e-31	0	0	881.7	772.2	792.6	746.9	1959.6	1748.7	1923.7	1938.6
mRNA:Solyc06g060310.3.1	4694.1	8452.4	935.8	0.111	-3.2	0.26	-12.35	4.64234e-35	1.04128e-30	0	0	6541.4	6839	9757.7	10671.4	998.6	1292.8	610.1	841.7
mRNA:Solyc10g074560.2.1	400.4	137.2	663.6	4.82	2.3	0.18	12.35	4.71384e-35	1.05727e-30	0	0	167.2	147.2	121.2	113	797.3	620.5	640.6	596.1
mRNA:Solyc04g076530.3.1	1127.2	1627.8	626.6	0.385	-1.4	0.11	-12.35	5.05467e-35	1.13366e-30	0	0	1800.7	1544.4	1621.2	1544.7	560.4	647.2	674.9	624
mRNA:Solyc12g056830.1.1	33699.8	57106.9	10292.6	0.18	-2.5	0.2	-12.33	5.89779e-35	1.3227e-30	0	0	49718.3	50545.1	62479.7	65684.6	9748	13617.4	7415	10390.2
mRNA:Solyc12g042380.2.1	11860.2	5577	18143.5	3.253	1.7	0.14	12.33	6.40925e-35	1.43734e-30	0	0	6265.6	6026.4	5497.6	4518.2	16458.5	18178.8	20374.7	17562
mRNA:Solyc09g065850.4.1	731.6	1199.2	264.1	0.22	-2.2	0.18	-12.33	6.55595e-35	1.47017e-30	0	0	1143.7	992	1162.9	1498.1	225.1	308	278.9	244.6
mRNA:Solyc09g064720.3.1	2430.8	3346.2	1515.5	0.453	-1.1	0.09	-12.33	6.56738e-35	1.47267e-30	0	0	3456.5	3293	3174.4	3460.7	1467.2	1475	1681	1438.8
mRNA:Solyc09g031940.1.1	503.6	180.1	827.1	4.578	2.2	0.18	12.32	6.71481e-35	1.50566e-30	0	0	213	191.8	150.5	165.2	910.2	670	931.9	796.4
mRNA:Solyc02g062700.3.1	783.6	352	1215.2	3.451	1.8	0.15	12.32	7.22207e-35	1.61933e-30	0	0	340.8	381.4	386.3	299.3	1411.1	1104.5	1227	1118.1
mRNA:Solyc11g006710.2.1	311.6	598.3	25	0.042	-4.6	0.37	-12.31	8.05759e-35	1.80659e-30	0	0	533.5	341	524.8	994	17.2	36.6	19	27
mRNA:Solyc11g007710.2.1	165.3	48.2	282.5	5.899	2.6	0.21	12.31	8.25001e-35	1.84965e-30	0	0	37.3	50.8	44	60.7	285.1	273.7	317.9	253.3
mRNA:Solyc02g094120.3.1	11758.8	15281.2	8236.5	0.539	-0.9	0.07	-12.3	8.75412e-35	1.96259e-30	0	0	15734.4	15418.3	14473.3	15498.8	7957.3	8374.4	8631.5	7982.6
mRNA:Solyc01g080840.3.1	13362.2	21558	5166.4	0.24	-2.1	0.17	-12.3	8.83102e-35	1.97974e-30	0	0	19504	21909	23491.7	21327.3	4937.7	6278.1	3818.9	5630.9
mRNA:Solyc06g082150.4.1	3112.9	4626.1	1599.5	0.346	-1.5	0.12	-12.29	9.75677e-35	2.18718e-30	0	0	4035.8	4428	5409.7	4631.1	1571.5	1619.8	1735.3	1471.5
mRNA:Solyc02g065590.3.1	570.9	845.2	296.5	0.352	-1.5	0.12	-12.29	1.06912e-34	2.39654e-30	0	0	840.2	784.6	855.2	900.8	334.6	284.3	264.6	302.4
mRNA:Solyc12g007010.2.1	10259	17355.2	3162.8	0.182	-2.5	0.2	-12.29	1.07456e-34	2.40863e-30	0	0	16287	16181.2	18668.1	18284.5	2776.1	4327.5	2261.6	3285.9
mRNA:Solyc04g076820.1.1	2551.5	3943.4	1159.6	0.294	-1.8	0.14	-12.28	1.12308e-34	2.51727e-30	0	0	4803.6	3482.7	3843.1	3644.2	997.3	1212	1220.3	1208.6
mRNA:Solyc01g080930.4.1	1531.5	2129.1	934	0.439	-1.2	0.1	-12.28	1.21162e-34	2.71561e-30	0	0	2136.1	2157	2308.5	1914.6	900.9	971.9	947.1	915.9
mRNA:Solyc01g100080.3.1	416.9	122.8	711	5.773	2.5	0.21	12.28	1.21241e-34	2.71725e-30	0	0	113.9	154.4	94.6	128.5	797.3	591.5	830	625
mRNA:Solyc02g079250.4.1	1142.7	1842.5	442.9	0.24	-2.1	0.17	-12.28	1.22387e-34	2.74282e-30	0	0	1603.7	1524.7	1928.9	2312.7	449.5	396.4	489.3	436.3
mRNA:Solyc01g102470.2.1	154.9	48.6	261.2	5.39	2.4	0.2	12.26	1.39685e-34	3.13033e-30	0	0	40.5	53.9	50.6	49.4	298.3	259.2	249.4	237.9
mRNA:Solyc12g044230.2.1	980	415.3	1544.6	3.718	1.9	0.15	12.26	1.43798e-34	3.22238e-30	0	0	359.9	478.9	435.6	386.9	1733.9	1294.3	1469.7	1680.5
mRNA:Solyc06g009020.2.1	23914.4	9698.9	38129.9	3.931	2	0.16	12.26	1.49667e-34	3.35374e-30	0	0	10331.3	11014.1	9450	8000	36476.6	30831.1	45412.6	39799.5
mRNA:Solyc07g053660.3.1	1360.5	680.5	2040.5	2.994	1.6	0.13	12.25	1.72548e-34	3.86627e-30	0	0	737.9	743.2	663.4	577.5	2071.8	1869.9	2275	1945.3
mRNA:Solyc10g047670.2.1	1439.5	811.9	2067.1	2.544	1.3	0.11	12.25	1.75124e-34	3.92383e-30	0	0	857.2	830.3	783.3	776.6	2020.4	2031.5	2341.6	1875
mRNA:Solyc05g053810.3.1	10497.4	16113.8	4881	0.303	-1.7	0.14	-12.24	1.81881e-34	4.07505e-30	0	0	13581.2	14227.3	17649.1	18997.6	5014.9	4458.6	5062	4988.5
mRNA:Solyc01g080720.4.1	309.8	104.8	514.9	4.881	2.3	0.19	12.24	1.91008e-34	4.27934e-30	0	0	107.6	131.6	105.2	74.8	555.7	477.9	482.6	543.2
mRNA:Solyc08g005980.3.1	975.9	1433.8	518	0.362	-1.5	0.12	-12.23	2.06668e-34	4.62998e-30	0	0	1472.7	1226.2	1472	1564.4	532	512.3	477.8	549.9
mRNA:Solyc01g093965.2.1	890.6	1350.4	430.6	0.319	-1.6	0.13	-12.21	2.78502e-34	6.23901e-30	0	0	1353.4	1180.6	1553.2	1314.5	466.6	455.8	422.6	377.5
mRNA:Solyc00g500050.1.1	251.1	466.3	36	0.078	-3.7	0.3	-12.19	3.34784e-34	7.4995e-30	0	0	355.7	476.8	628.8	403.8	46.2	48.8	22.8	26
mRNA:Solyc10g081660.2.1	2878.5	4251.8	1505.2	0.354	-1.5	0.12	-12.19	3.36152e-34	7.5298e-30	0	0	3927.2	4187.6	4690.3	4201.9	1722.7	1572.6	1386.9	1338.6
mRNA:Solyc02g080130.5.1	2997.1	1342.4	4651.7	3.463	1.8	0.15	12.18	3.76214e-34	8.42682e-30	0	0	1463.1	1535.1	1284.1	1087.2	4334.4	4576	5360.9	4335.6
mRNA:Solyc05g006820.4.1	307.1	527.2	87	0.165	-2.6	0.21	-12.18	3.98428e-34	8.92398e-30	0	0	444	463.3	590.1	611.4	83.2	96.8	61.9	105.9
mRNA:Solyc06g076580.1.1	263.5	1.6	525.5	299.348	8.2	0.68	12.18	4.02794e-34	9.02137e-30	0	0	0	6.2	0	0	523.4	389.5	762.4	426.6
mRNA:Solyc09g065780.3.1	292.4	562.4	22.4	0.04	-4.6	0.38	-12.18	4.11461e-34	9.21507e-30	0	0	446.2	331.7	583.5	888.1	22.4	36.6	14.3	16.4
mRNA:Solyc02g070990.1.1	6916.7	13758.6	74.6	0.005	-7.5	0.62	-12.17	4.72766e-34	1.05876e-29	0	0	7668	7096	12000.9	28269.7	79.2	102.1	23.8	93.4
mRNA:Solyc01g099010.3.1	358.4	643.1	73.8	0.114	-3.1	0.26	-12.16	5.20435e-34	1.16546e-29	0	0	613.4	577.3	600.8	780.8	45.5	74.7	108.5	66.4
mRNA:Solyc12g095880.2.1	1792.7	1161.6	2423.7	2.086	1.1	0.09	12.15	5.55384e-34	1.24367e-29	0	0	1211.8	1155.7	1150.9	1128.1	2461.3	2300.6	2606.2	2326.7
mRNA:Solyc09g010230.2.1	304.3	119.9	488.6	4.085	2	0.17	12.15	6.05268e-34	1.35532e-29	0	0	109.7	123.3	101.2	145.4	490.4	539.7	495.9	428.6
mRNA:Solyc06g084050.4.1	11337.8	20582.8	2092.9	0.102	-3.3	0.27	-12.13	7.24404e-34	1.62201e-29	0	0	15922.8	18084.2	23410.4	24913.6	2260.6	2822	1127	2162
mRNA:Solyc02g076950.2.1	235.3	391.3	79.3	0.204	-2.3	0.19	-12.12	7.92417e-34	1.77422e-29	0	0	322.7	382.5	397	463.1	83.8	89.9	63.8	79.9
mRNA:Solyc03g096900.5.1	4477.4	6947.8	2007	0.289	-1.8	0.15	-12.12	8.34335e-34	1.86799e-29	0	0	6660.7	5786.9	7347.9	7995.8	1852.7	2312	1762.9	2100.4
mRNA:Solyc08g008630.4.1	10649.7	17248.9	4050.5	0.235	-2.1	0.17	-12.12	8.68295e-34	1.94394e-29	0	0	16716.2	17084	17434.6	17760.7	3543.7	5063.8	3034.5	4560
mRNA:Solyc10g047120.2.1	723.4	301.8	1145	3.783	1.9	0.16	12.11	9.7214e-34	2.17633e-29	0	0	332.2	346.2	291.7	237.2	1291	1032.9	1180.3	1075.7
mRNA:Solyc11g007800.3.1	220.5	48.4	392.6	8.023	3	0.25	12.1	1.02381e-33	2.29191e-29	0	0	52.2	68.4	29.3	43.8	447.5	365.9	412.2	344.8
mRNA:Solyc11g008850.2.1	292.5	53.9	531.1	9.787	3.3	0.27	12.1	1.06179e-33	2.37681e-29	0	0	57.5	69.4	53.3	35.3	625.7	433	671.1	394.8
mRNA:Solyc06g059710.3.1	568.5	1067.9	69.2	0.065	-3.9	0.33	-12.1	1.09144e-33	2.44308e-29	0	0	1203.3	1213.8	579.5	1275	110.2	56.4	48.5	61.6
mRNA:Solyc09g090290.3.1	250.3	75.6	425.1	5.638	2.5	0.21	12.09	1.1515e-33	2.57741e-29	0	0	54.3	92.3	65.3	90.4	440.9	441.4	447.4	370.8
mRNA:Solyc09g014350.3.1	2380.6	4149.6	611.8	0.148	-2.8	0.23	-12.09	1.2454e-33	2.78744e-29	0	0	4322.3	3613.3	3999	4663.6	758.4	792	410.3	486.3
mRNA:Solyc06g064450.3.1	1332.5	1916.2	748.8	0.391	-1.4	0.11	-12.08	1.3013e-33	2.91244e-29	0	0	1899.7	1681.2	2039.5	2044.5	772.2	735.6	798.6	688.6
mRNA:Solyc10g083460.1.1	781.1	1220.5	341.6	0.28	-1.8	0.15	-12.08	1.35623e-33	3.03524e-29	0	0	1415.2	1030.3	1234.9	1201.6	287.8	382.7	339.8	356.3
mRNA:Solyc01g109880.3.1	2766.7	994.3	4539.1	4.562	2.2	0.18	12.08	1.39967e-33	3.13232e-29	0	0	947.7	1236.6	1088.3	704.6	4510.7	4041.6	4787.9	4816.2
mRNA:Solyc01g095430.3.1	34855.5	60525.1	9185.9	0.152	-2.7	0.23	-12.07	1.47469e-33	3.30007e-29	0	0	52078	53042.1	65053.3	71926.8	9443.7	12126.3	5835.9	9337.6
mRNA:Solyc01g098630.3.1	374.4	93	655.8	7.004	2.8	0.23	12.06	1.6255e-33	3.63738e-29	0	0	105.4	119.2	83.9	63.5	650.8	708.2	766.3	497.9
mRNA:Solyc11g011340.2.1	3723.9	1037.2	6410.6	6.177	2.6	0.22	12.06	1.65565e-33	3.70469e-29	0	0	1067	1219	1072.3	790.7	5195.1	5502.9	9047.5	5896.7
mRNA:Solyc02g081400.3.1	6968.8	2490.8	11446.7	4.595	2.2	0.18	12.06	1.65724e-33	3.70808e-29	0	0	2590.8	2684.6	2516.3	2171.6	12207.9	8914.1	14895.7	9769.1
mRNA:Solyc11g042640.2.1	11931.2	17649.5	6213	0.352	-1.5	0.12	-12.05	1.88139e-33	4.20942e-29	0	0	16047.4	17073.6	18401.7	19075.2	6123.8	6975.6	5213.4	6539
mRNA:Solyc11g042620.3.1	2500.3	3607.3	1393.4	0.386	-1.4	0.11	-12.05	2.04815e-33	4.58232e-29	0	0	3210.5	3351.1	4048.3	3819.3	1298.9	1404.9	1401.1	1468.6
mRNA:Solyc03g078490.5.1	2797	456.3	5137.6	11.259	3.5	0.29	12.04	2.2284e-33	4.98537e-29	0	0	490.9	365.9	564.8	403.8	3597.8	3585.8	8393.6	4973.1
mRNA:Solyc10g078530.2.1	2554.7	4087.4	1021.8	0.25	-2	0.17	-12.02	2.75706e-33	6.16782e-29	0	0	4065.6	3892.1	4084.2	4307.8	953.7	1246.3	755.8	1131.6
mRNA:Solyc04g074680.1.1	519.2	38.8	999.5	25.88	4.7	0.39	12.02	2.77254e-33	6.20217e-29	0	0	35.1	29	34.6	56.5	722.1	494	1735.3	1046.8
mRNA:Solyc06g060520.1.1	349.8	605	94.7	0.157	-2.7	0.22	-12.01	2.9685e-33	6.64025e-29	0	0	485.6	526.6	634.1	773.7	81.2	124.3	88.5	84.7
mRNA:Solyc03g115020.3.1	8555.8	14440.3	2671.2	0.185	-2.4	0.2	-12.01	3.00009e-33	6.71061e-29	0	0	15102.9	13714.3	13345	15599.1	2481.1	3429.5	1766.7	3007.6
mRNA:Solyc03g005810.4.1	227.4	409.2	45.6	0.112	-3.2	0.26	-12.01	3.1754e-33	7.10242e-29	0	0	335.4	318.2	442.3	540.8	40.3	57.2	52.4	32.7
mRNA:Solyc04g072160.3.1	1018.2	291.9	1744.6	5.96	2.6	0.21	12.01	3.3026e-33	7.38659e-29	0	0	303.5	414.6	227.8	221.7	1619.7	1964.4	1757.1	1637.2
mRNA:Solyc10g045490.2.1	246.8	59.5	434	7.325	2.9	0.24	12	3.46911e-33	7.75867e-29	0	0	62.8	47.7	61.3	66.4	528.7	516.1	346.5	344.8
mRNA:Solyc07g007040.4.1	2241.2	2951.8	1530.6	0.519	-0.9	0.08	-12	3.473e-33	7.76702e-29	0	0	2919.8	2854.6	2971.9	3061.1	1473.8	1613	1468.7	1566.9
mRNA:Solyc02g076810.4.1	1596.8	866.9	2326.8	2.681	1.4	0.12	12	3.6381e-33	8.13588e-29	0	0	964.8	947.4	739.3	816.1	2291	2321.9	2426.3	2268
mRNA:Solyc06g060300.1.1	219.4	45.5	393.4	8.665	3.1	0.26	11.99	3.94749e-33	8.82737e-29	0	0	42.6	44.6	48	46.6	318.1	301.9	550.2	403.5
mRNA:Solyc03g007370.3.1	5239.5	8072.7	2406.2	0.298	-1.7	0.15	-11.99	4.15214e-33	9.28459e-29	0	0	7129.2	6858.7	8645.4	9657.6	2338.5	2562	2165.5	2558.8
mRNA:Solyc12g006870.2.1	1513.3	2065.4	961.2	0.466	-1.1	0.09	-11.99	4.23436e-33	9.46802e-29	0	0	1935.9	2074.1	2112.7	2139.1	909.5	1044.3	933.8	957.3
mRNA:Solyc09g090520.3.1	4417.1	5867.3	2967	0.506	-1	0.08	-11.98	4.72375e-33	1.05618e-28	0	0	6080.3	5887.5	5752	5749.4	3027.6	2753.4	2900.3	3186.7
mRNA:Solyc06g062600.3.1	433.2	695.6	170.7	0.246	-2	0.17	-11.96	5.54291e-33	1.23928e-28	0	0	794.4	631.2	706	650.9	199.3	187.5	134.2	161.8
mRNA:Solyc06g062690.5.1	214.9	18.9	411	21.816	4.4	0.37	11.96	5.5482e-33	1.24041e-28	0	0	13.8	20.7	24	16.9	237	351.4	654.9	400.6
mRNA:Solyc07g055340.4.1	1391.1	2128.2	654	0.308	-1.7	0.14	-11.95	6.70388e-33	1.49872e-28	0	0	1683.5	2073	2321.9	2434.2	661.4	685.3	635.8	633.7
mRNA:Solyc04g071930.5.1	3536	5728.3	1343.7	0.235	-2.1	0.18	-11.94	6.92249e-33	1.54752e-28	0	0	4854.7	5198.2	6451.4	6408.8	1353.7	1523	1005.2	1492.7
mRNA:Solyc10g083290.4.1	3770.5	726.3	6814.6	9.38	3.2	0.27	11.94	7.76437e-33	1.73565e-28	0	0	733.7	769.1	840.6	561.9	6092.7	3943.3	10125	7097.6
mRNA:Solyc03g115820.3.1	37018.3	59377.9	14658.6	0.247	-2	0.17	-11.93	8.17128e-33	1.82653e-28	0	0	51428.4	56032.4	61555.2	68495.8	14006.5	18147.6	11415.7	15064.8
mRNA:Solyc11g008890.2.1	936.7	1416.5	456.8	0.323	-1.6	0.14	-11.93	8.44582e-33	1.88781e-28	0	0	1387.5	1261.5	1321.4	1695.7	495.7	443.6	418.8	469
mRNA:Solyc01g081010.4.1	5790	3255	8324.9	2.557	1.4	0.11	11.93	8.73685e-33	1.95277e-28	0	0	3519.4	3541.8	2770.8	3188.1	8288	8939.2	7933.8	8138.6
mRNA:Solyc11g066770.3.1	2838.9	1598.8	4079	2.553	1.4	0.11	11.92	9.06921e-33	2.02697e-28	0	0	1528.1	1512.3	1650.5	1704.2	4382.6	3857.1	4476.6	3599.8
mRNA:Solyc07g055320.4.1	62031.2	89591.4	34471.1	0.385	-1.4	0.12	-11.92	9.81615e-33	2.19381e-28	0	0	85220.6	91740.7	91718.1	89686.1	35048.3	39462.4	29053.8	34319.8
mRNA:Solyc01g094700.5.1	5869.3	9768.8	1969.8	0.202	-2.3	0.19	-11.9	1.15217e-32	2.57487e-28	0	0	10755.1	9006.4	9547.2	9766.3	2690.3	1911	1421.1	1856.7
mRNA:Solyc09g074280.1.1	575.7	78.3	1073	13.664	3.8	0.32	11.9	1.15924e-32	2.59055e-28	0	0	75.6	100.5	41.3	96	835.6	777.5	1591.5	1087.3
mRNA:Solyc02g079360.3.1	2534.7	4614.2	455.3	0.099	-3.3	0.28	-11.9	1.2382e-32	2.76688e-28	0	0	3667.4	3638.2	5778.7	5372.4	310.2	618.2	316	576.9
mRNA:Solyc11g056680.1.1	542.9	971.2	114.6	0.118	-3.1	0.26	-11.89	1.28713e-32	2.8761e-28	0	0	781.6	705.9	876.5	1520.7	123.4	112.8	103.8	118.5
mRNA:Solyc02g064770.5.1	6631.6	10017.9	3245.3	0.324	-1.6	0.14	-11.88	1.47607e-32	3.29813e-28	0	0	12134.1	9851.1	9624.5	8461.7	3178.7	3521	2986	3295.5
mRNA:Solyc07g006830.4.1	4328.7	5984.2	2673.2	0.447	-1.2	0.1	-11.86	1.88402e-32	4.20946e-28	0	0	6030.3	5889.5	6644.5	5372.4	2775.4	2744.2	2575.7	2597.3
mRNA:Solyc12g005540.1.1	95.8	5.4	186.2	34.65	5.1	0.43	11.86	1.98756e-32	4.44061e-28	0	0	5.3	4.1	5.3	7.1	239.6	138.7	202.7	163.7
mRNA:Solyc07g008200.3.1	402	741.7	62.4	0.084	-3.6	0.3	-11.86	1.99117e-32	4.44846e-28	0	0	621.9	698.6	636.7	1009.5	53.5	77	32.4	86.7
mRNA:Solyc07g006180.4.1	1328.8	778.3	1879.2	2.412	1.3	0.11	11.86	2.01251e-32	4.49594e-28	0	0	741.1	886.2	719.3	766.7	1911.4	1764.7	1950.4	1890.4
mRNA:Solyc01g105140.3.1	2521.1	1240.4	3801.7	3.062	1.6	0.14	11.86	2.01584e-32	4.50319e-28	0	0	1402.4	1340.2	1115	1104.1	4046	3359.4	4208.2	3593.1
mRNA:Solyc06g060130.4.1	1100.2	526.8	1673.7	3.176	1.7	0.14	11.85	2.17924e-32	4.86798e-28	0	0	548.4	544.2	479.6	535.1	1485.7	2039.9	1589.6	1579.4
mRNA:Solyc09g090330.3.1	6121.5	9348.9	2894.1	0.31	-1.7	0.14	-11.85	2.18961e-32	4.89094e-28	0	0	7911.9	9408.5	10644.8	9430.3	2865.2	3190.1	2394.9	3126
mRNA:Solyc09g011600.3.1	2331.3	621.6	4040.9	6.499	2.7	0.23	11.83	2.66234e-32	5.9466e-28	0	0	679.4	599.1	551.5	656.5	3319.3	2936.3	5968.2	3939.8
mRNA:Solyc12g056710.4.1	216.7	391.3	42.1	0.108	-3.2	0.27	-11.83	2.68536e-32	5.99775e-28	0	0	410	428.1	258.4	468.8	56.1	39.6	29.5	43.3
mRNA:Solyc05g047520.4.1	1522.2	869.2	2175.1	2.5	1.3	0.11	11.83	2.70902e-32	6.05033e-28	0	0	939.2	922.5	803.3	811.9	2425	2084.1	2116	2075.3
mRNA:Solyc01g006380.2.1	130.7	248.1	13.3	0.054	-4.2	0.36	-11.83	2.87838e-32	6.42828e-28	0	0	167.2	196.9	281.1	347.3	13.2	19.8	10.5	9.6
mRNA:Solyc12g038370.2.1	299.6	129.6	469.6	3.61	1.9	0.16	11.82	3.08976e-32	6.90006e-28	0	0	138.4	136.8	133.2	110.1	510.2	405.5	463.6	498.9
mRNA:Solyc04g015750.3.1	105221	184149	26293.8	0.143	-2.8	0.24	-11.82	3.26408e-32	7.28902e-28	0	0	146948	165054	212128	212464	29664.4	34291.1	16346.4	24873.4
mRNA:Solyc10g049850.3.1	1376.8	1902.2	851.4	0.447	-1.2	0.1	-11.81	3.29991e-32	7.3687e-28	0	0	1855	1926.9	1923.6	1903.3	786.1	875.1	799.6	944.7
mRNA:Solyc01g086640.2.1	581.7	116.6	1046.8	8.946	3.2	0.27	11.81	3.3277e-32	7.43043e-28	0	0	144.8	123.3	106.6	91.8	809.2	728.7	1482.1	1167.2
mRNA:Solyc02g065400.3.1	111662	203176	20148.7	0.099	-3.3	0.28	-11.81	3.34961e-32	7.47902e-28	0	0	185246	180852	201710	244894	18709.9	30717.6	10552.4	20614.8
mRNA:Solyc11g010813.1.1	896.8	1407.6	386	0.274	-1.9	0.16	-11.81	3.51138e-32	7.83987e-28	0	0	1309.8	1308.1	1727.7	1284.9	374.2	457.4	344.6	367.9
mRNA:Solyc08g082180.3.1	1371.3	2036.3	706.2	0.347	-1.5	0.13	-11.79	4.29195e-32	9.58221e-28	0	0	2181.9	1791.1	2168.7	2003.5	610.5	796.6	731	686.6
mRNA:Solyc03g111815.1.1	1416.8	2734.1	99.4	0.037	-4.8	0.41	-11.79	4.38146e-32	9.7816e-28	0	0	2877.2	2939.6	1414.7	3704.9	191.4	88.4	53.3	64.5
mRNA:Solyc02g078200.4.1	956.9	493.2	1420.5	2.876	1.5	0.13	11.79	4.54497e-32	1.01462e-27	0	0	506.9	554.5	506.2	405.2	1545.8	1372.9	1358.3	1405.1
mRNA:Solyc03g096070.3.1	405.2	111.7	698.8	6.218	2.6	0.22	11.77	5.54929e-32	1.23877e-27	0	0	149.1	126.5	86.6	84.7	822.4	578.6	684.4	709.8
mRNA:Solyc07g055300.3.1	2265	3060.5	1469.5	0.48	-1.1	0.09	-11.76	6.60147e-32	1.47358e-27	0	0	3014.6	2923	3177.1	3127.4	1577.5	1356.9	1424.9	1518.7
mRNA:Solyc03g062940.3.1	4937.7	2016.1	7859.3	3.897	2	0.17	11.75	6.79765e-32	1.5173e-27	0	0	2149.9	2090.7	2020.8	1803	7471.5	5880.2	9554.8	8530.6
mRNA:Solyc09g016940.4.1	1281.7	783.8	1779.6	2.269	1.2	0.1	11.75	7.1821e-32	1.60304e-27	0	0	813.6	786.7	772.6	762.4	1840.8	1627.5	1944.7	1705.5
mRNA:Solyc03g082805.1.1	81.3	14.1	148.5	10.595	3.4	0.29	11.75	7.26886e-32	1.62234e-27	0	0	12.8	13.5	16	14.1	155.1	128.8	164.7	145.4
mRNA:Solyc06g075350.3.1	130.9	27.8	234	8.355	3.1	0.26	11.74	7.55936e-32	1.6871e-27	0	0	36.2	28	18.6	28.2	243.6	229.4	275.1	187.8
mRNA:Solyc01g097650.3.1	349.6	559.1	140.2	0.25	-2	0.17	-11.74	7.66905e-32	1.7115e-27	0	0	529.2	498.6	563.5	645.3	112.9	135.7	165.6	146.4
mRNA:Solyc12g007060.1.1	199.6	381.6	17.5	0.045	-4.5	0.38	-11.74	7.7921e-32	1.73889e-27	0	0	535.6	221.8	383.6	385.5	9.9	12.2	19	28.9
mRNA:Solyc09g092320.3.1	142.8	45.3	240.3	5.279	2.4	0.2	11.74	7.84324e-32	1.75022e-27	0	0	39.4	57	45.3	39.5	258.1	237.1	248.4	217.6
mRNA:Solyc10g037890.3.1	1097.9	1690.5	505.2	0.299	-1.7	0.15	-11.74	8.08257e-32	1.80354e-27	0	0	1595.2	1604.5	1769	1793.2	545.2	577	389.3	509.4
mRNA:Solyc06g053600.4.1	2322.9	3708.6	937.2	0.253	-2	0.17	-11.74	8.20857e-32	1.83158e-27	0	0	2952.9	3590.5	4049.6	4241.5	976.8	1040.5	733.9	997.7
mRNA:Solyc11g007200.3.1	3498.5	5583.5	1413.6	0.253	-2	0.17	-11.74	8.4285e-32	1.88057e-27	0	0	5613.9	6003.5	5962.5	4754	1055.4	1450.6	1706.7	1441.7
mRNA:Solyc08g076470.5.1	4340.5	6820.8	1860.2	0.273	-1.9	0.16	-11.73	8.56545e-32	1.91104e-27	0	0	5329.6	6300	7663.6	7990.1	1962.9	1938.5	1614.4	1925.1
mRNA:Solyc01g095530.2.1	6735	10845.4	2624.5	0.242	-2	0.17	-11.72	1.00366e-31	2.23917e-27	0	0	12550.4	10864.8	9845.6	10120.7	1900.2	2750.3	2703.3	3144.3
mRNA:Solyc11g011260.1.1	4572.7	6830.6	2314.8	0.339	-1.6	0.13	-11.72	1.05826e-31	2.36086e-27	0	0	6060.1	6392.2	6577.9	8292.3	2531.9	2302.1	2128.4	2296.8
mRNA:Solyc07g055460.3.1	1007.9	80.6	1935.1	23.89	4.6	0.39	11.71	1.07235e-31	2.3922e-27	0	0	158.7	68.4	59.9	35.3	1515.4	1885.9	2724.2	1615
mRNA:Solyc09g020140.3.1	3188.2	1382.9	4993.5	3.61	1.9	0.16	11.7	1.24403e-31	2.77507e-27	0	0	1421.6	1477	1488	1145.1	5174.6	4043.9	5974.9	4780.5
mRNA:Solyc07g043560.4.1	4489.3	1386.9	7591.8	5.476	2.5	0.21	11.69	1.38005e-31	3.07834e-27	0	0	1278.9	1215.8	1386.7	1666.1	8762.6	5066.1	9327.3	7211.2
mRNA:Solyc07g006230.1.1	426	760.9	91	0.119	-3.1	0.26	-11.69	1.38186e-31	3.08224e-27	0	0	640	600.1	792.6	1010.9	64.7	80.8	87.6	131
mRNA:Solyc01g060240.5.1	669.9	1250.3	89.4	0.072	-3.8	0.33	-11.67	1.79575e-31	4.00523e-27	0	0	809.3	796.1	1478.6	1917.4	102.3	102.1	58.1	95.3
mRNA:Solyc02g062130.5.1	1923.6	352.7	3494.5	9.891	3.3	0.28	11.67	1.86601e-31	4.16176e-27	0	0	480.3	427	317	186.4	2725.3	4398.4	3738	3116.4
mRNA:Solyc05g011920.3.1	534.7	815.9	253.4	0.311	-1.7	0.14	-11.67	1.89121e-31	4.21778e-27	0	0	808.2	676.9	859.2	919.2	257.4	243.9	232.3	280.2
mRNA:Solyc06g073690.2.1	328.9	147.4	510.3	3.471	1.8	0.15	11.66	1.99185e-31	4.44202e-27	0	0	135.2	152.4	145.2	156.7	562.3	562.6	447.4	469
mRNA:Solyc04g008060.3.1	1295.3	1946.6	644	0.331	-1.6	0.14	-11.66	2.01756e-31	4.49917e-27	0	0	1708	1960.1	2102.1	2016.2	619.8	699.8	536.9	719.4
mRNA:Solyc02g069450.3.1	15630.1	29176.4	2083.9	0.071	-3.8	0.33	-11.66	2.12323e-31	4.73459e-27	0	0	25245.7	24473.4	29309	37677.5	1879.8	3357.1	945.2	2153.4
mRNA:Solyc05g014510.3.1	3168.4	4597.5	1739.2	0.378	-1.4	0.12	-11.65	2.24373e-31	5.00307e-27	0	0	3869.7	5217.9	4513.2	4789.3	1836.9	1712.1	1650.5	1757.5
mRNA:Solyc06g150128.1.1	785.6	380.9	1190.3	3.121	1.6	0.14	11.65	2.29562e-31	5.11854e-27	0	0	373.8	415.6	353	381.2	980.8	1311.9	1298.3	1170.1
mRNA:Solyc01g006510.3.1	6912.9	9592.2	4233.6	0.441	-1.2	0.1	-11.64	2.46195e-31	5.48916e-27	0	0	9780.7	8949.4	9560.5	10078.4	3818.3	4734.5	4264.4	4117
mRNA:Solyc11g007540.2.1	2198.6	3583.4	813.7	0.227	-2.1	0.18	-11.64	2.51798e-31	5.61385e-27	0	0	4058.2	3104.4	3110.5	4060.7	968.9	933	679.6	673.2
mRNA:Solyc01g095620.3.1	3423.1	5632	1214.2	0.216	-2.2	0.19	-11.64	2.55985e-31	5.70693e-27	0	0	6013.3	4750.4	5609.5	6154.6	869.3	1429.3	1107	1451.3
mRNA:Solyc01g112060.5.1	8973.6	14842.6	3104.7	0.209	-2.3	0.19	-11.64	2.64011e-31	5.88559e-27	0	0	12213.9	13725.7	14766.4	18664.4	3126.6	3764.1	2286.4	3241.6
mRNA:Solyc04g078340.3.1	263.9	3.7	524.1	138.008	7.1	0.61	11.63	2.76665e-31	6.16742e-27	0	0	6.4	4.1	0	4.2	231.7	988.7	508.3	367.9
mRNA:Solyc09g082990.3.1	15309.7	23585.3	7034	0.298	-1.7	0.15	-11.62	3.33785e-31	7.44041e-27	0	0	19160	23314.5	28966.6	22900.2	7348.1	6442.8	6592.6	7752.5
mRNA:Solyc09g082170.4.1	201.6	60.5	342.8	5.623	2.5	0.21	11.61	3.58111e-31	7.98229e-27	0	0	72.4	68.4	54.6	46.6	396.7	335.4	278.9	360.2
mRNA:Solyc02g093160.3.1	610.3	233	987.5	4.234	2.1	0.18	11.6	3.89957e-31	8.69175e-27	0	0	220.4	275.7	194.5	241.4	1140.5	942.9	783.4	1083.4
mRNA:Solyc11g011990.2.1	919.4	361.9	1476.9	4.082	2	0.17	11.6	3.9816e-31	8.87418e-27	0	0	312	366.9	460.9	307.8	1318.1	1346.9	1724.8	1517.7
mRNA:Solyc12g006520.3.1	1826.9	2888.7	765.2	0.265	-1.9	0.17	-11.6	4.00494e-31	8.9258e-27	0	0	3541.7	2944.8	2577.6	2490.7	790.7	882	630.1	757.9
mRNA:Solyc01g097810.3.1	10853.9	14823	6884.7	0.464	-1.1	0.1	-11.6	4.35351e-31	9.70224e-27	0	0	14201	14285.4	15499	15306.8	6527	7485.6	6300.4	7225.7
mRNA:Solyc07g054280.1.1	138.6	268.4	8.8	0.032	-4.9	0.43	-11.59	4.45271e-31	9.92287e-27	0	0	225.8	295.4	138.5	413.7	5.9	9.1	6.7	13.5
mRNA:Solyc10g007880.4.1	84.7	11.2	158.3	14.052	3.8	0.33	11.59	4.57247e-31	1.01893e-26	0	0	14.9	9.3	13.3	7.1	138.6	168.5	186.6	139.6
mRNA:Solyc05g008530.3.1	7291	9732	4850	0.498	-1	0.09	-11.59	4.63664e-31	1.03318e-26	0	0	9526.2	10104	9904.2	9393.6	5018.9	5114.9	4370	4896.1
mRNA:Solyc01g086740.3.1	2029.8	1189	2870.6	2.412	1.3	0.11	11.59	4.74807e-31	1.05797e-26	0	0	1253.3	1269.7	1116.3	1116.8	2902.2	2678.6	3207.8	2693.6
mRNA:Solyc06g018110.3.1	258.3	42.2	474.5	11.297	3.5	0.3	11.58	4.95512e-31	1.10405e-26	0	0	49	31.1	29.3	59.3	639.6	344.6	520.7	392.9
mRNA:Solyc08g079280.3.1	2658.6	3687.7	1629.6	0.442	-1.2	0.1	-11.58	5.16195e-31	1.15008e-26	0	0	3740.8	3671.4	4019	3319.5	1543.2	1773.8	1610.6	1590.9
mRNA:Solyc08g080200.4.1	3661.2	5053.3	2269.1	0.449	-1.2	0.1	-11.58	5.47374e-31	1.21949e-26	0	0	4731.2	4983.6	5363.1	5135.2	2493.6	2142.8	2088.4	2351.7
mRNA:Solyc01g150165.2.1	183.2	22.8	343.6	15.129	3.9	0.34	11.57	5.51994e-31	1.22973e-26	0	0	19.2	23.8	24	24	292.4	208.9	519.7	353.4
mRNA:Solyc02g069780.3.1	2279	3305.1	1252.8	0.379	-1.4	0.12	-11.57	5.73892e-31	1.27846e-26	0	0	3563	3121	3170.4	3366.1	1205.2	1456.7	1095.6	1253.9
mRNA:Solyc03g044220.1.1	629.2	927.4	331.1	0.357	-1.5	0.13	-11.57	6.049e-31	1.34747e-26	0	0	794.4	998.2	877.9	1039.2	322.1	337.7	333.2	331.3
mRNA:Solyc02g061850.4.1	338.5	75.5	601.5	8.024	3	0.26	11.56	6.7669e-31	1.50733e-26	0	0	47.9	68.4	82.6	103.1	658.7	473.4	746.3	527.7
mRNA:Solyc07g066310.3.1	222137	353635	90639.2	0.256	-2	0.17	-11.54	7.91707e-31	1.76345e-26	0	0	354910	327964	341229	390437	80907.9	116340	70423.8	94885.4
mRNA:Solyc05g008770.3.1	2254.9	3440.1	1069.6	0.311	-1.7	0.15	-11.54	8.07523e-31	1.7986e-26	0	0	2913.5	3468.2	4098.9	3279.9	1045.5	1001.6	988	1243.3
mRNA:Solyc10g007280.4.1	1430.6	341.9	2519.4	7.376	2.9	0.25	11.54	8.73048e-31	1.94445e-26	0	0	291.8	319.2	263.8	492.8	1848.1	2363.1	2491	3375.5
mRNA:Solyc08g077880.3.1	14514.8	21231.8	7797.8	0.367	-1.4	0.13	-11.54	8.76991e-31	1.95315e-26	0	0	17924.8	20568.8	23170.6	23263	7400.3	8551.2	7171.4	8068.3
mRNA:Solyc11g006460.3.1	11971.4	17989.3	5953.5	0.331	-1.6	0.14	-11.53	9.42639e-31	2.09926e-26	0	0	18862.9	15676.4	16319.6	21098.5	5152.2	6017.4	6102.4	6541.9
mRNA:Solyc02g089620.3.1	2330.9	436.5	4225.2	9.683	3.3	0.28	11.52	1.08556e-30	2.41744e-26	0	0	354.6	446.7	420.9	523.8	4469.7	2956.1	6685.9	2789
mRNA:Solyc01g106790.3.1	2570.8	3691.1	1450.5	0.393	-1.3	0.12	-11.51	1.17781e-30	2.62274e-26	0	0	3324.5	3692.1	4134.9	3613.1	1308.8	1547.4	1570.6	1375.2
mRNA:Solyc09g010650.1.1	255.7	437.4	74	0.169	-2.6	0.22	-11.51	1.19712e-30	2.66562e-26	0	0	528.2	375.2	460.9	385.5	54.1	95.3	77.1	69.3
mRNA:Solyc01g107470.5.1	735.9	1146	325.7	0.284	-1.8	0.16	-11.51	1.23132e-30	2.74166e-26	0	0	1183.1	1078	1336.1	986.9	316.8	275.2	325.5	385.2
mRNA:Solyc03g025720.3.1	6545.5	10881.6	2209.4	0.203	-2.3	0.2	-11.51	1.24313e-30	2.76784e-26	0	0	9212.1	7901.4	11735.8	14677.1	2042.1	2326.5	2086.5	2382.6
mRNA:Solyc06g048900.1.1	102.9	16.6	189.2	11.258	3.5	0.3	11.5	1.27048e-30	2.82859e-26	0	0	12.8	24.9	12	16.9	209.2	193.6	204.7	149.3
mRNA:Solyc01g095000.3.1	4621.8	7159.7	2084	0.291	-1.8	0.15	-11.5	1.32977e-30	2.96047e-26	0	0	6900.3	7215.2	7679.6	6843.6	1857.3	2532.3	1659.1	2287.2
mRNA:Solyc02g068110.4.1	914.2	507.2	1321.2	2.603	1.4	0.12	11.49	1.42758e-30	3.17807e-26	0	0	515.4	508.9	484.9	519.6	1168.9	1253.2	1503	1359.8
mRNA:Solyc04g011500.3.1	9990.8	14956.2	5025.4	0.336	-1.6	0.14	-11.49	1.44726e-30	3.22175e-26	0	0	13189.3	14607.7	15842.7	16185	5496.7	4058.4	5458	5088.7
mRNA:Solyc06g065330.4.1	820.2	1179.7	460.7	0.391	-1.4	0.12	-11.49	1.52015e-30	3.38384e-26	0	0	1195.8	1127.7	1306.8	1088.6	501.6	483.3	434.1	423.7
mRNA:Solyc12g014410.2.1	1145.5	631.8	1659.2	2.626	1.4	0.12	11.49	1.52556e-30	3.39574e-26	0	0	677.3	601.2	603.4	645.3	1786	1458.2	1827.6	1564.9
mRNA:Solyc07g064830.3.1	945.7	351.3	1540	4.38	2.1	0.19	11.48	1.72753e-30	3.84515e-26	0	0	330.1	390.8	430.3	254.1	1508.8	1675.5	1306.9	1668.9
mRNA:Solyc03g007290.4.1	66.8	130.8	2.9	0.024	-5.4	0.47	-11.46	1.98542e-30	4.41894e-26	0	0	143.8	109.9	146.5	122.8	5.9	3.8	0	1.9
mRNA:Solyc10g051090.3.1	365.9	1	730.7	621.865	9.3	0.81	11.46	2.01388e-30	4.4821e-26	0	0	2.1	2.1	0	0	885.8	365.9	1060.4	610.6
mRNA:Solyc06g064500.3.1	388	636.9	139.2	0.218	-2.2	0.19	-11.45	2.24116e-30	4.98771e-26	0	0	633.6	682	506.2	725.7	117.5	147.9	119	172.4
mRNA:Solyc03g115980.1.1	83081.3	141538	24625	0.174	-2.5	0.22	-11.45	2.40741e-30	5.35745e-26	0	0	122365	130120	146342	167323	29715.3	29833.3	15549.7	23401.9
mRNA:Solyc01g009430.3.1	1370.8	2329.3	412.3	0.177	-2.5	0.22	-11.45	2.43768e-30	5.42458e-26	0	0	2393.8	1589	2544.3	2790	310.9	417	507.3	414.1
mRNA:Solyc10g037900.1.1	1688.6	2531.5	845.9	0.334	-1.6	0.14	-11.44	2.54317e-30	5.65907e-26	0	0	2220.2	2556.1	2737.5	2612.1	831	907.9	693	951.5
mRNA:Solyc09g090960.4.1	6041.4	8752	3330.8	0.381	-1.4	0.12	-11.44	2.69485e-30	5.99631e-26	0	0	7860.8	8208.2	9764.3	9174.7	3315.3	3739.7	2953.6	3314.8
mRNA:Solyc12g005550.3.1	95.5	6.2	184.7	29.604	4.9	0.43	11.43	2.90408e-30	6.46158e-26	0	0	5.3	7.3	6.7	5.6	213.2	125	241.8	158.9
mRNA:Solyc05g006800.2.1	282.5	139.1	426.1	3.057	1.6	0.14	11.43	3.11457e-30	6.92961e-26	0	0	128.8	157.6	139.9	129.9	425.1	404.8	414.1	460.3
mRNA:Solyc10g085900.3.1	471.4	97.1	845.7	8.649	3.1	0.27	11.42	3.1722e-30	7.05752e-26	0	0	112.9	142	81.3	52.2	986.7	799.6	847.2	749.2
mRNA:Solyc01g109700.3.1	1071.5	1944.2	198.7	0.102	-3.3	0.29	-11.42	3.21936e-30	7.16211e-26	0	0	1480.2	1405.5	2139.4	2751.9	183.5	276.7	127.6	207.1
mRNA:Solyc08g080050.4.1	28029.2	46284.4	9773.9	0.211	-2.2	0.2	-11.42	3.22491e-30	7.17413e-26	0	0	43436.7	44482.4	48936.2	48282.5	8164.6	13008.3	7097.1	10825.5
mRNA:Solyc01g065560.4.1	486.5	284.8	688.1	2.413	1.3	0.11	11.42	3.29613e-30	7.33224e-26	0	0	281.1	307.8	263.8	286.6	698.3	692.1	647.3	714.6
mRNA:Solyc02g070560.3.1	1168.5	1775.6	561.4	0.316	-1.7	0.15	-11.42	3.45079e-30	7.67595e-26	0	0	1545.1	2059.6	1807.7	1690.1	565.6	570.2	472.1	637.5
mRNA:Solyc07g008760.5.1	811	303.4	1318.7	4.337	2.1	0.19	11.41	3.5365e-30	7.86625e-26	0	0	388.7	323.4	233.1	268.3	1530.6	1314.2	1232.7	1197.1
mRNA:Solyc01g079480.3.1	846.7	1312.4	381.1	0.291	-1.8	0.16	-11.41	3.80164e-30	8.45561e-26	0	0	1208.6	1147.4	1242.9	1650.6	419.8	352.2	390.3	362.1
mRNA:Solyc07g007600.3.1	33821.6	51798.4	15844.8	0.306	-1.7	0.15	-11.4	4.20737e-30	9.35761e-26	0	0	44921.1	48170.4	56386.7	57715.6	19166.6	15636.6	13480.3	15095.6
mRNA:Solyc01g010480.3.1	7141.2	12559.8	1722.6	0.137	-2.9	0.25	-11.4	4.40311e-30	9.79251e-26	0	0	15044.3	11849.5	14273.5	9071.7	1162.3	2435.5	1468.7	1824
mRNA:Solyc08g076100.4.1	1882.3	1167	2597.6	2.225	1.2	0.1	11.39	4.96219e-30	1.10354e-25	0	0	1234.2	1152.6	1112.3	1169.1	2752.3	2378.3	2806.1	2453.8
mRNA:Solyc11g066520.3.1	661.8	993.4	330.3	0.333	-1.6	0.14	-11.38	5.18582e-30	1.15322e-25	0	0	976.5	987.8	965.8	1043.4	359.1	317.9	265.6	378.5
mRNA:Solyc02g069460.3.1	61713.3	109437	13989.8	0.128	-3	0.26	-11.38	5.35273e-30	1.19029e-25	0	0	101130	95434.9	110537	130646	12673.3	20859.8	8133.7	14292.5
mRNA:Solyc05g014310.3.1	5402.5	9283.9	1521.2	0.164	-2.6	0.23	-11.38	5.39099e-30	1.19874e-25	0	0	8435.8	8834.3	10116	9749.4	1324	2177.8	983.3	1599.6
mRNA:Solyc12g070270.2.1	1836.6	3102.9	570.4	0.184	-2.4	0.21	-11.37	5.60512e-30	1.2463e-25	0	0	2661.1	2695	3628.7	3426.8	502.9	776	416	586.5
mRNA:Solyc04g076450.1.1	1225.8	551.9	1899.6	3.437	1.8	0.16	11.37	5.81015e-30	1.29183e-25	0	0	591	631.2	566.1	419.3	2149.7	1787.5	1901.8	1759.5
mRNA:Solyc03g026210.4.1	1316	1956.4	675.7	0.346	-1.5	0.13	-11.37	6.20334e-30	1.37919e-25	0	0	1994.5	1822.2	2020.8	1988	628.3	801.2	567.3	705.9
mRNA:Solyc10g055240.2.1	762.3	1311.7	212.8	0.162	-2.6	0.23	-11.36	6.3561e-30	1.41309e-25	0	0	1420.5	1324.7	1562.6	938.9	165.7	277.5	171.3	236.9
mRNA:Solyc09g061420.3.1	1499.3	2280	718.6	0.315	-1.7	0.15	-11.35	7.67963e-30	1.70726e-25	0	0	1880.5	2151.8	2676.2	2411.6	693	816.4	695.8	669.3
mRNA:Solyc03g096850.4.1	12871.1	20129.6	5612.7	0.279	-1.8	0.16	-11.34	7.85413e-30	1.74597e-25	0	0	17319.9	19128	22929.5	21140.9	5091.5	6732.4	4537.5	6089.3
mRNA:Solyc01g112190.3.1	568.2	1083.4	53.1	0.049	-4.4	0.38	-11.34	8.61399e-30	1.9148e-25	0	0	1223.5	1234.5	933.8	941.8	23.8	94.5	28.6	65.5
mRNA:Solyc10g018300.3.1	87918.8	153408	22429.7	0.146	-2.8	0.24	-11.33	9.04464e-30	2.01044e-25	0	0	127946	150647	188153	146885	22652.9	29719.7	13004.4	24341.8
mRNA:Solyc07g043580.4.1	2798.9	3835.7	1762.1	0.46	-1.1	0.1	-11.33	9.35099e-30	2.07844e-25	0	0	3971.9	3607.1	3728.6	4035.3	1820.4	1891.2	1570.6	1766.2
mRNA:Solyc01g087530.3.1	1666.6	1037.4	2295.8	2.212	1.1	0.1	11.33	9.47652e-30	2.10625e-25	0	0	1026.5	1084.2	1008.4	1030.7	2491	2051.3	2393	2247.7
mRNA:Solyc12g013650.2.1	450.6	719.5	181.8	0.253	-2	0.18	-11.33	9.66321e-30	2.14765e-25	0	0	696.4	586.7	694	900.8	174.2	166.2	209.4	177.2
mRNA:Solyc02g089160.3.1	1102.7	391.9	1813.4	4.631	2.2	0.2	11.32	1.01187e-29	2.24879e-25	0	0	335.4	413.6	409	409.5	1650.7	2380.6	1875.2	1347.3
mRNA:Solyc02g088340.4.1	651.8	1017.7	285.9	0.281	-1.8	0.16	-11.32	1.01193e-29	2.24881e-25	0	0	982.9	1123.6	1076.3	888.1	312.2	339.2	254.1	237.9
mRNA:Solyc04g081490.3.1	10568.7	16390	4747.4	0.29	-1.8	0.16	-11.32	1.09653e-29	2.4367e-25	0	0	15802.5	12608.3	16546.1	20602.9	4987.9	4633.1	4819.3	4549.4
mRNA:Solyc02g083570.3.1	3145.2	5316.8	973.7	0.183	-2.4	0.22	-11.31	1.21444e-29	2.69861e-25	0	0	4206.2	6002.5	6334.2	4724.3	1159	1007	650.1	1078.6
mRNA:Solyc03g063160.1.1	100.4	19	181.8	9.382	3.2	0.29	11.31	1.21543e-29	2.70069e-25	0	0	28.8	18.7	17.3	11.3	185.5	168.5	205.6	167.6
mRNA:Solyc06g053480.3.1	5901	9086.8	2715.1	0.299	-1.7	0.15	-11.31	1.21824e-29	2.70681e-25	0	0	6923.7	8612.5	10780.7	10030.4	2799.9	2740.4	2758.5	2561.7
mRNA:Solyc09g098080.5.1	307.9	12.2	603.6	49.39	5.6	0.5	11.3	1.24238e-29	2.76032e-25	0	0	19.2	5.2	14.7	9.9	526.7	227.2	1053.7	606.7
mRNA:Solyc03g025800.3.1	797	1346.8	247.3	0.183	-2.4	0.22	-11.3	1.32646e-29	2.94699e-25	0	0	1004.2	1487.4	1750.4	1145.1	217.2	218	306.5	247.5
mRNA:Solyc05g055400.5.1	1686.1	3106.6	265.6	0.086	-3.5	0.31	-11.3	1.34547e-29	2.9891e-25	0	0	3258.5	2345.7	2949.3	3872.9	274.6	404	122.8	261
mRNA:Solyc05g052820.3.1	153.2	248.9	57.5	0.231	-2.1	0.19	-11.3	1.34681e-29	2.99194e-25	0	0	233.2	228	291.7	242.9	56.1	54.1	67.6	52
mRNA:Solyc09g065900.3.1	9183.5	13941.4	4425.8	0.318	-1.7	0.15	-11.29	1.3946e-29	3.09797e-25	0	0	11996.7	14016.9	15535	14216.8	4762.1	4913.7	3501.9	4525.3
mRNA:Solyc10g006690.4.1	115.9	30.7	201.2	6.507	2.7	0.24	11.29	1.4425e-29	3.20422e-25	0	0	36.2	33.2	30.6	22.6	238.9	182.9	189.4	193.6
mRNA:Solyc03g082800.2.1	66.1	5.5	126.6	22.506	4.5	0.4	11.28	1.59937e-29	3.55252e-25	0	0	6.4	6.2	6.7	2.8	134	126.5	133.3	112.7
mRNA:Solyc06g083660.4.1	2902.5	4203.9	1601.1	0.381	-1.4	0.12	-11.28	1.64529e-29	3.65436e-25	0	0	3814.3	4137.8	4084.2	4779.4	1626.3	1803.6	1412.6	1562
mRNA:Solyc10g085020.3.1	6944.6	2121.3	11768	5.548	2.5	0.22	11.28	1.72822e-29	3.83839e-25	0	0	2110.5	1899.9	1857	2617.7	10233.8	8557.3	16398.7	11882
mRNA:Solyc07g017260.2.1	95.6	163.7	27.4	0.166	-2.6	0.23	-11.27	1.85855e-29	4.12765e-25	0	0	170.4	163.8	161.2	159.5	21.1	28.2	24.7	35.6
mRNA:Solyc05g055990.4.1	875.6	1635.8	115.4	0.07	-3.8	0.34	-11.27	1.94451e-29	4.31836e-25	0	0	1421.6	1500.9	1971.5	1649.1	96.4	77.8	218.9	68.4
mRNA:Solyc02g067320.3.1	1201.5	1742.1	660.8	0.38	-1.4	0.12	-11.25	2.22574e-29	4.94269e-25	0	0	1654.8	1638.7	1794.3	1880.7	696.3	718.8	551.1	677
mRNA:Solyc12g094440.2.1	273.7	527.5	19.8	0.037	-4.8	0.42	-11.25	2.23944e-29	4.97289e-25	0	0	399.3	587.7	671.4	451.8	8.6	12.2	16.2	42.4
mRNA:Solyc04g078290.5.1	8373.4	1883.3	14863.5	7.893	3	0.26	11.25	2.30541e-29	5.11917e-25	0	0	1849.7	1751.7	1775.7	2156	14613.7	8132	22129.9	14578.5
mRNA:Solyc07g047850.3.1	194960	342454	47466.8	0.139	-2.9	0.25	-11.25	2.34042e-29	5.19667e-25	0	0	313271	298767	351251	406528	46250.3	69450.5	27900.1	46266.3
mRNA:Solyc08g077240.3.1	7224.3	9170.9	5277.8	0.575	-0.8	0.07	-11.24	2.48584e-29	5.51931e-25	0	0	8985.3	9182.6	9126.2	9389.4	5202.4	5005.1	5587.5	5316
mRNA:Solyc03g031700.5.1	3874.9	5657.4	2092.3	0.37	-1.4	0.13	-11.24	2.6225e-29	5.82247e-25	0	0	5146.5	5438.6	6420.7	5623.7	1877.1	2334.1	1899.9	2258.3
mRNA:Solyc11g005450.3.1	4247.8	5677.6	2818.1	0.496	-1	0.09	-11.24	2.64507e-29	5.87231e-25	0	0	6007.9	5283.2	5545.6	5873.6	2649.4	3005.7	2886.1	2731.2
mRNA:Solyc05g052210.3.1	810.4	234	1386.8	5.911	2.6	0.23	11.23	2.79e-29	6.19381e-25	0	0	249.2	293.3	217.1	176.5	1311.5	1117.5	1906.6	1211.5
mRNA:Solyc12g009520.2.1	487.7	169.1	806.2	4.778	2.3	0.2	11.23	2.80034e-29	6.21648e-25	0	0	165.1	136.8	182.5	192	737.9	635.7	1032.8	818.6
mRNA:Solyc11g067200.2.1	1195.6	766.5	1624.7	2.117	1.1	0.1	11.23	2.83563e-29	6.29452e-25	0	0	834.8	772.2	722	737	1563.6	1676.3	1560.1	1698.8
mRNA:Solyc06g018100.4.1	1452.8	960.1	1945.4	2.027	1	0.09	11.23	2.84404e-29	6.31291e-25	0	0	960.5	909	1016.4	954.5	1937.2	1810.4	2051.3	1982.9
mRNA:Solyc09g008310.3.1	885.3	1208.7	562	0.465	-1.1	0.1	-11.23	2.98409e-29	6.62348e-25	0	0	1130.9	1236.6	1261.5	1205.8	572.9	604.5	530.2	540.3
mRNA:Solyc07g054900.2.1	61.5	115.9	7	0.061	-4	0.36	-11.23	2.9926e-29	6.64207e-25	0	0	133.1	121.3	87.9	121.4	9.2	4.6	6.7	7.7
mRNA:Solyc05g007780.3.1	4074.4	7038.9	1109.9	0.158	-2.7	0.24	-11.23	3.00807e-29	6.6761e-25	0	0	5949.4	6770.6	8545.5	6890.2	1061.3	1473.5	671.1	1233.7
mRNA:Solyc06g066380.1.1	219.8	89.7	350	3.921	2	0.18	11.23	3.02841e-29	6.72095e-25	0	0	76.7	82.9	94.6	104.5	311.5	329.3	381.7	377.5
mRNA:Solyc02g070240.3.1	716.5	361.3	1071.7	2.961	1.6	0.14	11.23	3.06896e-29	6.81064e-25	0	0	386.5	387.7	371.7	299.3	1176.8	933.8	1103.2	1072.8
mRNA:Solyc10g086170.1.1	1884.4	2762	1006.8	0.365	-1.5	0.13	-11.22	3.24272e-29	7.19592e-25	0	0	2687.7	2536.4	2830.7	2993.3	906.9	1202.9	988	929.3
mRNA:Solyc07g039343.2.1	90.1	14.8	165.4	11.129	3.5	0.31	11.21	3.49367e-29	7.75246e-25	0	0	18.1	12.4	14.7	14.1	141.9	182.2	201.8	135.8
mRNA:Solyc04g076720.3.1	102.8	12.2	193.4	15.44	3.9	0.35	11.21	3.51573e-29	7.80106e-25	0	0	10.6	21.8	10.7	5.6	215.2	192.1	214.2	152.2
mRNA:Solyc11g011330.2.1	739.5	32.5	1446.5	44.287	5.5	0.49	11.21	3.79514e-29	8.42065e-25	0	0	45.8	42.5	14.7	26.8	1347.8	684.5	2985.1	768.5
mRNA:Solyc02g083410.4.1	1748.3	2971.6	525	0.177	-2.5	0.22	-11.2	3.97479e-29	8.81886e-25	0	0	2559.9	2547.8	3159.8	3618.8	445.5	713.5	378.8	562.4
mRNA:Solyc08g013840.3.1	770.8	1241.4	300.2	0.242	-2	0.18	-11.2	3.98242e-29	8.8354e-25	0	0	1079.8	1180.6	1341.4	1363.9	288.4	332.4	218	362.1
mRNA:Solyc04g071730.3.1	951.8	566.5	1337	2.359	1.2	0.11	11.2	4.31199e-29	9.56615e-25	0	0	555.9	595	592.8	522.4	1431.6	1190.7	1356.4	1369.4
mRNA:Solyc04g072070.4.1	504	123.9	884.1	7.164	2.8	0.25	11.19	4.53326e-29	1.00566e-24	0	0	87.3	101.6	158.5	148.3	762.3	737.9	1207.9	828.2
mRNA:Solyc04g005120.3.1	1313.6	1954.7	672.5	0.344	-1.5	0.14	-11.18	4.97245e-29	1.10304e-24	0	0	1917.8	1939.3	2216.6	1745.2	630.3	673.1	593	793.5
mRNA:Solyc01g008160.4.1	1502.8	722.8	2282.7	3.159	1.7	0.15	11.18	4.98231e-29	1.10518e-24	0	0	696.4	752.5	599.4	842.9	2656	2041.4	2244.5	2189
mRNA:Solyc01g073660.3.1	1049.5	1819	280	0.154	-2.7	0.24	-11.15	7.10582e-29	1.57614e-24	0	0	1379	1393.1	2028.8	2475.1	229	364.4	257	269.7
mRNA:Solyc06g060590.3.1	574.5	934.2	214.9	0.229	-2.1	0.19	-11.15	7.50852e-29	1.66539e-24	0	0	987.1	1102.9	984.4	662.2	184.8	211.2	225.6	237.9
mRNA:Solyc01g107590.3.1	4867.1	6767.8	2966.4	0.438	-1.2	0.11	-11.13	8.59823e-29	1.907e-24	0	0	6299.7	6912.6	7342.6	6516.1	2962.2	2945.4	3303	2655.1
mRNA:Solyc05g044630.3.1	1603.6	2301.5	905.8	0.394	-1.3	0.12	-11.13	8.94361e-29	1.98351e-24	0	0	1970	2352.9	2628.2	2254.9	968.3	878.9	908.1	867.7
mRNA:Solyc10g024320.2.1	2329.3	1220.8	3437.8	2.815	1.5	0.13	11.13	8.96987e-29	1.98925e-24	0	0	1270.4	1297.7	1185.6	1129.5	4075	2981.3	3559	3135.7
mRNA:Solyc07g005770.2.1	222	93.2	350.8	3.76	1.9	0.17	11.13	9.15922e-29	2.03115e-24	0	0	92.6	101.6	81.3	97.4	353.8	402.5	342.7	304.3
mRNA:Solyc08g079330.2.1	142.4	1.8	283	158.197	7.3	0.66	11.13	9.31276e-29	2.0651e-24	0	0	0	3.1	0	4.2	217.8	384.2	227.5	302.4
mRNA:Solyc09g059960.3.1	1595.5	899.9	2291.2	2.547	1.3	0.12	11.12	9.70702e-29	2.15243e-24	0	0	891.3	889.3	795.3	1023.7	2514.1	2068.8	2243.5	2338.3
mRNA:Solyc04g014600.3.1	338.2	54.6	621.9	11.325	3.5	0.32	11.11	1.0661e-28	2.36387e-24	0	0	54.3	78.8	40	45.2	355.1	823.3	707.2	601.9
mRNA:Solyc01g080510.3.1	4335.2	6338.6	2331.8	0.368	-1.4	0.13	-11.1	1.29676e-28	2.87517e-24	0	0	5882.3	5862.6	6737.8	6871.9	2129.3	2786.9	2199.8	2211.1
mRNA:Solyc08g078690.3.1	73.7	142.5	4.9	0.034	-4.9	0.44	-11.1	1.32452e-28	2.93659e-24	0	0	171.4	95.4	167.8	135.5	2.6	8.4	2.9	5.8
mRNA:Solyc12g008500.2.1	1104.1	449.4	1758.8	3.908	2	0.18	11.09	1.32956e-28	2.94764e-24	0	0	392.9	587.7	459.6	357.2	1541.8	1815	1827.6	1851
mRNA:Solyc10g085860.1.1	189.6	23.8	355.4	14.863	3.9	0.35	11.09	1.33933e-28	2.96916e-24	0	0	23.4	28	24	19.8	339.3	185.2	516.9	380.4
mRNA:Solyc01g106480.4.1	40066	67322.6	12809.4	0.19	-2.4	0.22	-11.09	1.34766e-28	2.9875e-24	0	0	63831.9	60402.4	73660.1	71395.9	11070	16809	8460.2	14898.2
mRNA:Solyc01g105120.4.1	17470.2	26377	8563.4	0.325	-1.6	0.15	-11.09	1.40616e-28	3.11703e-24	0	0	26396.8	26288.3	26654.1	26168.8	8412.1	10453.1	6647.8	8740.5
mRNA:Solyc06g065990.1.1	13270.6	24502.4	2038.8	0.083	-3.6	0.32	-11.09	1.43035e-28	3.17052e-24	0	0	20778.6	23415.1	28154	25661.9	2118.7	2765.5	789.1	2481.8
mRNA:Solyc05g013810.5.1	932	1573	291	0.185	-2.4	0.22	-11.08	1.49811e-28	3.32055e-24	0	0	1583.4	1282.2	1751.7	1674.6	199.3	395.6	266.5	302.4
mRNA:Solyc06g084390.3.1	420.2	151.4	688.8	4.523	2.2	0.2	11.08	1.50337e-28	3.33206e-24	0	0	199.1	162.7	121.2	122.8	592.7	699	756.7	706.9
mRNA:Solyc09g010630.3.1	40298.6	56361.2	24236	0.43	-1.2	0.11	-11.08	1.52311e-28	3.37566e-24	0	0	59202.9	51893.6	50985	63363.4	22775.7	25281.7	25545.2	23341.2
mRNA:Solyc02g085230.3.1	559	143.2	974.8	6.778	2.8	0.25	11.08	1.56719e-28	3.47322e-24	0	0	156.5	196.9	133.2	86.1	1228.3	894.9	902.4	873.5
mRNA:Solyc12g038400.2.1	2684.3	3427.9	1940.7	0.566	-0.8	0.07	-11.08	1.64558e-28	3.64678e-24	0	0	3357.5	3329.3	3524.7	3500.2	2015.7	1951.4	1954.2	1841.3
mRNA:Solyc12g042830.3.1	161.4	1.3	321.6	218.371	7.8	0.7	11.07	1.71484e-28	3.80009e-24	0	0	0	5.2	0	0	336.6	248.5	411.2	289.9
mRNA:Solyc07g056240.3.1	3368.1	4547.9	2188.4	0.481	-1.1	0.1	-11.07	1.80192e-28	3.99287e-24	0	0	4252	4507.8	4876.8	4554.9	2267.2	2334.9	1988.4	2163
mRNA:Solyc07g063430.3.1	27132.4	46442.4	7822.5	0.168	-2.6	0.23	-11.07	1.83627e-28	4.0688e-24	0	0	43850.9	47559.9	47604.1	46754.8	6302	10315.2	4932.6	9740.2
mRNA:Solyc10g079700.2.1	79.7	153.6	5.8	0.037	-4.8	0.43	-11.07	1.84177e-28	4.08081e-24	0	0	103.3	153.4	157.2	200.5	2	6.1	5.7	9.6
mRNA:Solyc10g007870.3.1	572.1	1036.4	107.7	0.104	-3.3	0.29	-11.06	1.97658e-28	4.37931e-24	0	0	943.5	1439.7	678	1084.4	158.4	102.9	71.4	98.2
mRNA:Solyc12g042250.3.1	234.9	374.5	95.3	0.254	-2	0.18	-11.06	2.01316e-28	4.46015e-24	0	0	355.7	371.1	443.6	327.6	81.2	104.4	87.6	107.9
mRNA:Solyc06g005710.3.1	21549.6	39323.6	3775.5	0.096	-3.4	0.31	-11.06	2.01894e-28	4.47276e-24	0	0	33750.7	35448.1	41714.9	46380.6	3296.9	6181.3	1901.8	3722.1
mRNA:Solyc12g038980.2.1	2184.1	866.6	3501.7	4.039	2	0.18	11.06	2.03536e-28	4.50893e-24	0	0	846.6	956.7	849.9	813.3	3915.3	2567.4	4358.6	3165.5
mRNA:Solyc09g091050.4.1	1010.7	392.4	1628.9	4.144	2.1	0.19	11.05	2.16851e-28	4.80369e-24	0	0	471.7	419.8	415.6	262.6	1631.6	1776.1	1604.8	1503.3
mRNA:Solyc10g080010.2.1	194.8	49.5	340	6.826	2.8	0.25	11.05	2.20876e-28	4.89262e-24	0	0	54.3	56	42.6	45.2	306.9	295	474	284.1
mRNA:Solyc02g089730.1.1	108.5	33.4	183.5	5.452	2.4	0.22	11.03	2.61774e-28	5.79829e-24	0	0	37.3	37.3	26.6	32.5	194.7	186	161.8	191.6
mRNA:Solyc03g079930.3.1	1889.7	729.2	3050.3	4.18	2.1	0.19	11.03	2.64788e-28	5.86479e-24	0	0	784.8	832.3	695.4	604.3	3521.3	2350.1	3639.9	2689.8
mRNA:Solyc08g082900.4.1	261.1	411.6	110.7	0.268	-1.9	0.17	-11.03	2.75567e-28	6.10327e-24	0	0	412.1	400.1	406.3	427.8	96.4	114.3	91.4	140.6
mRNA:Solyc08g007460.3.1	2903.2	505.4	5301	10.483	3.4	0.31	11.03	2.84214e-28	6.29449e-24	0	0	671.9	472.7	467.6	409.5	4655.9	2931.7	8638.2	4978
mRNA:Solyc07g066630.4.1	1811.7	2353.9	1269.5	0.539	-0.9	0.08	-11.02	2.92063e-28	6.46803e-24	0	0	2293.7	2351.9	2415.1	2355.1	1223.7	1204.4	1341.2	1308.8
mRNA:Solyc04g082010.1.1	86496.8	148438	24555.9	0.165	-2.6	0.24	-11.02	2.97379e-28	6.58547e-24	0	0	118097	138758	159193	177702	25165.7	31040	14811	27206.8
mRNA:Solyc09g018790.3.1	6098.8	8434.1	3763.5	0.446	-1.2	0.11	-11.02	3.00839e-28	6.66179e-24	0	0	8014.1	8123.2	7876.7	9722.6	3660.5	3639.1	4022.6	3731.8
mRNA:Solyc07g041070.3.1	182.7	291.6	73.8	0.253	-2	0.18	-11.02	3.17971e-28	7.04083e-24	0	0	288.6	291.3	270.4	316.3	71.9	70.9	60	92.5
mRNA:Solyc03g096820.4.1	2339.1	3310.3	1367.9	0.413	-1.3	0.12	-11.01	3.24185e-28	7.17811e-24	0	0	3148.8	2878.4	3784.5	3429.6	1302.9	1353	1411.6	1404.1
mRNA:Solyc01g087750.5.1	9272.9	16281.3	2264.6	0.139	-2.8	0.26	-11.01	3.26267e-28	7.22387e-24	0	0	12563.2	14970.5	18658.8	18932.6	2430.9	3062.8	1287.9	2276.6
mRNA:Solyc03g120640.3.1	34114.4	59284.4	8944.4	0.151	-2.7	0.25	-11.01	3.28857e-28	7.28089e-24	0	0	56935.9	49787.4	57633.5	72781	9222	12547.1	5321.9	8686.6
mRNA:Solyc04g005820.4.1	591.6	848	335.2	0.395	-1.3	0.12	-11.01	3.4972e-28	7.74245e-24	0	0	879.6	838.5	901.8	772.3	299.7	360.6	360.8	319.7
mRNA:Solyc01g107660.3.1	6315	9873.6	2756.4	0.279	-1.8	0.17	-11.01	3.59708e-28	7.96322e-24	0	0	8335.7	9103.8	11301.6	10753.3	2525.9	3319	2242.6	2938.2
mRNA:Solyc02g085770.5.1	1213.6	2121.9	305.3	0.144	-2.8	0.25	-11	3.82835e-28	8.47482e-24	0	0	2766.5	1954.9	2064.8	1701.4	355.1	389.5	180.9	295.7
mRNA:Solyc12g100120.2.1	7244.7	11409	3080.5	0.27	-1.9	0.17	-10.99	4.04099e-28	8.94513e-24	0	0	11111.8	11876.5	10949.9	11697.9	3389.3	3542.3	2121.7	3268.6
mRNA:Solyc02g089330.3.1	155.8	59.8	251.8	4.234	2.1	0.19	10.99	4.19212e-28	9.27925e-24	0	0	53.2	58	54.6	73.4	281.2	239.4	235.1	251.4
mRNA:Solyc08g076150.5.1	1621.4	2840.6	402.2	0.142	-2.8	0.26	-10.99	4.2772e-28	9.46716e-24	0	0	2210.6	2479.4	3213	3459.2	307.6	614.4	324.6	362.1
mRNA:Solyc01g067800.3.1	808.4	356.1	1260.7	3.535	1.8	0.17	10.98	4.90156e-28	1.08486e-23	0	0	446.2	340	281.1	357.2	1318.7	1148	1392.6	1183.6
mRNA:Solyc07g056020.3.1	24753.2	39244.6	10261.9	0.262	-1.9	0.18	-10.97	5.30637e-28	1.17441e-23	0	0	35098.8	38790.9	43507.9	39580.8	11604	11342	7103.8	10997.9
mRNA:Solyc01g079470.5.1	6057.6	10122	1993.2	0.197	-2.3	0.21	-10.97	5.48424e-28	1.21372e-23	0	0	9221.7	9787.9	12411.2	9067.4	1969.5	2350.1	1286	2367.2
mRNA:Solyc05g056520.5.1	1569.3	2660	478.6	0.18	-2.5	0.23	-10.96	5.67633e-28	1.25617e-23	0	0	2550.3	2612	3026.5	2451.1	473.2	625.8	287.5	527.7
mRNA:Solyc08g082610.4.1	10658.3	4718.8	16597.8	3.517	1.8	0.17	10.96	5.82418e-28	1.28883e-23	0	0	4404.3	5837.7	4066.9	4566.2	13838.9	15565	19777.9	17209.5
mRNA:Solyc02g071000.1.1	40201.2	79830.2	572.2	0.007	-7.1	0.65	-10.96	5.993e-28	1.32613e-23	0	0	66858.2	55631.3	80164.7	116667	772.9	956.7	96.1	463.2
mRNA:Solyc02g085650.4.1	270.9	89.5	452.2	5.026	2.3	0.21	10.96	6.001e-28	1.32784e-23	0	0	94.8	106.8	97.2	59.3	521.4	433	475.9	378.5
mRNA:Solyc10g085850.1.1	81.2	154.9	7.4	0.048	-4.4	0.4	-10.96	6.15256e-28	1.36132e-23	0	0	151.2	127.5	103.9	237.2	5.9	8.4	6.7	8.7
mRNA:Solyc03g044900.3.1	2301.9	220.8	4382.9	19.873	4.3	0.39	10.96	6.15829e-28	1.36252e-23	0	0	167.2	153.4	245.1	317.7	3393.2	2437	8574.4	3127
mRNA:Solyc02g082910.5.1	491.7	44.9	938.4	20.932	4.4	0.4	10.95	6.84136e-28	1.51358e-23	0	0	43.7	35.2	62.6	38.1	779.5	429.9	1737.2	807
mRNA:Solyc08g067320.3.1	600.5	1168.4	32.6	0.028	-5.1	0.47	-10.94	7.56776e-28	1.67421e-23	0	0	811.4	867.6	1085.7	1908.9	59.4	44.2	11.4	15.4
mRNA:Solyc05g055060.3.1	2993.3	4102.8	1883.9	0.459	-1.1	0.1	-10.93	7.84581e-28	1.73565e-23	0	0	4026.2	4171	4562.5	3651.3	1807.8	1836.3	1896.1	1995.4
mRNA:Solyc04g056713.1.1	174.2	65.4	282.9	4.298	2.1	0.19	10.93	8.08747e-28	1.78903e-23	0	0	69.2	75.7	54.6	62.1	267.3	279.8	330.3	254.2
mRNA:Solyc10g085980.2.1	1217.7	2003.6	431.8	0.216	-2.2	0.2	-10.93	8.16422e-28	1.80592e-23	0	0	1722.9	1922.8	2092.7	2276	384.1	551.1	304.6	487.3
mRNA:Solyc09g061330.3.1	82.3	3.2	161.3	49.391	5.6	0.52	10.92	9.0307e-28	1.9975e-23	0	0	4.3	3.1	0	5.6	162.4	164.7	198.9	119.4
mRNA:Solyc08g080850.5.1	761.3	417.7	1104.8	2.646	1.4	0.13	10.92	9.314e-28	2.06007e-23	0	0	371.6	462.3	409	427.8	1221.7	1000.1	1156.5	1041
mRNA:Solyc05g023900.1.1	95	11.4	178.6	15.515	4	0.36	10.92	9.43953e-28	2.08774e-23	0	0	9.6	14.5	17.3	4.2	216.5	189.8	175.1	132.9
mRNA:Solyc07g042250.3.1	13362.8	6971.3	19754.3	2.834	1.5	0.14	10.91	9.94925e-28	2.20038e-23	0	0	6464.8	7613.3	6435.4	7371.7	19147.5	23427.9	16525.3	19916.6
mRNA:Solyc04g005090.4.1	1669.6	2570	769.1	0.299	-1.7	0.16	-10.91	1.02137e-27	2.25875e-23	0	0	2053	2519.8	2495	3212.2	745.2	846.9	703.4	781
mRNA:Solyc12g010870.4.1	4830.7	7624	2037.5	0.267	-1.9	0.17	-10.91	1.03e-27	2.27774e-23	0	0	7680.8	7773.9	7589	7452.2	1824.3	2549.8	1493.5	2282.4
mRNA:Solyc07g056540.3.1	212919	367634	58203.5	0.158	-2.7	0.24	-10.9	1.13758e-27	2.51554e-23	0	0	339311	360111	397628	373486	46645.7	81964.1	35884.4	68319.9
mRNA:Solyc07g056390.4.1	1405	477.9	2332.2	4.88	2.3	0.21	10.9	1.14708e-27	2.53642e-23	0	0	461.1	475.8	486.2	488.5	2473.8	1536.8	3105	2213.1
mRNA:Solyc09g083280.3.1	925.8	1514.1	337.5	0.223	-2.2	0.2	-10.9	1.21708e-27	2.69107e-23	0	0	1729.3	1180.6	1328.1	1818.6	340.6	386.5	258	365
mRNA:Solyc05g050750.1.1	81.7	161.7	1.7	0.01	-6.6	0.61	-10.89	1.25779e-27	2.78098e-23	0	0	110.7	123.3	206.5	206.1	1.3	0.8	1.9	2.9
mRNA:Solyc09g025260.4.1	866	434.1	1298	2.996	1.6	0.15	10.87	1.52404e-27	3.36951e-23	0	0	414.2	356.6	520.9	444.8	1405.2	1286	1184.1	1316.5
mRNA:Solyc09g092750.3.1	122.8	227.5	18.1	0.081	-3.6	0.33	-10.87	1.58061e-27	3.49442e-23	0	0	231.1	274.7	135.9	268.3	26.4	17.5	15.2	13.5
mRNA:Solyc03g025220.3.1	194.7	62.3	327	5.204	2.4	0.22	10.87	1.64687e-27	3.64074e-23	0	0	87.3	58	55.9	48	310.9	307.2	375	314.9
mRNA:Solyc02g065370.3.1	1375.8	749.9	2001.6	2.666	1.4	0.13	10.87	1.6834e-27	3.72133e-23	0	0	806.1	810.6	718	665	1908.8	1799.7	2314	1983.9
mRNA:Solyc03g113060.3.1	609.5	1025.5	193.5	0.189	-2.4	0.22	-10.86	1.75077e-27	3.87007e-23	0	0	846.6	1090.4	979.1	1186	216.5	235.5	121.8	200.3
mRNA:Solyc01g098990.5.1	3327	5433.8	1220.2	0.225	-2.2	0.2	-10.86	1.81432e-27	4.01037e-23	0	0	4919.6	4856.1	6145	5814.3	1056.7	1601.5	895.7	1327.1
mRNA:Solyc10g084940.3.1	499.9	926	73.8	0.08	-3.7	0.34	-10.85	2.08737e-27	4.61371e-23	0	0	829.5	811.6	823.2	1239.7	60.7	70.1	36.2	128.1
mRNA:Solyc04g050050.3.1	340.1	646.2	34	0.053	-4.2	0.39	-10.84	2.23842e-27	4.94735e-23	0	0	525	433.3	638.1	988.4	44.2	45.7	11.4	34.7
mRNA:Solyc01g097670.4.1	153.8	32	275.5	8.632	3.1	0.29	10.83	2.45942e-27	5.43556e-23	0	0	37.3	23.8	34.6	32.5	391.4	253.8	220.8	235.9
mRNA:Solyc06g069180.3.1	2522.8	1741.5	3304.2	1.897	0.9	0.09	10.83	2.59963e-27	5.74518e-23	0	0	1781.5	1732	1693.1	1759.3	3479	3072	3477.2	3188.6
mRNA:Solyc09g065870.4.1	602.7	357.1	848.4	2.372	1.2	0.12	10.82	2.67111e-27	5.90289e-23	0	0	335.4	396	359.7	337.5	782.8	862.1	849.1	899.5
mRNA:Solyc02g087400.1.1	3681.9	5627.6	1736.3	0.309	-1.7	0.16	-10.81	3.14679e-27	6.95377e-23	0	0	5279.6	4899.7	5977.2	6353.7	1779.4	2118.4	1446.8	1600.6
mRNA:Solyc10g050440.2.1	6012	8930.5	3093.6	0.346	-1.5	0.14	-10.81	3.20968e-27	7.09243e-23	0	0	8291	7312.7	9569.8	10548.6	2906.1	3190.9	2934.6	3342.7
mRNA:Solyc04g076050.4.1	1824.7	1005.8	2643.7	2.628	1.4	0.13	10.81	3.21702e-27	7.10834e-23	0	0	994.6	983.7	1080.3	964.4	2368.2	2547.5	3181.1	2477.9
mRNA:Solyc12g009770.2.1	2217.2	250.7	4183.7	16.658	4.1	0.38	10.81	3.21888e-27	7.11212e-23	0	0	306.7	361.7	190.5	144	4232.8	2211.4	7021	3269.5
mRNA:Solyc09g089790.3.1	278.4	46	510.8	11.098	3.5	0.32	10.8	3.31489e-27	7.32392e-23	0	0	66	30.1	44	43.8	325.4	423.1	701.5	593.2
mRNA:Solyc01g105410.4.1	4935.1	1120.3	8750	7.807	3	0.27	10.8	3.48944e-27	7.70921e-23	0	0	1661.2	1103.9	837.9	878.2	7276.8	7172.3	12840.7	7710.1
mRNA:Solyc01g111260.2.1	2770	4071.1	1468.9	0.361	-1.5	0.14	-10.8	3.49216e-27	7.71488e-23	0	0	4586.3	4325.4	3351.6	4021.2	1390.7	1435.4	1669.6	1380
mRNA:Solyc01g087520.3.1	4083.8	6148.7	2019	0.328	-1.6	0.15	-10.8	3.61608e-27	7.98827e-23	0	0	5103.9	5715.4	7342.6	6432.8	2014.4	2208.3	2110.3	1743.1
mRNA:Solyc04g079960.1.1	1901	3240.8	561.2	0.173	-2.5	0.23	-10.79	3.66933e-27	8.10554e-23	0	0	2061.6	3461	3183.7	4257	705.6	511.5	556.8	470.9
mRNA:Solyc03g063560.3.1	75165.9	131697	18635	0.142	-2.8	0.26	-10.79	3.73786e-27	8.25656e-23	0	0	114230	133173	141620	137765	18501.3	26490.7	9860.4	19687.4
[truncated: 22,156 more rows]

## Sheet: DEGs_T48_T12
name	baseMean	baseMeanA	baseMeanB	foldChange	log2FoldChange	lfcSE	stat	PValue	PAdj	FDR	falsePos	GSC1	GSC2	GSC3	GSC4	GSC5	GSC6	GSC7	GSC8
[truncated: 23,350 more rows]

[truncated: 1 more sheets: DEGs_T48_T48]
