# Supplementary material for: Strike at the root: exploring the transferability of heat stress tolerance in tomatoes by reciprocal grafting
Source: Front Plant Sci. 2025 Jul 24;16:1549737. doi: 10.3389/fpls.2025.1549737 (PMC12328372; doi:10.3389/fpls.2025.1549737)
Supplement: Supplementary file 10 [file Table8.xlsx]

## Sheet: Tabelle1
Zeilenbeschriftungen	Mittelwert von chl_wk_23	Mittelwert von fruit_weight_4T
T12_T12	17.8637	1556.97
ctrl	15.8649	2095.56
heat	19.8625	1018.39
T12_T48	16.9744	338.084
ctrl	15.9062	531.042
heat	18.0425	22.3364
T48_T12	16.3392	1057.66
ctrl	13.72	1601.72
heat	18.9585	445.589
T48_T48	15.5125	332.31
ctrl	14.7695	465.657
heat	16.2556	32.28
Gesamtergebnis	16.6724	883.648

## Sheet: Export
plantID	graft_Rootstock_Scion	treatment	biomass_fw	biomass_dw	dw_roots	dw_pct	ion_leakage	chl_wk_23	fruit_weight_4T	Fv_Fm	NPQ
g501	T12_T12	ctrl	1071.9	81.8113	73.84	7.63236	2.88706	13.15	1709.26	0.818663	0.893163
g502	T12_T12	ctrl	826.6	67.9329	64.97	8.21836	2.28617	16.3668	2122.77	0.771735	1.14078
g503	T12_T12	ctrl	737.6	60.6802	68.48	8.22671	2.27391	22.318	1565.72	0.820058	1.60038
g504	T12_T12	ctrl	1004.8	73.8501	79	7.34973	3.12359	13.1044	1835.8	0.814731	0.818121
g505	T12_T12	ctrl	1330.9	107.133	71.35	8.04969	2.74112	14.3392	2948.26	0.806584	1.08501
g506	T12_T12	ctrl	766.1	73.9837	61.67	9.65719	3.13545	9.044	2306.19	0.809188	0.958547
g507	T12_T12	ctrl	1016.1	82.034	73.13	8.07341	3.84274	17.0742	1637.95	0.822756	0.865285
g508	T12_T12	ctrl	844.7	75.2198	63.13	8.90491	2.87143	11.4668	2485.74	0.822847	0.803723
g509	T12_T12	ctrl	735	79.2151	67.32	10.7776	2.10018	16.6988	1972.91	0.793036	0.891578
g510	T12_T12	ctrl	1248.6	101.129	66.36	8.09938	2.72039	24.954	2475.02	0.819883	1.07725
g511	T12_T12	ctrl	1088.4	80.9785	60.69	7.44014	2.14505	11.5652	2056.35	0.797978	1.13876
g512	T12_T12	ctrl	716.4	59.1125	79.32	8.25132	2.64487	25.424	1880.4	0.819093	0.644593
g513	T12_T12	ctrl	755.5	66.2346	72.85	8.76699	3.3459	5.2016	1662.07
g514	T12_T12	ctrl	1326.5	99.7436	76.87	7.5193	3.20823	12.4818	2516.63
g515	T12_T12	ctrl	708.2	62.3756	73.06	8.80763	3.47548	24.2166	1984.56
g516	T12_T12	ctrl	1120.1	85.0795	64.4	7.5957	2.33944	20.4884	2515
g517	T12_T12	ctrl	1106.7	79.6219	71.7	7.19454	3.00908	14.1516	1991.03
g518	T12_T12	ctrl	1414.9	109.032	62.45	7.70597	3.68855	13.5228	2054.34
g519	T48_T12	ctrl	1095.3	83.694	80.45	7.6412	4.5581	12.7656	1985.77	0.81375	1.0338
g520	T48_T12	ctrl	1085.7	82.7634	71.02	7.62305	3.41738	12.5674	2159.09	0.829312	1.73801
g521	T48_T12	ctrl	1099.8	71.2874	67.96	6.48185	3.15109	9.0644	1216.89	0.770695	0.972966
g522	T48_T12	ctrl	1426.4	117.207	70.85	8.21696	2.89146	20.0624	1934.57	0.814424	0.865487
g523	T48_T12	ctrl	1349.5	93.9174	77.2	6.95942	2.58877	13.772	1347.25	0.82314	1.01931
g524	T48_T12	ctrl	2084	160.128	75.94	7.68367	2.32094	11.2418	1569.08	0.81129	0.737592
g525	T48_T12	ctrl	1005.3	70.2437	77.7	6.98734	6.58686	7.001	1183.26	0.818438	0.841861
g526	T48_T12	ctrl	927.8	84.9435	59.33	9.15537	2.35621	12.808	1706.81	0.808605	0.826272
g527	T48_T12	ctrl	894.4	70.3489	70.39	7.86548	2.13733	14.6996	792.28	0.821363	0.936481
g528	T48_T12	ctrl	1240.9	90.4093	86.03	7.28578	2.4729	11.915	1069.16	0.815768	0.633283
g529	T48_T12	ctrl	1597.7	122.821	68.73	7.68736	3.25866	12.312	1878.67	0.815835	0.94643
g530	T48_T12	ctrl	997.3	71.3663	71.32	7.15596	2.16044	12.6594	1210.23	0.812846	0.916875
g531	T48_T12	ctrl	920	65.7257	81.2	7.1441	7.12284	18.5842	1245.2
g532	T48_T12	ctrl	1485.9	129.088	66.3	8.68755	2.9954	5.0642	2208.9
g533	T48_T12	ctrl	832.3	73.4382	78.36	8.82353	2.55802	21.157	2424.84
g534	T48_T12	ctrl	1224.5	85.0878	74.2	6.94878	4.74546	19.0138	1715.38
g535	T48_T12	ctrl	766.6	52.9955	78.36	6.91306	2.89688	12.391	1261.68
g536	T48_T12	ctrl	2180	156.925	79.04	7.19839	2.7575	19.8806	1921.93
g537	T12_T48	ctrl	1895.4	228.51	98.11	12.056	5.71073	22.5564	463.98	0.825755	1.39157
g538	T12_T48	ctrl	3220.1	370.714	71.45	11.5125	3.74528	12.2576	572.68	0.828818	1.64354
g539	T12_T48	ctrl	3644.4	351.017	71.62	9.63167	4.24319	13.6488	358.78	0.811677	1.4184
g540	T12_T48	ctrl	3137.3	334.874	82.8	10.674	4.93562	14.1514	723	0.822236	0.93208
g541	T12_T48	ctrl	5377.2	639.723	67.88	11.8969	4.03174	12.637	574.69	0.812403	0.965309
g542	T12_T48	ctrl	3822.3	417.287	79.19	10.9172	3.31686	12.7674	576.73	0.795919	0.83731
g543	T12_T48	ctrl	3085.7	335.983	73.94	10.8884	4.76051	15.809	232.1	0.823737	1.26189
g544	T12_T48	ctrl	3495.5	329.429	84.83	9.42436	3.07959	16.8104	599.52	0.818421	1.00393
g545	T12_T48	ctrl	3663.2	411.826	75.45	11.2423	2.51698	16.1642	351.64	0.819119	1.13275
g546	T12_T48	ctrl	5470	657.67	86.5	12.0232	4.57036	11.7314	456.09	0.810069	1.10285
g547	T12_T48	ctrl	2498.9	289.221	76.54	11.5739	3.63316	16.1218	540.46	0.804083	1.02887
g548	T12_T48	ctrl	4783.1	540.19	79.88	11.2937	3.76907	18.0242	442.44	0.809337	0.988452
g549	T12_T48	ctrl	3294.9	402.396	90.14	12.2127	2.45079	20.0474	643.42
g550	T12_T48	ctrl	2367.3	244.14	80.05	10.313	5.06098	13.239	577.98
g551	T12_T48	ctrl	3487.6	425.357	76.01	12.1963	3.28295	18.8988	475.06
g552	T12_T48	ctrl	2792.6	284.601	73.48	10.1912	3.91614	15.1435	652.21
g553	T12_T48	ctrl	1666.5	180.769	73.16	10.8472	3.90979	19.5116	634.24
g554	T12_T48	ctrl	4152.2	433.94	83.22	10.4508	3.91499	16.7914	683.73
g555	T48_T48	ctrl	5287.4	605.859	78.01	11.4585	4.85256	17.084	430.2	0.820942	1.30924
g556	T48_T48	ctrl	3047.1	316.593	77.24	10.39	3.43194	13.4908	445.99	0.822489	1.56318
g557	T48_T48	ctrl	3759.9	429.149	88.42	11.4138	2.81514	12.9056	297.71	0.812873	1.3987
g558	T48_T48	ctrl	5121.7	545.922	81.27	10.659	3.00951	12.0144	287.85	0.793383	0.673099
g559	T48_T48	ctrl	4159.5	468.197	76.87	11.2561	2.22425	11.7234	346.01	0.803377	0.904358
g560	T48_T48	ctrl	4173.01	436.521	79.22	10.4606	3.74433	11.223	565.23	0.808828	1.27751
g561	T48_T48	ctrl	4680.5	458.308	76.82	9.79185	2.38513	13.5758	486.95	0.816653	0.953263
g562	T48_T48	ctrl	3073.7	366.521	88.71	11.9244	3.76276	18.7564	549.05	0.804217	0.716801
g563	T48_T48	ctrl	2301.2	218.407	82.2	9.49099	3.12658	13.9132	348.95	0.799214	0.885529
g564	T48_T48	ctrl	4704	474.651	79.35	10.0904	3.09595	15.1926	457.58	0.812976	0.851309
g565	T48_T48	ctrl	3256.6	316.381	90.2	9.71507	3.87656	20.9156	481.73	0.806698	1.10811
g566	T48_T48	ctrl	3919.7	426.309	78.95	10.8761	2.28363	24.7742	447.87	0.820892	1.00005
g567	T48_T48	ctrl	3187.9	301.868	79.76	9.46917	5.25552	4.4434	399.55
g568	T48_T48	ctrl	4739.6	505.209	76.91	10.6593	4.11844	12.5224	464.26
g569	T48_T48	ctrl	3034.1	313.101	75.26	10.3194	3.72097	19.2862	859.19
g570	T48_T48	ctrl	1245.5	113.255	80.9	9.09312	10.0517	12.2828	384.45
g571	T48_T48	ctrl	3418.1	310.331	80.17	9.07906	4.48218	17.6866	543
g572	T48_T48	ctrl	2042.9	205.342	80.42	10.0515	3.24479	14.0602	586.26
g601	T12_T12	heat	1225.5	161.112	98.26	13.1466	5.40884	19.706	1549.09	0.797737	1.24281
g602	T12_T12	heat	1221	166.764	92.92	13.658	6.78243	18.4114	1150.98	0.784198	1.2958
g603	T12_T12	heat	1280.8	155.552	108.92	12.1449	3.56868	15.202	321.99	0.784627	1.12835
g604	T12_T12	heat	1623.7	183.593	94.69	11.3071	5.20163	17.8168	1109.01	0.768114	1.22461
g605	T12_T12	heat	1463.6	170.752	89.33	11.6666	6.18504	18.3628	855.22	0.745955	1.07346
g606	T12_T12	heat	1668.5	207.691	92.61	12.4478	4.74622	20.1652	1522.13	0.798968	1.29148
g607	T12_T12	heat	1762.7	226.31	85.7	12.8388	5.72339	21.6816	516.9	0.804717	1.59835
g608	T12_T12	heat	1619.5	192.002	84.4	11.8556	6.5614	16.7486	994.92	0.786451	1.23533
g609	T12_T12	heat	1479	161.027	80.85	10.8875	4.38893	24.2386	255.15	0.797503	1.25862
g610	T12_T12	heat	1584.7	185.01	93.65	11.6747	4.11323	20.6004	1008.33	0.797911	1.38738
g611	T12_T12	heat	1650.2	202.231	96.87	12.2549	5.23849	17.7104	867.42	0.773411	0.888386
g612	T12_T12	heat	1348.4	168.29	87.37	12.4807	7.10889	21.709	1275.18	0.742328	1.21339
g613	T12_T12	heat	1477.2	190.713	98.28	12.9104	8.20272	17.0556	1472.05
g614	T12_T12	heat	1795.7	245.87	84.48	13.6922	6.53719	22.9318	691.72
g615	T12_T12	heat	993.4	130.443	82.65	13.1309	6.85697	21.0098	1417.32
g616	T12_T12	heat	780.5	91.8832	95.44	11.7724	9.77653	24.9526	960.69
g617	T12_T12	heat	1477.6	161.813	86.8	10.951	5.81185	18.2234	1136.57
g618	T12_T12	heat	971.7	103.092	89.23	10.6095	6.70772	20.9986	1226.39
g619	T48_T12	heat	1929	217.475	93.46	11.274	5.92979	22.4086	48.43	0.77377	1.62008
g620	T48_T12	heat	1549.1	148.179	110.58	9.56547	5.13329	23.0146	269.14	0.799737	1.38759
g621	T48_T12	heat	1354.7	125.96	114.4	9.29798	7.377	16.8896	1187.57	0.754865	1.31487
g622	T48_T12	heat	1635.1	165.22	95.72	10.1046	6.21595	15.169	191.94	0.798821	1.49151
g623	T48_T12	heat	1475.1	172.244	94.39	11.6767	5.44406	14.459	443.2	0.720557	1.2761
g624	T48_T12	heat	1918.7	222.314	88.86	11.5867	5.81212	18.3698	347.95	0.801852	1.08899
g625	T48_T12	heat	2041.9	214.157	111.06	10.4881	5.56245	18.8552	378.88	0.804716	1.20794
g626	T48_T12	heat	1327.9	139.437	86.83	10.5006	4.66408	23.0094	454.16	0.804246	1.14523
g627	T48_T12	heat	1772.3	180.533	93.43	10.1864	4.45739	23.8204	484.38	0.798728	1.59717
g628	T48_T12	heat	2230.3	229.812	114.11	10.3041	5.63326	21.3423	750.2	0.781531	1.20859
g629	T48_T12	heat	1825.9	187.804	95.18	10.2856	4.37768	24.2974		0.776158	1.17563
g630	T48_T12	heat	1691	160.995	82.69	9.52072	6.19982	22.4256	653.23	0.79439	1.52854
g631	T48_T12	heat	1976.1	230.076	86.77	11.6429	4.31082	15.081
g632	T48_T12	heat	1865.2	231.379	96.5	12.405	4.99921	14.4398	387.57
g633	T48_T12	heat	1328.4	156.519	99.8	11.7825	5.53896	16.2884	46.03
g634	T48_T12	heat	1770.4	172.366	91.36	9.73601	4.24533	19.5018	676.51
g635	T48_T12	heat	1902.1	224.037	99.29	11.7784	4.09866	13.771	393.88
g636	T48_T12	heat	1938.1	170.721	107.02	8.80866	4.78727	18.1092	416.36
g637	T12_T48	heat	1227.1	209.211	94.79	17.0492	6.54556	19.2718	19.06	0.807635	1.44721
g638	T12_T48	heat	1336.5	198.032	108	14.8172	7.60368	17.4836		0.801699	1.55764
g639	T12_T48	heat	1299.9	189.107	110.18	14.5478	7.31911	21.4862		0.794928	1.39222
g640	T12_T48	heat	979.1	153.048	99.81	15.6315	7.50216	10.899		0.804099	1.71301
g641	T12_T48	heat	1845.9	310.219	85.02	16.8058	7.36519	12.5092		0.740672	1.33268
g642	T12_T48	heat	1294.6	204.818	89.64	15.8209	6.15603	20.484		0.806489	1.71931
g643	T12_T48	heat	1354.8	210.315	107.78	15.5237	9.08007	19.2002	37.08	0.796471	1.66758
g644	T12_T48	heat	1143.6	173.317	98.9	15.1554	5.28022	21.1072	22.04	0.800579	1.32941
g645	T12_T48	heat	1197	169.85	79.95	14.1896	6.93323	21.33		0.805138	1.37998
g646	T12_T48	heat	1092.6	152.878	96.1	13.9921	4.77764	17.1336	8.96	0.79139	1.32574
g647	T12_T48	heat	1368.8	228.704	82.85	16.7084	9.18828	21.7458	14.5	0.7757	1.46753
g648	T12_T48	heat	1352.3	231.454	107.54	17.1156	7.13326	14.3226	35.14	0.789882	1.55322
g649	T12_T48	heat	1348.9	182.701	104.48	13.5445	7.32217	19.9716	42.08
g650	T12_T48	heat	1535.9	223.976	114.16	14.5827	8.50105	20.2152	16.9
g651	T12_T48	heat	1480.9	196.849	103.92	13.2925	7.3909	16.2296	16.2
g652	T12_T48	heat	1225.1	194.062	99.35	15.8405	7.0136	15.647	13.38
g653	T12_T48	heat	1014.2	155.413	112.57	15.3237	5.54454	16.6054	20.36
g654	T12_T48	heat	1016.7	142.702	116.5	14.0358	6.40689	19.1238
g655	T48_T48	heat	1168.2	176.753	111.25	15.1303	4.13396	19.6744	44.94	0.789805	1.36214
g656	T48_T48	heat	1008.7	144.995	111.86	14.3745	5.62663	15.3034	5.77	0.789452	1.22198
g657	T48_T48	heat	1385.6	210.508	101.9	15.1926	7.28018	16.8366		0.804225	1.83225
g658	T48_T48	heat	1344.3	155.717	108.3	11.5835	6.32525	13.0584		0.807118	1.41306
g659	T48_T48	heat	1457.1	198.494	93.76	13.6225	5.68039	18.7152	9.17	0.797962	1.22256
g660	T48_T48	heat	1405.1	18.2792	91.33	1.30092	5.68473	18.7802		0.812701	1.72177
g661	T48_T48	heat	1399.1	196.881	108.25	14.0719	8.61627	17.7498	48.2	0.802893	1.22578
g662	T48_T48	heat	1478.4	188.733	97.12	12.766	6.09923	16.5118	6.72	0.794017	1.23788
g663	T48_T48	heat	2260.3	282.766	106.12	12.5101	6.70888	17.6626	97.28	0.786219	1.04952
g664	T48_T48	heat	1590.2	237.011	94.85	14.9045	5.10807	15.9758		0.80083	1.2736
g665	T48_T48	heat	1232.3	153.886	96.1	12.4877	5.46814	18.2948		0.797845	1.63075
g666	T48_T48	heat	1356.6	177.787	103.86	13.1053	7.98644	15.668		0.808059	1.4407
g667	T48_T48	heat	1720.3	264.26	117.2	15.3613	5.51434	16.2146
g668	T48_T48	heat	1369.2	187.006	79.51	13.6581	6.43356	17.1442
g669	T48_T48	heat	1331.7	177.949	88.72	13.3625	5.70972	17.2844	13.77
g670	T48_T48	heat	1454.2	215.771	85.79	14.8378	7.1883	11.7966
g671	T48_T48	heat	1405.8	209.654	96.81	14.9135	7.92369	10.622	32.39
g672	T48_T48	heat	1146.4	160.492	105.29	13.9997	7.07107	15.3072
